# Supplementary material for: HepatoDyn: A Dynamic Model of Hepatocyte Metabolism That Integrates 13C Isotopomer Data
Source: PLoS Comput Biol. 2016 Apr 28;12(4):e1004899. doi: 10.1371/journal.pcbi.1004899 (PMC4849781; doi:10.1371/journal.pcbi.1004899)
Supplement: S2 XML — SBML version of the kinetic model described in Methods with experiment specific variables set to match those of the experiment in which hepatocytes were incubated with 20 mM glucose and 20 mM fructose (condition B described in the main text). (XML) [file pcbi.1004899.s018.xml]

<?xml version="1.0" encoding="UTF-8"?>
<!-- Created by COPASI version 4.12 (Build 81) on 2015-12-22 19:18 with libSBML version 5.9.0. -->
<sbml xmlns="http://www.sbml.org/sbml/level2/version3" level="2" version="3">
  <annotation>
    <mathsbml:AuthorConfiguration xmlns:mathsbml="http://sbml.org/software/mathsbml/ns">
      <mathsbml:date>2015-10-05T18:52:47</mathsbml:date>
      <mathsbml:MachineDomain/>
      <mathsbml:MachineID>6202-92107-21101</mathsbml:MachineID>
      <mathsbml:MachineName>infinity</mathsbml:MachineName>
      <mathsbml:MachineType>PC</mathsbml:MachineType>
      <mathsbml:MathematicaVersion>9.0 for Microsoft Windows (64-bit) (November 20, 2012)</mathsbml:MathematicaVersion>
      <mathsbml:OperatingSystem>Windows</mathsbml:OperatingSystem>
      <mathsbml:ProcessorType>x86-64</mathsbml:ProcessorType>
      <mathsbml:ProductInformation mathsbml:ProductIDName="Mathematica" mathsbml:ProductKernelName="Mathematica 9 Kernel" mathsbml:ProductVersion="9.0 for Microsoft Windows (64-bit) (November 20, 2012)" mathsbml:ProductVersionNumber="9."/>
      <mathsbml:SoftwareVersion>2.10.1 [11-Feb-2011]</mathsbml:SoftwareVersion>
      <mathsbml:System>Windows-x86-64</mathsbml:System>
      <mathsbml:UserName>Carles</mathsbml:UserName>
    </mathsbml:AuthorConfiguration>
  </annotation>
  <model metaid="_Hepatoisodyn" id="Hepatoisodyn" name="Hepatoisodyn">
    <notes>
      <body xmlns="http://www.w3.org/1999/xhtml">
        <p style="font-size:x-medium;">Supplementary material for article &quot;HepatoDyn: a Dynamic Model of Hepatocyte Metabolism that Integrates 13C Isotopomer Data &quot; by Carles Foguet(1,2), Silvia Marin(1,2), Vitaly A Selivanov(1,2), Eric Fanchon(3),Wai-Nang Paul Lee (4),Joan J. Guinovart(1,5), Pedro de Atauri(1,2) and Marta Cascante(1,2). 

<br/>
(1) Department of Biochemistry and Molecular Biology, Faculty of Biology, Universitat de Barcelona ,Av Diagonal 643, 08028, Barcelona, Spain (2) Institute of Biomedicine of the University of Barcelona (IBUB) and Associated unit to CSIC, Av Diagonal 643, 08028, Barcelona, Spain (3)UJF-Grenoble 1 - CNRS, TIMC-IMAG UMR 5525, F-38041, Grenoble, France. (4)Department of Pediatrics, Los Angeles Biomedical Research Institute, 1000 West Carson Street, 90509, Torrance, California, USA (5)Institut de Recerca Biomèdica de Barcelona(IRBB), Parc cientíﬁc de Barcelona, Universitat de Barcelona, Barcelona 08028, Spain 
<br/>
        <br/> This model corresponds to an experimental condition in which 3.57 million rat hepatocytes per mL of medium were incubated with 20mM Glucose and 20mM Fructose. 

 </p>
    </body>
  </notes>
  <annotation>
    <COPASI xmlns="http://www.copasi.org/static/sbml">
      <rdf:RDF xmlns:dc="http://purl.org/dc/elements/1.1/" xmlns:dcterms="http://purl.org/dc/terms/" xmlns:rdf="http://www.w3.org/1999/02/22-rdf-syntax-ns#" xmlns:vCard="http://www.w3.org/2001/vcard-rdf/3.0#">
        <rdf:Description rdf:about="_Hepatoisodyn">
          <dc:creator>
            <rdf:Bag>
              <rdf:li>
                <rdf:Description>
                  <vCard:EMAIL>anonymous@not.specified</vCard:EMAIL>
                  <vCard:N>
                    <rdf:Description>
                      <vCard:Family>infinity at  (automatically generated)</vCard:Family>
                      <vCard:Given>Carles (automatically generated)</vCard:Given>
                    </rdf:Description>
                  </vCard:N>
                  <vCard:ORG>
                    <rdf:Description>
                      <vCard:Orgname>MathSBML User Community</vCard:Orgname>
                    </rdf:Description>
                  </vCard:ORG>
                </rdf:Description>
              </rdf:li>
            </rdf:Bag>
          </dc:creator>
          <dcterms:created>
            <rdf:Description>
              <dcterms:W3CDTF>2015-10-05T18:52:47</dcterms:W3CDTF>
            </rdf:Description>
          </dcterms:created>
        </rdf:Description>
        <rdf:Description rdf:about="#_Hepatoisodyn">
          <dcterms:created>
            <rdf:Description>
              <dcterms:W3CDTF>2015-12-22T19:04:06Z</dcterms:W3CDTF>
            </rdf:Description>
          </dcterms:created>
        </rdf:Description>
      </rdf:RDF>
    </COPASI>
    <rdf:RDF xmlns:rdf="http://www.w3.org/1999/02/22-rdf-syntax-ns#" xmlns:dc="http://purl.org/dc/elements/1.1/" xmlns:dcterms="http://purl.org/dc/terms/" xmlns:vCard="http://www.w3.org/2001/vcard-rdf/3.0#" xmlns:bqbiol="http://biomodels.net/biology-qualifiers/" xmlns:bqmodel="http://biomodels.net/model-qualifiers/">
      <rdf:Description rdf:about="#_Hepatoisodyn">
        <dc:creator rdf:parseType="Resource">
          <rdf:Bag>
            <rdf:li rdf:parseType="Resource">
              <vCard:N rdf:parseType="Resource">
                <vCard:Family>infinity at  (automatically generated)</vCard:Family>
                <vCard:Given>Carles (automatically generated)</vCard:Given>
              </vCard:N>
              <vCard:EMAIL>anonymous@not.specified</vCard:EMAIL>
              <vCard:ORG>
                <vCard:Orgname>MathSBML User Community</vCard:Orgname>
              </vCard:ORG>
            </rdf:li>
          </rdf:Bag>
        </dc:creator>
        <dcterms:created rdf:parseType="Resource">
          <dcterms:W3CDTF>2015-10-05T18:52:47Z</dcterms:W3CDTF>
        </dcterms:created>
      </rdf:Description>
    </rdf:RDF>
  </annotation>
  <listOfFunctionDefinitions>
    <functionDefinition id="Function_for_Fructose_2_6_bisphosphatase__Pool_B_0" name="Function for Fructose 2,6-bisphosphatase (Pool B)">
      <math xmlns="http://www.w3.org/1998/Math/MathML">
        <lambda>
          <bvar>
            <ci> Fru26bPb </ci>
          </bvar>
          <bvar>
            <ci> Fru6Pb </ci>
          </bvar>
          <bvar>
            <ci> KdpFru26bP </ci>
          </bvar>
          <bvar>
            <ci> KidpFru6P </ci>
          </bvar>
          <bvar>
            <ci> KipFru6p </ci>
          </bvar>
          <bvar>
            <ci> KpFru26bP </ci>
          </bvar>
          <bvar>
            <ci> Pfk2Fb2Factor </ci>
          </bvar>
          <bvar>
            <ci> V </ci>
          </bvar>
          <bvar>
            <ci> cyto </ci>
          </bvar>
          <bvar>
            <ci> ncell </ci>
          </bvar>
          <bvar>
            <ci> p </ci>
          </bvar>
          <apply>
            <divide/>
            <apply>
              <plus/>
              <apply>
                <times/>
                <ci> Fru26bPb </ci>
                <ci> ncell </ci>
                <apply>
                  <plus/>
                  <cn type="integer"> 1 </cn>
                  <apply>
                    <times/>
                    <apply>
                      <minus/>
                      <cn type="integer"> 1 </cn>
                    </apply>
                    <ci> p </ci>
                  </apply>
                </apply>
                <ci> Pfk2Fb2Factor </ci>
                <ci> V </ci>
                <apply>
                  <power/>
                  <apply>
                    <times/>
                    <apply>
                      <plus/>
                      <ci> Fru26bPb </ci>
                      <ci> KdpFru26bP </ci>
                    </apply>
                    <apply>
                      <plus/>
                      <apply>
                        <times/>
                        <ci> Fru6Pb </ci>
                        <apply>
                          <power/>
                          <ci> KidpFru6P </ci>
                          <apply>
                            <minus/>
                            <cn type="integer"> 1 </cn>
                          </apply>
                        </apply>
                      </apply>
                      <cn type="integer"> 1 </cn>
                    </apply>
                  </apply>
                  <apply>
                    <minus/>
                    <cn type="integer"> 1 </cn>
                  </apply>
                </apply>
              </apply>
              <apply>
                <times/>
                <ci> Fru26bPb </ci>
                <ci> ncell </ci>
                <ci> p </ci>
                <ci> Pfk2Fb2Factor </ci>
                <ci> V </ci>
                <apply>
                  <power/>
                  <apply>
                    <times/>
                    <apply>
                      <plus/>
                      <ci> Fru26bPb </ci>
                      <ci> KpFru26bP </ci>
                    </apply>
                    <apply>
                      <plus/>
                      <apply>
                        <times/>
                        <ci> Fru6Pb </ci>
                        <apply>
                          <power/>
                          <ci> KipFru6p </ci>
                          <apply>
                            <minus/>
                            <cn type="integer"> 1 </cn>
                          </apply>
                        </apply>
                      </apply>
                      <cn type="integer"> 1 </cn>
                    </apply>
                  </apply>
                  <apply>
                    <minus/>
                    <cn type="integer"> 1 </cn>
                  </apply>
                </apply>
              </apply>
            </apply>
            <ci> cyto </ci>
          </apply>
        </lambda>
      </math>
    </functionDefinition>
    <functionDefinition id="Function_for_Phosphofructokinase_2__Pool_B_0" name="Function for Phosphofructokinase-2 (Pool B)">
      <math xmlns="http://www.w3.org/1998/Math/MathML">
        <lambda>
          <bvar>
            <ci> Fru6Pb </ci>
          </bvar>
          <bvar>
            <ci> KdpATP </ci>
          </bvar>
          <bvar>
            <ci> KdpFru6P </ci>
          </bvar>
          <bvar>
            <ci> KiCit </ci>
          </bvar>
          <bvar>
            <ci> KiPEP </ci>
          </bvar>
          <bvar>
            <ci> KpATP </ci>
          </bvar>
          <bvar>
            <ci> KpFru6P </ci>
          </bvar>
          <bvar>
            <ci> PEP </ci>
          </bvar>
          <bvar>
            <ci> V </ci>
          </bvar>
          <bvar>
            <ci> cATP </ci>
          </bvar>
          <bvar>
            <ci> cCit </ci>
          </bvar>
          <bvar>
            <ci> cyto </ci>
          </bvar>
          <bvar>
            <ci> ncell </ci>
          </bvar>
          <bvar>
            <ci> ndp </ci>
          </bvar>
          <bvar>
            <ci> np </ci>
          </bvar>
          <bvar>
            <ci> p </ci>
          </bvar>
          <apply>
            <divide/>
            <apply>
              <plus/>
              <apply>
                <times/>
                <ci> cATP </ci>
                <ci> ncell </ci>
                <apply>
                  <plus/>
                  <cn type="integer"> 1 </cn>
                  <apply>
                    <times/>
                    <apply>
                      <minus/>
                      <cn type="integer"> 1 </cn>
                    </apply>
                    <ci> p </ci>
                  </apply>
                </apply>
                <ci> V </ci>
                <apply>
                  <power/>
                  <ci> Fru6Pb </ci>
                  <ci> ndp </ci>
                </apply>
                <apply>
                  <power/>
                  <apply>
                    <times/>
                    <apply>
                      <plus/>
                      <ci> cATP </ci>
                      <ci> KdpATP </ci>
                    </apply>
                    <apply>
                      <plus/>
                      <apply>
                        <times/>
                        <ci> cCit </ci>
                        <apply>
                          <power/>
                          <ci> KiCit </ci>
                          <apply>
                            <minus/>
                            <cn type="integer"> 1 </cn>
                          </apply>
                        </apply>
                      </apply>
                      <cn type="integer"> 1 </cn>
                    </apply>
                    <apply>
                      <plus/>
                      <apply>
                        <times/>
                        <ci> PEP </ci>
                        <apply>
                          <power/>
                          <ci> KiPEP </ci>
                          <apply>
                            <minus/>
                            <cn type="integer"> 1 </cn>
                          </apply>
                        </apply>
                      </apply>
                      <cn type="integer"> 1 </cn>
                    </apply>
                    <apply>
                      <plus/>
                      <apply>
                        <power/>
                        <ci> Fru6Pb </ci>
                        <ci> ndp </ci>
                      </apply>
                      <apply>
                        <power/>
                        <ci> KdpFru6P </ci>
                        <ci> ndp </ci>
                      </apply>
                    </apply>
                  </apply>
                  <apply>
                    <minus/>
                    <cn type="integer"> 1 </cn>
                  </apply>
                </apply>
              </apply>
              <apply>
                <times/>
                <ci> cATP </ci>
                <ci> ncell </ci>
                <ci> p </ci>
                <ci> V </ci>
                <apply>
                  <power/>
                  <ci> Fru6Pb </ci>
                  <ci> np </ci>
                </apply>
                <apply>
                  <power/>
                  <apply>
                    <times/>
                    <apply>
                      <plus/>
                      <ci> cATP </ci>
                      <ci> KpATP </ci>
                    </apply>
                    <apply>
                      <plus/>
                      <apply>
                        <times/>
                        <ci> cCit </ci>
                        <apply>
                          <power/>
                          <ci> KiCit </ci>
                          <apply>
                            <minus/>
                            <cn type="integer"> 1 </cn>
                          </apply>
                        </apply>
                      </apply>
                      <cn type="integer"> 1 </cn>
                    </apply>
                    <apply>
                      <plus/>
                      <apply>
                        <times/>
                        <ci> PEP </ci>
                        <apply>
                          <power/>
                          <ci> KiPEP </ci>
                          <apply>
                            <minus/>
                            <cn type="integer"> 1 </cn>
                          </apply>
                        </apply>
                      </apply>
                      <cn type="integer"> 1 </cn>
                    </apply>
                    <apply>
                      <plus/>
                      <apply>
                        <power/>
                        <ci> Fru6Pb </ci>
                        <ci> np </ci>
                      </apply>
                      <apply>
                        <power/>
                        <ci> KpFru6P </ci>
                        <ci> np </ci>
                      </apply>
                    </apply>
                  </apply>
                  <apply>
                    <minus/>
                    <cn type="integer"> 1 </cn>
                  </apply>
                </apply>
              </apply>
            </apply>
            <ci> cyto </ci>
          </apply>
        </lambda>
      </math>
    </functionDefinition>
    <functionDefinition id="Function_for_Phosphofructokinase_1_Pool_A_0" name="Function for Phosphofructokinase 1(Pool A)">
      <math xmlns="http://www.w3.org/1998/Math/MathML">
        <lambda>
          <bvar>
            <ci> Fru26bPa </ci>
          </bvar>
          <bvar>
            <ci> Fru6Pa </ci>
          </bvar>
          <bvar>
            <ci> KATP </ci>
          </bvar>
          <bvar>
            <ci> KFru26bP </ci>
          </bvar>
          <bvar>
            <ci> KFru6P </ci>
          </bvar>
          <bvar>
            <ci> KiFru6P </ci>
          </bvar>
          <bvar>
            <ci> V </ci>
          </bvar>
          <bvar>
            <ci> cATP </ci>
          </bvar>
          <bvar>
            <ci> cyto </ci>
          </bvar>
          <bvar>
            <ci> ncell </ci>
          </bvar>
          <apply>
            <divide/>
            <apply>
              <times/>
              <ci> cATP </ci>
              <ci> Fru6Pa </ci>
              <ci> ncell </ci>
              <ci> V </ci>
              <apply>
                <plus/>
                <apply>
                  <times/>
                  <ci> Fru26bPa </ci>
                  <apply>
                    <power/>
                    <ci> KFru26bP </ci>
                    <apply>
                      <minus/>
                      <cn type="integer"> 1 </cn>
                    </apply>
                  </apply>
                </apply>
                <cn type="integer"> 1 </cn>
              </apply>
              <apply>
                <power/>
                <apply>
                  <plus/>
                  <apply>
                    <times/>
                    <ci> cATP </ci>
                    <ci> Fru6Pa </ci>
                  </apply>
                  <apply>
                    <times/>
                    <ci> cATP </ci>
                    <ci> KFru6P </ci>
                  </apply>
                  <apply>
                    <times/>
                    <ci> Fru6Pa </ci>
                    <ci> KATP </ci>
                  </apply>
                  <apply>
                    <times/>
                    <ci> KATP </ci>
                    <ci> KiFru6P </ci>
                  </apply>
                </apply>
                <apply>
                  <minus/>
                  <cn type="integer"> 1 </cn>
                </apply>
              </apply>
            </apply>
            <ci> cyto </ci>
          </apply>
        </lambda>
      </math>
    </functionDefinition>
    <functionDefinition id="Function_for_Fructose_1_6_bisphosphatase__Pool_B_0" name="Function for Fructose 1,6-bisphosphatase (Pool B)">
      <math xmlns="http://www.w3.org/1998/Math/MathML">
        <lambda>
          <bvar>
            <ci> AMP </ci>
          </bvar>
          <bvar>
            <ci> Fru16bP </ci>
          </bvar>
          <bvar>
            <ci> Fru26bPb </ci>
          </bvar>
          <bvar>
            <ci> KFru16bp </ci>
          </bvar>
          <bvar>
            <ci> KiFru26bp </ci>
          </bvar>
          <bvar>
            <ci> V </ci>
          </bvar>
          <bvar>
            <ci> cyto </ci>
          </bvar>
          <bvar>
            <ci> kAMP </ci>
          </bvar>
          <bvar>
            <ci> nAMP </ci>
          </bvar>
          <bvar>
            <ci> ncell </ci>
          </bvar>
          <apply>
            <divide/>
            <apply>
              <times/>
              <ci> Fru16bP </ci>
              <ci> ncell </ci>
              <ci> V </ci>
              <apply>
                <power/>
                <apply>
                  <plus/>
                  <apply>
                    <times/>
                    <ci> Fru16bP </ci>
                    <apply>
                      <plus/>
                      <apply>
                        <times/>
                        <apply>
                          <power/>
                          <ci> AMP </ci>
                          <ci> nAMP </ci>
                        </apply>
                        <apply>
                          <power/>
                          <ci> kAMP </ci>
                          <apply>
                            <times/>
                            <apply>
                              <minus/>
                              <cn type="integer"> 1 </cn>
                            </apply>
                            <ci> nAMP </ci>
                          </apply>
                        </apply>
                      </apply>
                      <cn type="integer"> 1 </cn>
                    </apply>
                  </apply>
                  <apply>
                    <times/>
                    <ci> KFru16bp </ci>
                    <apply>
                      <plus/>
                      <apply>
                        <times/>
                        <ci> Fru26bPb </ci>
                        <apply>
                          <power/>
                          <ci> KiFru26bp </ci>
                          <apply>
                            <minus/>
                            <cn type="integer"> 1 </cn>
                          </apply>
                        </apply>
                      </apply>
                      <cn type="integer"> 1 </cn>
                    </apply>
                  </apply>
                </apply>
                <apply>
                  <minus/>
                  <cn type="integer"> 1 </cn>
                </apply>
              </apply>
            </apply>
            <ci> cyto </ci>
          </apply>
        </lambda>
      </math>
    </functionDefinition>
    <functionDefinition id="Function_for_Glucose_6_Phosphatase__Pool_B_0" name="Function for Glucose-6-Phosphatase (Pool B)">
      <math xmlns="http://www.w3.org/1998/Math/MathML">
        <lambda>
          <bvar>
            <ci> Glc6Pb </ci>
          </bvar>
          <bvar>
            <ci> KGlc6P </ci>
          </bvar>
          <bvar>
            <ci> V </ci>
          </bvar>
          <bvar>
            <ci> cyto </ci>
          </bvar>
          <bvar>
            <ci> ncell </ci>
          </bvar>
          <apply>
            <divide/>
            <apply>
              <times/>
              <ci> Glc6Pb </ci>
              <ci> ncell </ci>
              <ci> V </ci>
              <apply>
                <power/>
                <apply>
                  <plus/>
                  <ci> Glc6Pb </ci>
                  <ci> KGlc6P </ci>
                </apply>
                <apply>
                  <minus/>
                  <cn type="integer"> 1 </cn>
                </apply>
              </apply>
            </apply>
            <ci> cyto </ci>
          </apply>
        </lambda>
      </math>
    </functionDefinition>
    <functionDefinition id="Function_for_Fructose_1_6_bisphosphatase__Pool_A_0" name="Function for Fructose 1,6-bisphosphatase (Pool A)">
      <math xmlns="http://www.w3.org/1998/Math/MathML">
        <lambda>
          <bvar>
            <ci> AMP </ci>
          </bvar>
          <bvar>
            <ci> Fru16bP </ci>
          </bvar>
          <bvar>
            <ci> Fru26bPa </ci>
          </bvar>
          <bvar>
            <ci> KFru16bp </ci>
          </bvar>
          <bvar>
            <ci> KiFru26bp </ci>
          </bvar>
          <bvar>
            <ci> V </ci>
          </bvar>
          <bvar>
            <ci> cyto </ci>
          </bvar>
          <bvar>
            <ci> kAMP </ci>
          </bvar>
          <bvar>
            <ci> nAMP </ci>
          </bvar>
          <bvar>
            <ci> ncell </ci>
          </bvar>
          <apply>
            <divide/>
            <apply>
              <times/>
              <ci> Fru16bP </ci>
              <ci> ncell </ci>
              <ci> V </ci>
              <apply>
                <power/>
                <apply>
                  <plus/>
                  <apply>
                    <times/>
                    <ci> Fru16bP </ci>
                    <apply>
                      <plus/>
                      <apply>
                        <times/>
                        <apply>
                          <power/>
                          <ci> AMP </ci>
                          <ci> nAMP </ci>
                        </apply>
                        <apply>
                          <power/>
                          <ci> kAMP </ci>
                          <apply>
                            <times/>
                            <apply>
                              <minus/>
                              <cn type="integer"> 1 </cn>
                            </apply>
                            <ci> nAMP </ci>
                          </apply>
                        </apply>
                      </apply>
                      <cn type="integer"> 1 </cn>
                    </apply>
                  </apply>
                  <apply>
                    <times/>
                    <ci> KFru16bp </ci>
                    <apply>
                      <plus/>
                      <apply>
                        <times/>
                        <ci> Fru26bPa </ci>
                        <apply>
                          <power/>
                          <ci> KiFru26bp </ci>
                          <apply>
                            <minus/>
                            <cn type="integer"> 1 </cn>
                          </apply>
                        </apply>
                      </apply>
                      <cn type="integer"> 1 </cn>
                    </apply>
                  </apply>
                </apply>
                <apply>
                  <minus/>
                  <cn type="integer"> 1 </cn>
                </apply>
              </apply>
            </apply>
            <ci> cyto </ci>
          </apply>
        </lambda>
      </math>
    </functionDefinition>
    <functionDefinition id="Function_for_Fructose_2_6_bisphosphatase__Pool_A_0" name="Function for Fructose 2,6-bisphosphatase (Pool A)">
      <math xmlns="http://www.w3.org/1998/Math/MathML">
        <lambda>
          <bvar>
            <ci> Fru26bPa </ci>
          </bvar>
          <bvar>
            <ci> Fru6Pa </ci>
          </bvar>
          <bvar>
            <ci> KdpFru26bP </ci>
          </bvar>
          <bvar>
            <ci> KidpFru6P </ci>
          </bvar>
          <bvar>
            <ci> KipFru6p </ci>
          </bvar>
          <bvar>
            <ci> KpFru26bP </ci>
          </bvar>
          <bvar>
            <ci> Pfk2Fb2Factor </ci>
          </bvar>
          <bvar>
            <ci> V </ci>
          </bvar>
          <bvar>
            <ci> cyto </ci>
          </bvar>
          <bvar>
            <ci> ncell </ci>
          </bvar>
          <bvar>
            <ci> p </ci>
          </bvar>
          <apply>
            <divide/>
            <apply>
              <plus/>
              <apply>
                <times/>
                <ci> Fru26bPa </ci>
                <ci> ncell </ci>
                <apply>
                  <plus/>
                  <cn type="integer"> 1 </cn>
                  <apply>
                    <times/>
                    <apply>
                      <minus/>
                      <cn type="integer"> 1 </cn>
                    </apply>
                    <ci> p </ci>
                  </apply>
                </apply>
                <ci> Pfk2Fb2Factor </ci>
                <ci> V </ci>
                <apply>
                  <power/>
                  <apply>
                    <times/>
                    <apply>
                      <plus/>
                      <ci> Fru26bPa </ci>
                      <ci> KdpFru26bP </ci>
                    </apply>
                    <apply>
                      <plus/>
                      <apply>
                        <times/>
                        <ci> Fru6Pa </ci>
                        <apply>
                          <power/>
                          <ci> KidpFru6P </ci>
                          <apply>
                            <minus/>
                            <cn type="integer"> 1 </cn>
                          </apply>
                        </apply>
                      </apply>
                      <cn type="integer"> 1 </cn>
                    </apply>
                  </apply>
                  <apply>
                    <minus/>
                    <cn type="integer"> 1 </cn>
                  </apply>
                </apply>
              </apply>
              <apply>
                <times/>
                <ci> Fru26bPa </ci>
                <ci> ncell </ci>
                <ci> p </ci>
                <ci> Pfk2Fb2Factor </ci>
                <ci> V </ci>
                <apply>
                  <power/>
                  <apply>
                    <times/>
                    <apply>
                      <plus/>
                      <ci> Fru26bPa </ci>
                      <ci> KpFru26bP </ci>
                    </apply>
                    <apply>
                      <plus/>
                      <apply>
                        <times/>
                        <ci> Fru6Pa </ci>
                        <apply>
                          <power/>
                          <ci> KipFru6p </ci>
                          <apply>
                            <minus/>
                            <cn type="integer"> 1 </cn>
                          </apply>
                        </apply>
                      </apply>
                      <cn type="integer"> 1 </cn>
                    </apply>
                  </apply>
                  <apply>
                    <minus/>
                    <cn type="integer"> 1 </cn>
                  </apply>
                </apply>
              </apply>
            </apply>
            <ci> cyto </ci>
          </apply>
        </lambda>
      </math>
    </functionDefinition>
    <functionDefinition id="Function_for_Phosphogluconate_dehydrogenase_0" name="Function for Phosphogluconate dehydrogenase">
      <math xmlns="http://www.w3.org/1998/Math/MathML">
        <lambda>
          <bvar>
            <ci> KNADP </ci>
          </bvar>
          <bvar>
            <ci> KNADPH </ci>
          </bvar>
          <bvar>
            <ci> KPGn </ci>
          </bvar>
          <bvar>
            <ci> KRul5P </ci>
          </bvar>
          <bvar>
            <ci> KiNADP </ci>
          </bvar>
          <bvar>
            <ci> KiNADPH </ci>
          </bvar>
          <bvar>
            <ci> KiPGn </ci>
          </bvar>
          <bvar>
            <ci> KiRul5P </ci>
          </bvar>
          <bvar>
            <ci> NADP </ci>
          </bvar>
          <bvar>
            <ci> NADPH </ci>
          </bvar>
          <bvar>
            <ci> PGn </ci>
          </bvar>
          <bvar>
            <ci> Rul5P </ci>
          </bvar>
          <bvar>
            <ci> V </ci>
          </bvar>
          <bvar>
            <ci> ncell </ci>
          </bvar>
          <apply>
            <times/>
            <ci> NADP </ci>
            <ci> ncell </ci>
            <ci> PGn </ci>
            <ci> V </ci>
            <apply>
              <power/>
              <apply>
                <times/>
                <ci> KiNADP </ci>
                <ci> KPGn </ci>
                <apply>
                  <plus/>
                  <apply>
                    <times/>
                    <ci> KNADP </ci>
                    <ci> NADPH </ci>
                    <ci> PGn </ci>
                    <apply>
                      <power/>
                      <apply>
                        <times/>
                        <ci> KiNADP </ci>
                        <ci> KiNADPH </ci>
                        <ci> KPGn </ci>
                      </apply>
                      <apply>
                        <minus/>
                        <cn type="integer"> 1 </cn>
                      </apply>
                    </apply>
                  </apply>
                  <apply>
                    <times/>
                    <ci> KNADPH </ci>
                    <ci> NADP </ci>
                    <ci> Rul5P </ci>
                    <apply>
                      <power/>
                      <apply>
                        <times/>
                        <ci> KiNADP </ci>
                        <ci> KiNADPH </ci>
                        <ci> KRul5P </ci>
                      </apply>
                      <apply>
                        <minus/>
                        <cn type="integer"> 1 </cn>
                      </apply>
                    </apply>
                  </apply>
                  <apply>
                    <times/>
                    <ci> NADP </ci>
                    <ci> PGn </ci>
                    <ci> Rul5P </ci>
                    <apply>
                      <power/>
                      <apply>
                        <times/>
                        <ci> KiNADP </ci>
                        <ci> KiRul5P </ci>
                        <ci> KPGn </ci>
                      </apply>
                      <apply>
                        <minus/>
                        <cn type="integer"> 1 </cn>
                      </apply>
                    </apply>
                  </apply>
                  <apply>
                    <times/>
                    <ci> KNADP </ci>
                    <ci> PGn </ci>
                    <apply>
                      <power/>
                      <apply>
                        <times/>
                        <ci> KiNADP </ci>
                        <ci> KPGn </ci>
                      </apply>
                      <apply>
                        <minus/>
                        <cn type="integer"> 1 </cn>
                      </apply>
                    </apply>
                  </apply>
                  <apply>
                    <times/>
                    <ci> NADP </ci>
                    <ci> PGn </ci>
                    <apply>
                      <power/>
                      <apply>
                        <times/>
                        <ci> KiNADP </ci>
                        <ci> KPGn </ci>
                      </apply>
                      <apply>
                        <minus/>
                        <cn type="integer"> 1 </cn>
                      </apply>
                    </apply>
                  </apply>
                  <apply>
                    <times/>
                    <ci> NADP </ci>
                    <apply>
                      <power/>
                      <ci> KiNADP </ci>
                      <apply>
                        <minus/>
                        <cn type="integer"> 1 </cn>
                      </apply>
                    </apply>
                  </apply>
                  <apply>
                    <times/>
                    <ci> NADPH </ci>
                    <ci> PGn </ci>
                    <ci> Rul5P </ci>
                    <apply>
                      <power/>
                      <apply>
                        <times/>
                        <ci> KiNADPH </ci>
                        <ci> KiPGn </ci>
                        <ci> KRul5P </ci>
                      </apply>
                      <apply>
                        <minus/>
                        <cn type="integer"> 1 </cn>
                      </apply>
                    </apply>
                  </apply>
                  <apply>
                    <times/>
                    <ci> KNADPH </ci>
                    <ci> Rul5P </ci>
                    <apply>
                      <power/>
                      <apply>
                        <times/>
                        <ci> KiNADPH </ci>
                        <ci> KRul5P </ci>
                      </apply>
                      <apply>
                        <minus/>
                        <cn type="integer"> 1 </cn>
                      </apply>
                    </apply>
                  </apply>
                  <apply>
                    <times/>
                    <ci> NADPH </ci>
                    <ci> Rul5P </ci>
                    <apply>
                      <power/>
                      <apply>
                        <times/>
                        <ci> KiNADPH </ci>
                        <ci> KRul5P </ci>
                      </apply>
                      <apply>
                        <minus/>
                        <cn type="integer"> 1 </cn>
                      </apply>
                    </apply>
                  </apply>
                  <apply>
                    <times/>
                    <ci> NADPH </ci>
                    <apply>
                      <power/>
                      <ci> KiNADPH </ci>
                      <apply>
                        <minus/>
                        <cn type="integer"> 1 </cn>
                      </apply>
                    </apply>
                  </apply>
                  <cn type="integer"> 1 </cn>
                </apply>
              </apply>
              <apply>
                <minus/>
                <cn type="integer"> 1 </cn>
              </apply>
            </apply>
          </apply>
        </lambda>
      </math>
    </functionDefinition>
    <functionDefinition id="Function_for_Phosphofructokinase_1_Pool_B_0" name="Function for Phosphofructokinase 1(Pool B)">
      <math xmlns="http://www.w3.org/1998/Math/MathML">
        <lambda>
          <bvar>
            <ci> Fru26bPb </ci>
          </bvar>
          <bvar>
            <ci> Fru6Pb </ci>
          </bvar>
          <bvar>
            <ci> KATP </ci>
          </bvar>
          <bvar>
            <ci> KFru26bP </ci>
          </bvar>
          <bvar>
            <ci> KFru6P </ci>
          </bvar>
          <bvar>
            <ci> KiFru6P </ci>
          </bvar>
          <bvar>
            <ci> V </ci>
          </bvar>
          <bvar>
            <ci> cATP </ci>
          </bvar>
          <bvar>
            <ci> cyto </ci>
          </bvar>
          <bvar>
            <ci> ncell </ci>
          </bvar>
          <apply>
            <divide/>
            <apply>
              <times/>
              <ci> cATP </ci>
              <ci> Fru6Pb </ci>
              <ci> ncell </ci>
              <ci> V </ci>
              <apply>
                <plus/>
                <apply>
                  <times/>
                  <ci> Fru26bPb </ci>
                  <apply>
                    <power/>
                    <ci> KFru26bP </ci>
                    <apply>
                      <minus/>
                      <cn type="integer"> 1 </cn>
                    </apply>
                  </apply>
                </apply>
                <cn type="integer"> 1 </cn>
              </apply>
              <apply>
                <power/>
                <apply>
                  <plus/>
                  <apply>
                    <times/>
                    <ci> cATP </ci>
                    <ci> Fru6Pb </ci>
                  </apply>
                  <apply>
                    <times/>
                    <ci> cATP </ci>
                    <ci> KFru6P </ci>
                  </apply>
                  <apply>
                    <times/>
                    <ci> Fru6Pb </ci>
                    <ci> KATP </ci>
                  </apply>
                  <apply>
                    <times/>
                    <ci> KATP </ci>
                    <ci> KiFru6P </ci>
                  </apply>
                </apply>
                <apply>
                  <minus/>
                  <cn type="integer"> 1 </cn>
                </apply>
              </apply>
            </apply>
            <ci> cyto </ci>
          </apply>
        </lambda>
      </math>
    </functionDefinition>
    <functionDefinition id="Function_for_beta_Oxidation_0" name="Function for beta-Oxidation">
      <math xmlns="http://www.w3.org/1998/Math/MathML">
        <lambda>
          <bvar>
            <ci> CoQ </ci>
          </bvar>
          <bvar>
            <ci> KATP </ci>
          </bvar>
          <bvar>
            <ci> KCoA </ci>
          </bvar>
          <bvar>
            <ci> KCoQ </ci>
          </bvar>
          <bvar>
            <ci> KNAD </ci>
          </bvar>
          <bvar>
            <ci> KPalm </ci>
          </bvar>
          <bvar>
            <ci> KiMalCoA </ci>
          </bvar>
          <bvar>
            <ci> MalCoA </ci>
          </bvar>
          <bvar>
            <ci> V </ci>
          </bvar>
          <bvar>
            <ci> cATP </ci>
          </bvar>
          <bvar>
            <ci> cPalm </ci>
          </bvar>
          <bvar>
            <ci> mCoA </ci>
          </bvar>
          <bvar>
            <ci> mNAD </ci>
          </bvar>
          <bvar>
            <ci> ncell </ci>
          </bvar>
          <apply>
            <times/>
            <ci> cATP </ci>
            <apply>
              <power/>
              <ci> CoQ </ci>
              <cn type="integer"> 7 </cn>
            </apply>
            <ci> cPalm </ci>
            <apply>
              <power/>
              <ci> mCoA </ci>
              <cn type="integer"> 8 </cn>
            </apply>
            <apply>
              <power/>
              <ci> mNAD </ci>
              <cn type="integer"> 7 </cn>
            </apply>
            <ci> ncell </ci>
            <ci> V </ci>
            <apply>
              <power/>
              <apply>
                <times/>
                <apply>
                  <plus/>
                  <ci> cATP </ci>
                  <ci> KATP </ci>
                </apply>
                <apply>
                  <power/>
                  <apply>
                    <plus/>
                    <ci> CoQ </ci>
                    <ci> KCoQ </ci>
                  </apply>
                  <cn type="integer"> 7 </cn>
                </apply>
                <apply>
                  <plus/>
                  <ci> cPalm </ci>
                  <ci> KPalm </ci>
                </apply>
                <apply>
                  <power/>
                  <apply>
                    <plus/>
                    <ci> KCoA </ci>
                    <ci> mCoA </ci>
                  </apply>
                  <cn type="integer"> 8 </cn>
                </apply>
                <apply>
                  <plus/>
                  <apply>
                    <times/>
                    <ci> MalCoA </ci>
                    <apply>
                      <power/>
                      <ci> KiMalCoA </ci>
                      <apply>
                        <minus/>
                        <cn type="integer"> 1 </cn>
                      </apply>
                    </apply>
                  </apply>
                  <cn type="integer"> 1 </cn>
                </apply>
                <apply>
                  <power/>
                  <apply>
                    <plus/>
                    <ci> KNAD </ci>
                    <ci> mNAD </ci>
                  </apply>
                  <cn type="integer"> 7 </cn>
                </apply>
              </apply>
              <apply>
                <minus/>
                <cn type="integer"> 1 </cn>
              </apply>
            </apply>
          </apply>
        </lambda>
      </math>
    </functionDefinition>
    <functionDefinition id="Function_for_Fatty_acid_synthesis_0" name="Function for Fatty acid synthesis">
      <math xmlns="http://www.w3.org/1998/Math/MathML">
        <lambda>
          <bvar>
            <ci> KACoA </ci>
          </bvar>
          <bvar>
            <ci> KMalCoA </ci>
          </bvar>
          <bvar>
            <ci> KNADPH </ci>
          </bvar>
          <bvar>
            <ci> MalCoA </ci>
          </bvar>
          <bvar>
            <ci> NADPH </ci>
          </bvar>
          <bvar>
            <ci> V </ci>
          </bvar>
          <bvar>
            <ci> cACoA </ci>
          </bvar>
          <bvar>
            <ci> cyto </ci>
          </bvar>
          <bvar>
            <ci> ncell </ci>
          </bvar>
          <apply>
            <divide/>
            <apply>
              <times/>
              <ci> cACoA </ci>
              <apply>
                <power/>
                <ci> MalCoA </ci>
                <cn type="integer"> 7 </cn>
              </apply>
              <apply>
                <power/>
                <ci> NADPH </ci>
                <cn type="integer"> 14 </cn>
              </apply>
              <ci> ncell </ci>
              <ci> V </ci>
              <apply>
                <power/>
                <apply>
                  <times/>
                  <apply>
                    <plus/>
                    <ci> cACoA </ci>
                    <ci> KACoA </ci>
                  </apply>
                  <apply>
                    <power/>
                    <apply>
                      <plus/>
                      <ci> KMalCoA </ci>
                      <ci> MalCoA </ci>
                    </apply>
                    <cn type="integer"> 7 </cn>
                  </apply>
                  <apply>
                    <power/>
                    <apply>
                      <plus/>
                      <ci> KNADPH </ci>
                      <ci> NADPH </ci>
                    </apply>
                    <cn type="integer"> 14 </cn>
                  </apply>
                </apply>
                <apply>
                  <minus/>
                  <cn type="integer"> 1 </cn>
                </apply>
              </apply>
            </apply>
            <ci> cyto </ci>
          </apply>
        </lambda>
      </math>
    </functionDefinition>
    <functionDefinition id="Function_for_Glucose_6_Phosphatase__Pool_A_0" name="Function for Glucose-6-Phosphatase (Pool A)">
      <math xmlns="http://www.w3.org/1998/Math/MathML">
        <lambda>
          <bvar>
            <ci> Glc6Pa </ci>
          </bvar>
          <bvar>
            <ci> KGlc6P </ci>
          </bvar>
          <bvar>
            <ci> V </ci>
          </bvar>
          <bvar>
            <ci> cyto </ci>
          </bvar>
          <bvar>
            <ci> ncell </ci>
          </bvar>
          <apply>
            <divide/>
            <apply>
              <times/>
              <ci> Glc6Pa </ci>
              <ci> ncell </ci>
              <ci> V </ci>
              <apply>
                <power/>
                <apply>
                  <plus/>
                  <ci> Glc6Pa </ci>
                  <ci> KGlc6P </ci>
                </apply>
                <apply>
                  <minus/>
                  <cn type="integer"> 1 </cn>
                </apply>
              </apply>
            </apply>
            <ci> cyto </ci>
          </apply>
        </lambda>
      </math>
    </functionDefinition>
    <functionDefinition id="Function_for_Pyruvate_kinase" name="Function for Pyruvate kinase">
      <math xmlns="http://www.w3.org/1998/Math/MathML">
        <lambda>
          <bvar>
            <ci> Fru16bP </ci>
          </bvar>
          <bvar>
            <ci> KADP </ci>
          </bvar>
          <bvar>
            <ci> KDPFru16bP </ci>
          </bvar>
          <bvar>
            <ci> KDPPEP </ci>
          </bvar>
          <bvar>
            <ci> KPEP </ci>
          </bvar>
          <bvar>
            <ci> KPFru16bpP </ci>
          </bvar>
          <bvar>
            <ci> KiPyr </ci>
          </bvar>
          <bvar>
            <ci> KminPEP </ci>
          </bvar>
          <bvar>
            <ci> PEP </ci>
          </bvar>
          <bvar>
            <ci> V </ci>
          </bvar>
          <bvar>
            <ci> alfaDP </ci>
          </bvar>
          <bvar>
            <ci> alfaDPbase </ci>
          </bvar>
          <bvar>
            <ci> alfaP </ci>
          </bvar>
          <bvar>
            <ci> alfaPbase </ci>
          </bvar>
          <bvar>
            <ci> alfaend </ci>
          </bvar>
          <bvar>
            <ci> cADP </ci>
          </bvar>
          <bvar>
            <ci> cPyr </ci>
          </bvar>
          <bvar>
            <ci> cyto </ci>
          </bvar>
          <bvar>
            <ci> nDPPEP </ci>
          </bvar>
          <bvar>
            <ci> nPPEP </ci>
          </bvar>
          <bvar>
            <ci> ncell </ci>
          </bvar>
          <bvar>
            <ci> nefru16bp </ci>
          </bvar>
          <bvar>
            <ci> p </ci>
          </bvar>
          <apply>
            <divide/>
            <apply>
              <plus/>
              <apply>
                <times/>
                <ci> cADP </ci>
                <ci> ncell </ci>
                <apply>
                  <plus/>
                  <cn type="integer"> 1 </cn>
                  <apply>
                    <times/>
                    <apply>
                      <minus/>
                      <cn type="integer"> 1 </cn>
                    </apply>
                    <ci> p </ci>
                  </apply>
                </apply>
                <ci> V </ci>
                <apply>
                  <power/>
                  <ci> PEP </ci>
                  <ci> nDPPEP </ci>
                </apply>
                <apply>
                  <plus/>
                  <apply>
                    <times/>
                    <apply>
                      <plus/>
                      <cn type="integer"> 1 </cn>
                      <apply>
                        <times/>
                        <apply>
                          <minus/>
                          <cn type="integer"> 1 </cn>
                        </apply>
                        <ci> alfaDPbase </ci>
                      </apply>
                    </apply>
                    <apply>
                      <power/>
                      <ci> Fru16bP </ci>
                      <ci> nefru16bp </ci>
                    </apply>
                    <apply>
                      <power/>
                      <apply>
                        <plus/>
                        <apply>
                          <power/>
                          <ci> Fru16bP </ci>
                          <ci> nefru16bp </ci>
                        </apply>
                        <apply>
                          <power/>
                          <ci> KDPFru16bP </ci>
                          <ci> nefru16bp </ci>
                        </apply>
                      </apply>
                      <apply>
                        <minus/>
                        <cn type="integer"> 1 </cn>
                      </apply>
                    </apply>
                  </apply>
                  <ci> alfaDPbase </ci>
                </apply>
                <apply>
                  <plus/>
                  <apply>
                    <times/>
                    <apply>
                      <plus/>
                      <ci> alfaDP </ci>
                      <apply>
                        <times/>
                        <apply>
                          <minus/>
                          <cn type="integer"> 1 </cn>
                        </apply>
                        <ci> alfaend </ci>
                      </apply>
                    </apply>
                    <apply>
                      <plus/>
                      <cn type="integer"> 1 </cn>
                      <apply>
                        <times/>
                        <apply>
                          <minus/>
                          <cn type="integer"> 1 </cn>
                        </apply>
                        <apply>
                          <power/>
                          <ci> Fru16bP </ci>
                          <ci> nefru16bp </ci>
                        </apply>
                        <apply>
                          <power/>
                          <apply>
                            <plus/>
                            <apply>
                              <power/>
                              <ci> Fru16bP </ci>
                              <ci> nefru16bp </ci>
                            </apply>
                            <apply>
                              <power/>
                              <ci> KDPFru16bP </ci>
                              <ci> nefru16bp </ci>
                            </apply>
                          </apply>
                          <apply>
                            <minus/>
                            <cn type="integer"> 1 </cn>
                          </apply>
                        </apply>
                      </apply>
                    </apply>
                  </apply>
                  <ci> alfaend </ci>
                </apply>
                <apply>
                  <power/>
                  <apply>
                    <times/>
                    <apply>
                      <plus/>
                      <ci> cADP </ci>
                      <ci> KADP </ci>
                    </apply>
                    <apply>
                      <plus/>
                      <apply>
                        <power/>
                        <apply>
                          <times/>
                          <apply>
                            <plus/>
                            <apply>
                              <times/>
                              <ci> cPyr </ci>
                              <apply>
                                <power/>
                                <ci> KiPyr </ci>
                                <apply>
                                  <minus/>
                                  <cn type="integer"> 1 </cn>
                                </apply>
                              </apply>
                            </apply>
                            <cn type="integer"> 1 </cn>
                          </apply>
                          <apply>
                            <plus/>
                            <apply>
                              <times/>
                              <apply>
                                <plus/>
                                <ci> KDPPEP </ci>
                                <apply>
                                  <times/>
                                  <apply>
                                    <minus/>
                                    <cn type="integer"> 1 </cn>
                                  </apply>
                                  <ci> KminPEP </ci>
                                </apply>
                              </apply>
                              <apply>
                                <plus/>
                                <cn type="integer"> 1 </cn>
                                <apply>
                                  <times/>
                                  <apply>
                                    <minus/>
                                    <cn type="integer"> 1 </cn>
                                  </apply>
                                  <apply>
                                    <power/>
                                    <ci> Fru16bP </ci>
                                    <ci> nefru16bp </ci>
                                  </apply>
                                  <apply>
                                    <power/>
                                    <apply>
                                      <plus/>
                                      <apply>
                                        <power/>
                                        <ci> Fru16bP </ci>
                                        <ci> nefru16bp </ci>
                                      </apply>
                                      <apply>
                                        <power/>
                                        <ci> KDPFru16bP </ci>
                                        <ci> nefru16bp </ci>
                                      </apply>
                                    </apply>
                                    <apply>
                                      <minus/>
                                      <cn type="integer"> 1 </cn>
                                    </apply>
                                  </apply>
                                </apply>
                              </apply>
                            </apply>
                            <ci> KminPEP </ci>
                          </apply>
                        </apply>
                        <ci> nDPPEP </ci>
                      </apply>
                      <apply>
                        <power/>
                        <ci> PEP </ci>
                        <ci> nDPPEP </ci>
                      </apply>
                    </apply>
                  </apply>
                  <apply>
                    <minus/>
                    <cn type="integer"> 1 </cn>
                  </apply>
                </apply>
              </apply>
              <apply>
                <times/>
                <ci> cADP </ci>
                <ci> ncell </ci>
                <ci> p </ci>
                <ci> V </ci>
                <apply>
                  <power/>
                  <ci> PEP </ci>
                  <ci> nPPEP </ci>
                </apply>
                <apply>
                  <plus/>
                  <apply>
                    <times/>
                    <apply>
                      <plus/>
                      <cn type="integer"> 1 </cn>
                      <apply>
                        <times/>
                        <apply>
                          <minus/>
                          <cn type="integer"> 1 </cn>
                        </apply>
                        <ci> alfaPbase </ci>
                      </apply>
                    </apply>
                    <apply>
                      <power/>
                      <ci> Fru16bP </ci>
                      <ci> nefru16bp </ci>
                    </apply>
                    <apply>
                      <power/>
                      <apply>
                        <plus/>
                        <apply>
                          <power/>
                          <ci> Fru16bP </ci>
                          <ci> nefru16bp </ci>
                        </apply>
                        <apply>
                          <power/>
                          <ci> KPFru16bpP </ci>
                          <ci> nefru16bp </ci>
                        </apply>
                      </apply>
                      <apply>
                        <minus/>
                        <cn type="integer"> 1 </cn>
                      </apply>
                    </apply>
                  </apply>
                  <ci> alfaPbase </ci>
                </apply>
                <apply>
                  <plus/>
                  <apply>
                    <times/>
                    <apply>
                      <plus/>
                      <ci> alfaP </ci>
                      <apply>
                        <times/>
                        <apply>
                          <minus/>
                          <cn type="integer"> 1 </cn>
                        </apply>
                        <ci> alfaend </ci>
                      </apply>
                    </apply>
                    <apply>
                      <plus/>
                      <cn type="integer"> 1 </cn>
                      <apply>
                        <times/>
                        <apply>
                          <minus/>
                          <cn type="integer"> 1 </cn>
                        </apply>
                        <apply>
                          <power/>
                          <ci> Fru16bP </ci>
                          <ci> nefru16bp </ci>
                        </apply>
                        <apply>
                          <power/>
                          <apply>
                            <plus/>
                            <apply>
                              <power/>
                              <ci> Fru16bP </ci>
                              <ci> nefru16bp </ci>
                            </apply>
                            <apply>
                              <power/>
                              <ci> KPFru16bpP </ci>
                              <ci> nefru16bp </ci>
                            </apply>
                          </apply>
                          <apply>
                            <minus/>
                            <cn type="integer"> 1 </cn>
                          </apply>
                        </apply>
                      </apply>
                    </apply>
                  </apply>
                  <ci> alfaend </ci>
                </apply>
                <apply>
                  <power/>
                  <apply>
                    <times/>
                    <apply>
                      <plus/>
                      <ci> cADP </ci>
                      <ci> KADP </ci>
                    </apply>
                    <apply>
                      <plus/>
                      <apply>
                        <power/>
                        <apply>
                          <times/>
                          <apply>
                            <plus/>
                            <apply>
                              <times/>
                              <ci> cPyr </ci>
                              <apply>
                                <power/>
                                <ci> KiPyr </ci>
                                <apply>
                                  <minus/>
                                  <cn type="integer"> 1 </cn>
                                </apply>
                              </apply>
                            </apply>
                            <cn type="integer"> 1 </cn>
                          </apply>
                          <apply>
                            <plus/>
                            <apply>
                              <times/>
                              <apply>
                                <plus/>
                                <ci> KPEP </ci>
                                <apply>
                                  <times/>
                                  <apply>
                                    <minus/>
                                    <cn type="integer"> 1 </cn>
                                  </apply>
                                  <ci> KminPEP </ci>
                                </apply>
                              </apply>
                              <apply>
                                <plus/>
                                <cn type="integer"> 1 </cn>
                                <apply>
                                  <times/>
                                  <apply>
                                    <minus/>
                                    <cn type="integer"> 1 </cn>
                                  </apply>
                                  <apply>
                                    <power/>
                                    <ci> Fru16bP </ci>
                                    <ci> nefru16bp </ci>
                                  </apply>
                                  <apply>
                                    <power/>
                                    <apply>
                                      <plus/>
                                      <apply>
                                        <power/>
                                        <ci> Fru16bP </ci>
                                        <ci> nefru16bp </ci>
                                      </apply>
                                      <apply>
                                        <power/>
                                        <ci> KPFru16bpP </ci>
                                        <ci> nefru16bp </ci>
                                      </apply>
                                    </apply>
                                    <apply>
                                      <minus/>
                                      <cn type="integer"> 1 </cn>
                                    </apply>
                                  </apply>
                                </apply>
                              </apply>
                            </apply>
                            <ci> KminPEP </ci>
                          </apply>
                        </apply>
                        <ci> nPPEP </ci>
                      </apply>
                      <apply>
                        <power/>
                        <ci> PEP </ci>
                        <ci> nPPEP </ci>
                      </apply>
                    </apply>
                  </apply>
                  <apply>
                    <minus/>
                    <cn type="integer"> 1 </cn>
                  </apply>
                </apply>
              </apply>
            </apply>
            <ci> cyto </ci>
          </apply>
        </lambda>
      </math>
    </functionDefinition>
    <functionDefinition id="Function_for_Phosphoglycerate_mutase" name="Function for Phosphoglycerate mutase">
      <math xmlns="http://www.w3.org/1998/Math/MathML">
        <lambda>
          <bvar>
            <ci> KPG2 </ci>
          </bvar>
          <bvar>
            <ci> KPG3 </ci>
          </bvar>
          <bvar>
            <ci> Keq </ci>
          </bvar>
          <bvar>
            <ci> PG2 </ci>
          </bvar>
          <bvar>
            <ci> PG3 </ci>
          </bvar>
          <bvar>
            <ci> V </ci>
          </bvar>
          <bvar>
            <ci> cyto </ci>
          </bvar>
          <bvar>
            <ci> ncell </ci>
          </bvar>
          <apply>
            <divide/>
            <apply>
              <plus/>
              <apply>
                <times/>
                <ci> ncell </ci>
                <ci> PG3 </ci>
                <ci> V </ci>
                <apply>
                  <power/>
                  <apply>
                    <times/>
                    <ci> KPG3 </ci>
                    <apply>
                      <plus/>
                      <apply>
                        <times/>
                        <ci> PG2 </ci>
                        <apply>
                          <power/>
                          <ci> KPG2 </ci>
                          <apply>
                            <minus/>
                            <cn type="integer"> 1 </cn>
                          </apply>
                        </apply>
                      </apply>
                      <apply>
                        <times/>
                        <ci> PG3 </ci>
                        <apply>
                          <power/>
                          <ci> KPG3 </ci>
                          <apply>
                            <minus/>
                            <cn type="integer"> 1 </cn>
                          </apply>
                        </apply>
                      </apply>
                      <cn type="integer"> 1 </cn>
                    </apply>
                  </apply>
                  <apply>
                    <minus/>
                    <cn type="integer"> 1 </cn>
                  </apply>
                </apply>
              </apply>
              <apply>
                <times/>
                <apply>
                  <minus/>
                  <cn type="integer"> 1 </cn>
                </apply>
                <ci> ncell </ci>
                <ci> PG2 </ci>
                <ci> V </ci>
                <apply>
                  <power/>
                  <apply>
                    <times/>
                    <ci> Keq </ci>
                    <ci> KPG3 </ci>
                    <apply>
                      <plus/>
                      <apply>
                        <times/>
                        <ci> PG2 </ci>
                        <apply>
                          <power/>
                          <ci> KPG2 </ci>
                          <apply>
                            <minus/>
                            <cn type="integer"> 1 </cn>
                          </apply>
                        </apply>
                      </apply>
                      <apply>
                        <times/>
                        <ci> PG3 </ci>
                        <apply>
                          <power/>
                          <ci> KPG3 </ci>
                          <apply>
                            <minus/>
                            <cn type="integer"> 1 </cn>
                          </apply>
                        </apply>
                      </apply>
                      <cn type="integer"> 1 </cn>
                    </apply>
                  </apply>
                  <apply>
                    <minus/>
                    <cn type="integer"> 1 </cn>
                  </apply>
                </apply>
              </apply>
            </apply>
            <ci> cyto </ci>
          </apply>
        </lambda>
      </math>
    </functionDefinition>
    <functionDefinition id="Function_for_Mitochondrial_pyruvate_carrier" name="Function for Mitochondrial pyruvate carrier">
      <math xmlns="http://www.w3.org/1998/Math/MathML">
        <lambda>
          <bvar>
            <ci> KPyr </ci>
          </bvar>
          <bvar>
            <ci> Keq </ci>
          </bvar>
          <bvar>
            <ci> KiMal </ci>
          </bvar>
          <bvar>
            <ci> V </ci>
          </bvar>
          <bvar>
            <ci> cMal </ci>
          </bvar>
          <bvar>
            <ci> cPyr </ci>
          </bvar>
          <bvar>
            <ci> mMal </ci>
          </bvar>
          <bvar>
            <ci> mPyr </ci>
          </bvar>
          <bvar>
            <ci> ncell </ci>
          </bvar>
          <apply>
            <plus/>
            <apply>
              <times/>
              <ci> cPyr </ci>
              <ci> ncell </ci>
              <ci> V </ci>
              <apply>
                <power/>
                <apply>
                  <times/>
                  <ci> KPyr </ci>
                  <apply>
                    <plus/>
                    <apply>
                      <times/>
                      <ci> cMal </ci>
                      <apply>
                        <power/>
                        <ci> KiMal </ci>
                        <apply>
                          <minus/>
                          <cn type="integer"> 1 </cn>
                        </apply>
                      </apply>
                    </apply>
                    <cn type="integer"> 1 </cn>
                  </apply>
                  <apply>
                    <plus/>
                    <apply>
                      <times/>
                      <ci> cPyr </ci>
                      <apply>
                        <power/>
                        <apply>
                          <times/>
                          <ci> KPyr </ci>
                          <apply>
                            <plus/>
                            <apply>
                              <times/>
                              <ci> cMal </ci>
                              <apply>
                                <power/>
                                <ci> KiMal </ci>
                                <apply>
                                  <minus/>
                                  <cn type="integer"> 1 </cn>
                                </apply>
                              </apply>
                            </apply>
                            <cn type="integer"> 1 </cn>
                          </apply>
                        </apply>
                        <apply>
                          <minus/>
                          <cn type="integer"> 1 </cn>
                        </apply>
                      </apply>
                    </apply>
                    <apply>
                      <times/>
                      <ci> mPyr </ci>
                      <apply>
                        <power/>
                        <apply>
                          <times/>
                          <ci> KPyr </ci>
                          <apply>
                            <plus/>
                            <apply>
                              <times/>
                              <ci> mMal </ci>
                              <apply>
                                <power/>
                                <ci> KiMal </ci>
                                <apply>
                                  <minus/>
                                  <cn type="integer"> 1 </cn>
                                </apply>
                              </apply>
                            </apply>
                            <cn type="integer"> 1 </cn>
                          </apply>
                        </apply>
                        <apply>
                          <minus/>
                          <cn type="integer"> 1 </cn>
                        </apply>
                      </apply>
                    </apply>
                    <cn type="integer"> 1 </cn>
                  </apply>
                </apply>
                <apply>
                  <minus/>
                  <cn type="integer"> 1 </cn>
                </apply>
              </apply>
            </apply>
            <apply>
              <times/>
              <apply>
                <minus/>
                <cn type="integer"> 1 </cn>
              </apply>
              <ci> mPyr </ci>
              <ci> ncell </ci>
              <ci> V </ci>
              <apply>
                <power/>
                <apply>
                  <times/>
                  <ci> Keq </ci>
                  <ci> KPyr </ci>
                  <apply>
                    <plus/>
                    <apply>
                      <times/>
                      <ci> cMal </ci>
                      <apply>
                        <power/>
                        <ci> KiMal </ci>
                        <apply>
                          <minus/>
                          <cn type="integer"> 1 </cn>
                        </apply>
                      </apply>
                    </apply>
                    <cn type="integer"> 1 </cn>
                  </apply>
                  <apply>
                    <plus/>
                    <apply>
                      <times/>
                      <ci> cPyr </ci>
                      <apply>
                        <power/>
                        <apply>
                          <times/>
                          <ci> KPyr </ci>
                          <apply>
                            <plus/>
                            <apply>
                              <times/>
                              <ci> cMal </ci>
                              <apply>
                                <power/>
                                <ci> KiMal </ci>
                                <apply>
                                  <minus/>
                                  <cn type="integer"> 1 </cn>
                                </apply>
                              </apply>
                            </apply>
                            <cn type="integer"> 1 </cn>
                          </apply>
                        </apply>
                        <apply>
                          <minus/>
                          <cn type="integer"> 1 </cn>
                        </apply>
                      </apply>
                    </apply>
                    <apply>
                      <times/>
                      <ci> mPyr </ci>
                      <apply>
                        <power/>
                        <apply>
                          <times/>
                          <ci> KPyr </ci>
                          <apply>
                            <plus/>
                            <apply>
                              <times/>
                              <ci> mMal </ci>
                              <apply>
                                <power/>
                                <ci> KiMal </ci>
                                <apply>
                                  <minus/>
                                  <cn type="integer"> 1 </cn>
                                </apply>
                              </apply>
                            </apply>
                            <cn type="integer"> 1 </cn>
                          </apply>
                        </apply>
                        <apply>
                          <minus/>
                          <cn type="integer"> 1 </cn>
                        </apply>
                      </apply>
                    </apply>
                    <cn type="integer"> 1 </cn>
                  </apply>
                </apply>
                <apply>
                  <minus/>
                  <cn type="integer"> 1 </cn>
                </apply>
              </apply>
            </apply>
          </apply>
        </lambda>
      </math>
    </functionDefinition>
    <functionDefinition id="Function_for_Aldolase__3" name="Function for Aldolase (3)">
      <math xmlns="http://www.w3.org/1998/Math/MathML">
        <lambda>
          <bvar>
            <ci> DhaP </ci>
          </bvar>
          <bvar>
            <ci> E0 </ci>
          </bvar>
          <bvar>
            <ci> Fru16bP </ci>
          </bvar>
          <bvar>
            <ci> Fru1P </ci>
          </bvar>
          <bvar>
            <ci> Gra </ci>
          </bvar>
          <bvar>
            <ci> GraP </ci>
          </bvar>
          <bvar>
            <ci> K1 </ci>
          </bvar>
          <bvar>
            <ci> K2 </ci>
          </bvar>
          <bvar>
            <ci> K3 </ci>
          </bvar>
          <bvar>
            <ci> K4 </ci>
          </bvar>
          <bvar>
            <ci> K5 </ci>
          </bvar>
          <bvar>
            <ci> Kr1 </ci>
          </bvar>
          <bvar>
            <ci> Kr2 </ci>
          </bvar>
          <bvar>
            <ci> Kr3 </ci>
          </bvar>
          <bvar>
            <ci> Kr4 </ci>
          </bvar>
          <bvar>
            <ci> Kr5 </ci>
          </bvar>
          <bvar>
            <ci> cyto </ci>
          </bvar>
          <bvar>
            <ci> ncell </ci>
          </bvar>
          <apply>
            <divide/>
            <apply>
              <times/>
              <ci> E0 </ci>
              <ci> ncell </ci>
              <apply>
                <plus/>
                <apply>
                  <times/>
                  <ci> Fru16bP </ci>
                  <ci> Gra </ci>
                  <ci> K1 </ci>
                  <ci> K2 </ci>
                  <ci> Kr4 </ci>
                  <ci> Kr5 </ci>
                </apply>
                <apply>
                  <times/>
                  <apply>
                    <minus/>
                    <cn type="integer"> 1 </cn>
                  </apply>
                  <ci> Fru1P </ci>
                  <ci> GraP </ci>
                  <ci> K4 </ci>
                  <ci> K5 </ci>
                  <ci> Kr1 </ci>
                  <ci> Kr2 </ci>
                </apply>
              </apply>
              <apply>
                <power/>
                <apply>
                  <plus/>
                  <apply>
                    <times/>
                    <ci> DhaP </ci>
                    <ci> Gra </ci>
                    <ci> K2 </ci>
                    <ci> Kr3 </ci>
                    <ci> Kr5 </ci>
                  </apply>
                  <apply>
                    <times/>
                    <ci> DhaP </ci>
                    <ci> Gra </ci>
                    <ci> Kr1 </ci>
                    <ci> Kr3 </ci>
                    <ci> Kr5 </ci>
                  </apply>
                  <apply>
                    <times/>
                    <ci> DhaP </ci>
                    <ci> GraP </ci>
                    <ci> K5 </ci>
                    <ci> Kr2 </ci>
                    <ci> Kr3 </ci>
                  </apply>
                  <apply>
                    <times/>
                    <ci> DhaP </ci>
                    <ci> GraP </ci>
                    <ci> Kr2 </ci>
                    <ci> Kr3 </ci>
                    <ci> Kr4 </ci>
                  </apply>
                  <apply>
                    <times/>
                    <ci> DhaP </ci>
                    <ci> K2 </ci>
                    <ci> K5 </ci>
                    <ci> Kr3 </ci>
                  </apply>
                  <apply>
                    <times/>
                    <ci> DhaP </ci>
                    <ci> K2 </ci>
                    <ci> Kr3 </ci>
                    <ci> Kr4 </ci>
                  </apply>
                  <apply>
                    <times/>
                    <ci> DhaP </ci>
                    <ci> K5 </ci>
                    <ci> Kr1 </ci>
                    <ci> Kr3 </ci>
                  </apply>
                  <apply>
                    <times/>
                    <ci> DhaP </ci>
                    <ci> Kr1 </ci>
                    <ci> Kr3 </ci>
                    <ci> Kr4 </ci>
                  </apply>
                  <apply>
                    <times/>
                    <ci> Fru16bP </ci>
                    <ci> K1 </ci>
                    <apply>
                      <plus/>
                      <apply>
                        <times/>
                        <ci> K2 </ci>
                        <apply>
                          <plus/>
                          <apply>
                            <times/>
                            <ci> Gra </ci>
                            <ci> Kr5 </ci>
                          </apply>
                          <ci> K5 </ci>
                          <ci> Kr4 </ci>
                        </apply>
                      </apply>
                      <apply>
                        <times/>
                        <ci> Gra </ci>
                        <ci> Kr4 </ci>
                        <ci> Kr5 </ci>
                      </apply>
                      <apply>
                        <times/>
                        <ci> GraP </ci>
                        <ci> K5 </ci>
                        <ci> Kr2 </ci>
                      </apply>
                      <apply>
                        <times/>
                        <ci> GraP </ci>
                        <ci> Kr2 </ci>
                        <ci> Kr4 </ci>
                      </apply>
                      <apply>
                        <times/>
                        <ci> K3 </ci>
                        <apply>
                          <plus/>
                          <ci> K5 </ci>
                          <ci> Kr4 </ci>
                        </apply>
                      </apply>
                    </apply>
                  </apply>
                  <apply>
                    <times/>
                    <ci> Fru1P </ci>
                    <ci> K4 </ci>
                    <apply>
                      <plus/>
                      <apply>
                        <times/>
                        <ci> K2 </ci>
                        <apply>
                          <plus/>
                          <apply>
                            <times/>
                            <ci> Gra </ci>
                            <ci> Kr5 </ci>
                          </apply>
                          <ci> K3 </ci>
                          <ci> K5 </ci>
                        </apply>
                      </apply>
                      <apply>
                        <times/>
                        <ci> Gra </ci>
                        <ci> Kr1 </ci>
                        <ci> Kr5 </ci>
                      </apply>
                      <apply>
                        <times/>
                        <ci> GraP </ci>
                        <ci> K5 </ci>
                        <ci> Kr2 </ci>
                      </apply>
                      <apply>
                        <times/>
                        <ci> GraP </ci>
                        <ci> Kr1 </ci>
                        <ci> Kr2 </ci>
                      </apply>
                      <apply>
                        <times/>
                        <ci> K3 </ci>
                        <ci> Kr1 </ci>
                      </apply>
                      <apply>
                        <times/>
                        <ci> K5 </ci>
                        <ci> Kr1 </ci>
                      </apply>
                    </apply>
                  </apply>
                  <apply>
                    <times/>
                    <ci> Gra </ci>
                    <ci> K2 </ci>
                    <ci> Kr4 </ci>
                    <ci> Kr5 </ci>
                  </apply>
                  <apply>
                    <times/>
                    <ci> Gra </ci>
                    <ci> Kr1 </ci>
                    <ci> Kr4 </ci>
                    <ci> Kr5 </ci>
                  </apply>
                  <apply>
                    <times/>
                    <ci> GraP </ci>
                    <ci> K5 </ci>
                    <ci> Kr1 </ci>
                    <ci> Kr2 </ci>
                  </apply>
                  <apply>
                    <times/>
                    <ci> GraP </ci>
                    <ci> Kr1 </ci>
                    <ci> Kr2 </ci>
                    <ci> Kr4 </ci>
                  </apply>
                  <apply>
                    <times/>
                    <ci> K2 </ci>
                    <ci> K3 </ci>
                    <ci> K5 </ci>
                  </apply>
                  <apply>
                    <times/>
                    <ci> K2 </ci>
                    <ci> K3 </ci>
                    <ci> Kr4 </ci>
                  </apply>
                  <apply>
                    <times/>
                    <ci> K3 </ci>
                    <ci> K5 </ci>
                    <ci> Kr1 </ci>
                  </apply>
                  <apply>
                    <times/>
                    <ci> K3 </ci>
                    <ci> Kr1 </ci>
                    <ci> Kr4 </ci>
                  </apply>
                </apply>
                <apply>
                  <minus/>
                  <cn type="integer"> 1 </cn>
                </apply>
              </apply>
            </apply>
            <ci> cyto </ci>
          </apply>
        </lambda>
      </math>
    </functionDefinition>
    <functionDefinition id="Function_for_Glucokinase__Pool_A" name="Function for Glucokinase (Pool A)">
      <math xmlns="http://www.w3.org/1998/Math/MathML">
        <lambda>
          <bvar>
            <ci> Fru1P </ci>
          </bvar>
          <bvar>
            <ci> Fru6Pa </ci>
          </bvar>
          <bvar>
            <ci> KFru1P </ci>
          </bvar>
          <bvar>
            <ci> Katp </ci>
          </bvar>
          <bvar>
            <ci> KgkrpFru6p </ci>
          </bvar>
          <bvar>
            <ci> KgkrpGlc </ci>
          </bvar>
          <bvar>
            <ci> Kglc </ci>
          </bvar>
          <bvar>
            <ci> V </ci>
          </bvar>
          <bvar>
            <ci> bgkrp </ci>
          </bvar>
          <bvar>
            <ci> cATP </ci>
          </bvar>
          <bvar>
            <ci> cGlc </ci>
          </bvar>
          <bvar>
            <ci> cyto </ci>
          </bvar>
          <bvar>
            <ci> nGlc </ci>
          </bvar>
          <bvar>
            <ci> ncell </ci>
          </bvar>
          <bvar>
            <ci> ngkrp </ci>
          </bvar>
          <apply>
            <divide/>
            <apply>
              <times/>
              <ci> cATP </ci>
              <ci> ncell </ci>
              <ci> V </ci>
              <apply>
                <power/>
                <ci> cGlc </ci>
                <apply>
                  <plus/>
                  <ci> ngkrp </ci>
                  <ci> nGlc </ci>
                </apply>
              </apply>
              <apply>
                <plus/>
                <cn type="integer"> 1 </cn>
                <apply>
                  <times/>
                  <apply>
                    <minus/>
                    <cn type="integer"> 1 </cn>
                  </apply>
                  <ci> bgkrp </ci>
                  <ci> Fru6Pa </ci>
                  <apply>
                    <power/>
                    <apply>
                      <plus/>
                      <apply>
                        <times/>
                        <ci> KgkrpFru6p </ci>
                        <apply>
                          <plus/>
                          <apply>
                            <times/>
                            <ci> Fru1P </ci>
                            <apply>
                              <power/>
                              <ci> KFru1P </ci>
                              <apply>
                                <minus/>
                                <cn type="integer"> 1 </cn>
                              </apply>
                            </apply>
                          </apply>
                          <cn type="integer"> 1 </cn>
                        </apply>
                      </apply>
                      <ci> Fru6Pa </ci>
                    </apply>
                    <apply>
                      <minus/>
                      <cn type="integer"> 1 </cn>
                    </apply>
                  </apply>
                </apply>
              </apply>
              <apply>
                <power/>
                <apply>
                  <times/>
                  <apply>
                    <plus/>
                    <ci> cATP </ci>
                    <ci> Katp </ci>
                  </apply>
                  <apply>
                    <plus/>
                    <apply>
                      <power/>
                      <ci> cGlc </ci>
                      <ci> ngkrp </ci>
                    </apply>
                    <apply>
                      <power/>
                      <ci> KgkrpGlc </ci>
                      <ci> ngkrp </ci>
                    </apply>
                  </apply>
                  <apply>
                    <plus/>
                    <apply>
                      <power/>
                      <ci> cGlc </ci>
                      <ci> nGlc </ci>
                    </apply>
                    <apply>
                      <power/>
                      <ci> Kglc </ci>
                      <ci> nGlc </ci>
                    </apply>
                  </apply>
                </apply>
                <apply>
                  <minus/>
                  <cn type="integer"> 1 </cn>
                </apply>
              </apply>
            </apply>
            <ci> cyto </ci>
          </apply>
        </lambda>
      </math>
    </functionDefinition>
    <functionDefinition id="Function_for_NADH_dehydrogenase_0" name="Function for NADH dehydrogenase">
      <math xmlns="http://www.w3.org/1998/Math/MathML">
        <lambda>
          <bvar>
            <ci> CoQ </ci>
          </bvar>
          <bvar>
            <ci> k </ci>
          </bvar>
          <bvar>
            <ci> mADP </ci>
          </bvar>
          <bvar>
            <ci> mNADH </ci>
          </bvar>
          <bvar>
            <ci> mPi </ci>
          </bvar>
          <bvar>
            <ci> mit </ci>
          </bvar>
          <bvar>
            <ci> ncell </ci>
          </bvar>
          <apply>
            <divide/>
            <apply>
              <times/>
              <ci> CoQ </ci>
              <ci> k </ci>
              <ci> mADP </ci>
              <ci> mNADH </ci>
              <ci> mPi </ci>
              <ci> ncell </ci>
            </apply>
            <ci> mit </ci>
          </apply>
        </lambda>
      </math>
    </functionDefinition>
    <functionDefinition id="Function_for_Ubiquinol_Oxidase_0" name="Function for Ubiquinol Oxidase">
      <math xmlns="http://www.w3.org/1998/Math/MathML">
        <lambda>
          <bvar>
            <ci> CoQH </ci>
          </bvar>
          <bvar>
            <ci> k </ci>
          </bvar>
          <bvar>
            <ci> mADP </ci>
          </bvar>
          <bvar>
            <ci> mPi </ci>
          </bvar>
          <bvar>
            <ci> mit </ci>
          </bvar>
          <bvar>
            <ci> ncell </ci>
          </bvar>
          <apply>
            <divide/>
            <apply>
              <times/>
              <ci> CoQH </ci>
              <ci> k </ci>
              <apply>
                <power/>
                <ci> mADP </ci>
                <cn type="integer"> 2 </cn>
              </apply>
              <apply>
                <power/>
                <ci> mPi </ci>
                <cn type="integer"> 2 </cn>
              </apply>
              <ci> ncell </ci>
            </apply>
            <ci> mit </ci>
          </apply>
        </lambda>
      </math>
    </functionDefinition>
    <functionDefinition id="Function_for_Acetyl_CoA_carboxylase_0" name="Function for Acetyl-CoA carboxylase">
      <math xmlns="http://www.w3.org/1998/Math/MathML">
        <lambda>
          <bvar>
            <ci> CO2 </ci>
          </bvar>
          <bvar>
            <ci> KACoA </ci>
          </bvar>
          <bvar>
            <ci> KATP </ci>
          </bvar>
          <bvar>
            <ci> KCO2 </ci>
          </bvar>
          <bvar>
            <ci> KCit </ci>
          </bvar>
          <bvar>
            <ci> KiPalm </ci>
          </bvar>
          <bvar>
            <ci> V </ci>
          </bvar>
          <bvar>
            <ci> cACoA </ci>
          </bvar>
          <bvar>
            <ci> cATP </ci>
          </bvar>
          <bvar>
            <ci> cCit </ci>
          </bvar>
          <bvar>
            <ci> cPalm </ci>
          </bvar>
          <bvar>
            <ci> ncell </ci>
          </bvar>
          <apply>
            <times/>
            <ci> cACoA </ci>
            <ci> cATP </ci>
            <ci> cCit </ci>
            <ci> CO2 </ci>
            <ci> ncell </ci>
            <ci> V </ci>
            <apply>
              <power/>
              <apply>
                <times/>
                <apply>
                  <plus/>
                  <ci> cACoA </ci>
                  <ci> KACoA </ci>
                </apply>
                <apply>
                  <plus/>
                  <ci> cATP </ci>
                  <ci> KATP </ci>
                </apply>
                <apply>
                  <plus/>
                  <ci> cCit </ci>
                  <ci> KCit </ci>
                </apply>
                <apply>
                  <plus/>
                  <ci> CO2 </ci>
                  <ci> KCO2 </ci>
                </apply>
                <apply>
                  <plus/>
                  <apply>
                    <times/>
                    <ci> cPalm </ci>
                    <apply>
                      <power/>
                      <ci> KiPalm </ci>
                      <apply>
                        <minus/>
                        <cn type="integer"> 1 </cn>
                      </apply>
                    </apply>
                  </apply>
                  <cn type="integer"> 1 </cn>
                </apply>
              </apply>
              <apply>
                <minus/>
                <cn type="integer"> 1 </cn>
              </apply>
            </apply>
          </apply>
        </lambda>
      </math>
    </functionDefinition>
    <functionDefinition id="Function_for_Citrate_synthase_0" name="Function for Citrate synthase">
      <math xmlns="http://www.w3.org/1998/Math/MathML">
        <lambda>
          <bvar>
            <ci> KOAA </ci>
          </bvar>
          <bvar>
            <ci> KiACoA </ci>
          </bvar>
          <bvar>
            <ci> KiCit </ci>
          </bvar>
          <bvar>
            <ci> KiOAA </ci>
          </bvar>
          <bvar>
            <ci> V </ci>
          </bvar>
          <bvar>
            <ci> mACoA </ci>
          </bvar>
          <bvar>
            <ci> mCit </ci>
          </bvar>
          <bvar>
            <ci> mOAA </ci>
          </bvar>
          <bvar>
            <ci> mit </ci>
          </bvar>
          <bvar>
            <ci> ncell </ci>
          </bvar>
          <apply>
            <divide/>
            <apply>
              <times/>
              <ci> mACoA </ci>
              <ci> mOAA </ci>
              <ci> ncell </ci>
              <ci> V </ci>
              <apply>
                <power/>
                <apply>
                  <times/>
                  <ci> KiACoA </ci>
                  <ci> KOAA </ci>
                  <apply>
                    <plus/>
                    <apply>
                      <times/>
                      <ci> mACoA </ci>
                      <ci> mOAA </ci>
                      <apply>
                        <power/>
                        <apply>
                          <times/>
                          <ci> KiACoA </ci>
                          <ci> KOAA </ci>
                        </apply>
                        <apply>
                          <minus/>
                          <cn type="integer"> 1 </cn>
                        </apply>
                      </apply>
                    </apply>
                    <apply>
                      <times/>
                      <ci> mACoA </ci>
                      <apply>
                        <power/>
                        <ci> KiACoA </ci>
                        <apply>
                          <minus/>
                          <cn type="integer"> 1 </cn>
                        </apply>
                      </apply>
                    </apply>
                    <apply>
                      <times/>
                      <ci> mCit </ci>
                      <apply>
                        <power/>
                        <ci> KiCit </ci>
                        <apply>
                          <minus/>
                          <cn type="integer"> 1 </cn>
                        </apply>
                      </apply>
                    </apply>
                    <apply>
                      <times/>
                      <ci> mOAA </ci>
                      <apply>
                        <power/>
                        <ci> KiOAA </ci>
                        <apply>
                          <minus/>
                          <cn type="integer"> 1 </cn>
                        </apply>
                      </apply>
                    </apply>
                    <cn type="integer"> 1 </cn>
                  </apply>
                </apply>
                <apply>
                  <minus/>
                  <cn type="integer"> 1 </cn>
                </apply>
              </apply>
            </apply>
            <ci> mit </ci>
          </apply>
        </lambda>
      </math>
    </functionDefinition>
    <functionDefinition id="Function_for_Glucose_6_Phosphate_deshydrogenase_0" name="Function for Glucose-6-Phosphate deshydrogenase">
      <math xmlns="http://www.w3.org/1998/Math/MathML">
        <lambda>
          <bvar>
            <ci> Glc6Pa </ci>
          </bvar>
          <bvar>
            <ci> KGlc6P </ci>
          </bvar>
          <bvar>
            <ci> KNADP </ci>
          </bvar>
          <bvar>
            <ci> KNADPH </ci>
          </bvar>
          <bvar>
            <ci> KPGn </ci>
          </bvar>
          <bvar>
            <ci> KiGlc6P </ci>
          </bvar>
          <bvar>
            <ci> KiNADP </ci>
          </bvar>
          <bvar>
            <ci> KiNADPH </ci>
          </bvar>
          <bvar>
            <ci> KiPGn </ci>
          </bvar>
          <bvar>
            <ci> NADP </ci>
          </bvar>
          <bvar>
            <ci> NADPH </ci>
          </bvar>
          <bvar>
            <ci> PGn </ci>
          </bvar>
          <bvar>
            <ci> V </ci>
          </bvar>
          <bvar>
            <ci> cyto </ci>
          </bvar>
          <bvar>
            <ci> ncell </ci>
          </bvar>
          <apply>
            <divide/>
            <apply>
              <times/>
              <ci> Glc6Pa </ci>
              <ci> NADP </ci>
              <ci> ncell </ci>
              <ci> V </ci>
              <apply>
                <power/>
                <apply>
                  <times/>
                  <ci> KGlc6P </ci>
                  <ci> KiNADP </ci>
                  <apply>
                    <plus/>
                    <apply>
                      <times/>
                      <ci> Glc6Pa </ci>
                      <ci> KNADP </ci>
                      <ci> NADPH </ci>
                      <apply>
                        <power/>
                        <apply>
                          <times/>
                          <ci> KGlc6P </ci>
                          <ci> KiNADP </ci>
                          <ci> KiNADPH </ci>
                        </apply>
                        <apply>
                          <minus/>
                          <cn type="integer"> 1 </cn>
                        </apply>
                      </apply>
                    </apply>
                    <apply>
                      <times/>
                      <ci> Glc6Pa </ci>
                      <ci> NADP </ci>
                      <ci> PGn </ci>
                      <apply>
                        <power/>
                        <apply>
                          <times/>
                          <ci> KGlc6P </ci>
                          <ci> KiNADP </ci>
                          <ci> KiPGn </ci>
                        </apply>
                        <apply>
                          <minus/>
                          <cn type="integer"> 1 </cn>
                        </apply>
                      </apply>
                    </apply>
                    <apply>
                      <times/>
                      <ci> Glc6Pa </ci>
                      <ci> KNADP </ci>
                      <apply>
                        <power/>
                        <apply>
                          <times/>
                          <ci> KGlc6P </ci>
                          <ci> KiNADP </ci>
                        </apply>
                        <apply>
                          <minus/>
                          <cn type="integer"> 1 </cn>
                        </apply>
                      </apply>
                    </apply>
                    <apply>
                      <times/>
                      <ci> Glc6Pa </ci>
                      <ci> NADP </ci>
                      <apply>
                        <power/>
                        <apply>
                          <times/>
                          <ci> KGlc6P </ci>
                          <ci> KiNADP </ci>
                        </apply>
                        <apply>
                          <minus/>
                          <cn type="integer"> 1 </cn>
                        </apply>
                      </apply>
                    </apply>
                    <apply>
                      <times/>
                      <ci> Glc6Pa </ci>
                      <ci> NADPH </ci>
                      <ci> PGn </ci>
                      <apply>
                        <power/>
                        <apply>
                          <times/>
                          <ci> KiGlc6P </ci>
                          <ci> KiNADPH </ci>
                          <ci> KPGn </ci>
                        </apply>
                        <apply>
                          <minus/>
                          <cn type="integer"> 1 </cn>
                        </apply>
                      </apply>
                    </apply>
                    <apply>
                      <times/>
                      <ci> KNADPH </ci>
                      <ci> NADP </ci>
                      <ci> PGn </ci>
                      <apply>
                        <power/>
                        <apply>
                          <times/>
                          <ci> KiNADP </ci>
                          <ci> KiNADPH </ci>
                          <ci> KPGn </ci>
                        </apply>
                        <apply>
                          <minus/>
                          <cn type="integer"> 1 </cn>
                        </apply>
                      </apply>
                    </apply>
                    <apply>
                      <times/>
                      <ci> NADP </ci>
                      <apply>
                        <power/>
                        <ci> KiNADP </ci>
                        <apply>
                          <minus/>
                          <cn type="integer"> 1 </cn>
                        </apply>
                      </apply>
                    </apply>
                    <apply>
                      <times/>
                      <ci> KNADPH </ci>
                      <ci> PGn </ci>
                      <apply>
                        <power/>
                        <apply>
                          <times/>
                          <ci> KiNADPH </ci>
                          <ci> KPGn </ci>
                        </apply>
                        <apply>
                          <minus/>
                          <cn type="integer"> 1 </cn>
                        </apply>
                      </apply>
                    </apply>
                    <apply>
                      <times/>
                      <ci> NADPH </ci>
                      <ci> PGn </ci>
                      <apply>
                        <power/>
                        <apply>
                          <times/>
                          <ci> KiNADPH </ci>
                          <ci> KPGn </ci>
                        </apply>
                        <apply>
                          <minus/>
                          <cn type="integer"> 1 </cn>
                        </apply>
                      </apply>
                    </apply>
                    <apply>
                      <times/>
                      <ci> NADPH </ci>
                      <apply>
                        <power/>
                        <ci> KiNADPH </ci>
                        <apply>
                          <minus/>
                          <cn type="integer"> 1 </cn>
                        </apply>
                      </apply>
                    </apply>
                    <cn type="integer"> 1 </cn>
                  </apply>
                </apply>
                <apply>
                  <minus/>
                  <cn type="integer"> 1 </cn>
                </apply>
              </apply>
            </apply>
            <ci> cyto </ci>
          </apply>
        </lambda>
      </math>
    </functionDefinition>
    <functionDefinition id="Function_for_Phosphofructokinase_2__Pool_A_0" name="Function for Phosphofructokinase-2 (Pool A)">
      <math xmlns="http://www.w3.org/1998/Math/MathML">
        <lambda>
          <bvar>
            <ci> Fru6Pa </ci>
          </bvar>
          <bvar>
            <ci> KdpATP </ci>
          </bvar>
          <bvar>
            <ci> KdpFru6P </ci>
          </bvar>
          <bvar>
            <ci> KiCit </ci>
          </bvar>
          <bvar>
            <ci> KiPEP </ci>
          </bvar>
          <bvar>
            <ci> KpATP </ci>
          </bvar>
          <bvar>
            <ci> KpFru6P </ci>
          </bvar>
          <bvar>
            <ci> PEP </ci>
          </bvar>
          <bvar>
            <ci> V </ci>
          </bvar>
          <bvar>
            <ci> cATP </ci>
          </bvar>
          <bvar>
            <ci> cCit </ci>
          </bvar>
          <bvar>
            <ci> cyto </ci>
          </bvar>
          <bvar>
            <ci> ncell </ci>
          </bvar>
          <bvar>
            <ci> ndp </ci>
          </bvar>
          <bvar>
            <ci> np </ci>
          </bvar>
          <bvar>
            <ci> p </ci>
          </bvar>
          <apply>
            <divide/>
            <apply>
              <plus/>
              <apply>
                <times/>
                <ci> cATP </ci>
                <ci> ncell </ci>
                <apply>
                  <plus/>
                  <cn type="integer"> 1 </cn>
                  <apply>
                    <times/>
                    <apply>
                      <minus/>
                      <cn type="integer"> 1 </cn>
                    </apply>
                    <ci> p </ci>
                  </apply>
                </apply>
                <ci> V </ci>
                <apply>
                  <power/>
                  <ci> Fru6Pa </ci>
                  <ci> ndp </ci>
                </apply>
                <apply>
                  <power/>
                  <apply>
                    <times/>
                    <apply>
                      <plus/>
                      <ci> cATP </ci>
                      <ci> KdpATP </ci>
                    </apply>
                    <apply>
                      <plus/>
                      <apply>
                        <times/>
                        <ci> cCit </ci>
                        <apply>
                          <power/>
                          <ci> KiCit </ci>
                          <apply>
                            <minus/>
                            <cn type="integer"> 1 </cn>
                          </apply>
                        </apply>
                      </apply>
                      <cn type="integer"> 1 </cn>
                    </apply>
                    <apply>
                      <plus/>
                      <apply>
                        <times/>
                        <ci> PEP </ci>
                        <apply>
                          <power/>
                          <ci> KiPEP </ci>
                          <apply>
                            <minus/>
                            <cn type="integer"> 1 </cn>
                          </apply>
                        </apply>
                      </apply>
                      <cn type="integer"> 1 </cn>
                    </apply>
                    <apply>
                      <plus/>
                      <apply>
                        <power/>
                        <ci> Fru6Pa </ci>
                        <ci> ndp </ci>
                      </apply>
                      <apply>
                        <power/>
                        <ci> KdpFru6P </ci>
                        <ci> ndp </ci>
                      </apply>
                    </apply>
                  </apply>
                  <apply>
                    <minus/>
                    <cn type="integer"> 1 </cn>
                  </apply>
                </apply>
              </apply>
              <apply>
                <times/>
                <ci> cATP </ci>
                <ci> ncell </ci>
                <ci> p </ci>
                <ci> V </ci>
                <apply>
                  <power/>
                  <ci> Fru6Pa </ci>
                  <ci> np </ci>
                </apply>
                <apply>
                  <power/>
                  <apply>
                    <times/>
                    <apply>
                      <plus/>
                      <ci> cATP </ci>
                      <ci> KpATP </ci>
                    </apply>
                    <apply>
                      <plus/>
                      <apply>
                        <times/>
                        <ci> cCit </ci>
                        <apply>
                          <power/>
                          <ci> KiCit </ci>
                          <apply>
                            <minus/>
                            <cn type="integer"> 1 </cn>
                          </apply>
                        </apply>
                      </apply>
                      <cn type="integer"> 1 </cn>
                    </apply>
                    <apply>
                      <plus/>
                      <apply>
                        <times/>
                        <ci> PEP </ci>
                        <apply>
                          <power/>
                          <ci> KiPEP </ci>
                          <apply>
                            <minus/>
                            <cn type="integer"> 1 </cn>
                          </apply>
                        </apply>
                      </apply>
                      <cn type="integer"> 1 </cn>
                    </apply>
                    <apply>
                      <plus/>
                      <apply>
                        <power/>
                        <ci> Fru6Pa </ci>
                        <ci> np </ci>
                      </apply>
                      <apply>
                        <power/>
                        <ci> KpFru6P </ci>
                        <ci> np </ci>
                      </apply>
                    </apply>
                  </apply>
                  <apply>
                    <minus/>
                    <cn type="integer"> 1 </cn>
                  </apply>
                </apply>
              </apply>
            </apply>
            <ci> cyto </ci>
          </apply>
        </lambda>
      </math>
    </functionDefinition>
    <functionDefinition id="Function_for_Atpase_0" name="Function for Atpase">
      <math xmlns="http://www.w3.org/1998/Math/MathML">
        <lambda>
          <bvar>
            <ci> KATP </ci>
          </bvar>
          <bvar>
            <ci> V </ci>
          </bvar>
          <bvar>
            <ci> cATP </ci>
          </bvar>
          <bvar>
            <ci> cyto </ci>
          </bvar>
          <bvar>
            <ci> ncell </ci>
          </bvar>
          <apply>
            <divide/>
            <apply>
              <times/>
              <ci> cATP </ci>
              <ci> ncell </ci>
              <ci> V </ci>
              <apply>
                <power/>
                <apply>
                  <times/>
                  <ci> KATP </ci>
                  <apply>
                    <plus/>
                    <apply>
                      <times/>
                      <ci> cATP </ci>
                      <apply>
                        <power/>
                        <ci> KATP </ci>
                        <apply>
                          <minus/>
                          <cn type="integer"> 1 </cn>
                        </apply>
                      </apply>
                    </apply>
                    <cn type="integer"> 1 </cn>
                  </apply>
                </apply>
                <apply>
                  <minus/>
                  <cn type="integer"> 1 </cn>
                </apply>
              </apply>
            </apply>
            <ci> cyto </ci>
          </apply>
        </lambda>
      </math>
    </functionDefinition>
    <functionDefinition id="Function_for_Glycogen_synthase_0" name="Function for Glycogen synthase">
      <math xmlns="http://www.w3.org/1998/Math/MathML">
        <lambda>
          <bvar>
            <ci> Glc6Pb </ci>
          </bvar>
          <bvar>
            <ci> K1dp </ci>
          </bvar>
          <bvar>
            <ci> K1p </ci>
          </bvar>
          <bvar>
            <ci> K2dp </ci>
          </bvar>
          <bvar>
            <ci> K2p </ci>
          </bvar>
          <bvar>
            <ci> UDPGlc </ci>
          </bvar>
          <bvar>
            <ci> V </ci>
          </bvar>
          <bvar>
            <ci> ncell </ci>
          </bvar>
          <bvar>
            <ci> p </ci>
          </bvar>
          <apply>
            <plus/>
            <apply>
              <times/>
              <ci> ncell </ci>
              <apply>
                <plus/>
                <cn type="integer"> 1 </cn>
                <apply>
                  <times/>
                  <apply>
                    <minus/>
                    <cn type="integer"> 1 </cn>
                  </apply>
                  <ci> p </ci>
                </apply>
              </apply>
              <ci> UDPGlc </ci>
              <ci> V </ci>
              <apply>
                <power/>
                <apply>
                  <plus/>
                  <apply>
                    <times/>
                    <ci> K1dp </ci>
                    <apply>
                      <power/>
                      <apply>
                        <plus/>
                        <ci> Glc6Pb </ci>
                        <ci> K2dp </ci>
                      </apply>
                      <apply>
                        <minus/>
                        <cn type="integer"> 1 </cn>
                      </apply>
                    </apply>
                  </apply>
                  <ci> UDPGlc </ci>
                </apply>
                <apply>
                  <minus/>
                  <cn type="integer"> 1 </cn>
                </apply>
              </apply>
            </apply>
            <apply>
              <times/>
              <ci> ncell </ci>
              <ci> p </ci>
              <ci> UDPGlc </ci>
              <ci> V </ci>
              <apply>
                <power/>
                <apply>
                  <plus/>
                  <apply>
                    <times/>
                    <ci> K1p </ci>
                    <apply>
                      <power/>
                      <apply>
                        <plus/>
                        <ci> Glc6Pb </ci>
                        <ci> K2p </ci>
                      </apply>
                      <apply>
                        <minus/>
                        <cn type="integer"> 1 </cn>
                      </apply>
                    </apply>
                  </apply>
                  <ci> UDPGlc </ci>
                </apply>
                <apply>
                  <minus/>
                  <cn type="integer"> 1 </cn>
                </apply>
              </apply>
            </apply>
          </apply>
        </lambda>
      </math>
    </functionDefinition>
    <functionDefinition id="Function_for_Pyruvate_dehydrogenase_0" name="Function for Pyruvate dehydrogenase">
      <math xmlns="http://www.w3.org/1998/Math/MathML">
        <lambda>
          <bvar>
            <ci> KCoA </ci>
          </bvar>
          <bvar>
            <ci> KNAD </ci>
          </bvar>
          <bvar>
            <ci> KPyr </ci>
          </bvar>
          <bvar>
            <ci> KiACoA </ci>
          </bvar>
          <bvar>
            <ci> KiNADH </ci>
          </bvar>
          <bvar>
            <ci> V </ci>
          </bvar>
          <bvar>
            <ci> alfaDP </ci>
          </bvar>
          <bvar>
            <ci> alfaP </ci>
          </bvar>
          <bvar>
            <ci> mACoA </ci>
          </bvar>
          <bvar>
            <ci> mCoA </ci>
          </bvar>
          <bvar>
            <ci> mNAD </ci>
          </bvar>
          <bvar>
            <ci> mNADH </ci>
          </bvar>
          <bvar>
            <ci> mPyr </ci>
          </bvar>
          <bvar>
            <ci> mit </ci>
          </bvar>
          <bvar>
            <ci> ncell </ci>
          </bvar>
          <bvar>
            <ci> p </ci>
          </bvar>
          <apply>
            <divide/>
            <apply>
              <plus/>
              <apply>
                <times/>
                <ci> alfaDP </ci>
                <ci> mCoA </ci>
                <ci> mNAD </ci>
                <ci> mPyr </ci>
                <ci> ncell </ci>
                <apply>
                  <plus/>
                  <cn type="integer"> 1 </cn>
                  <apply>
                    <times/>
                    <apply>
                      <minus/>
                      <cn type="integer"> 1 </cn>
                    </apply>
                    <ci> p </ci>
                  </apply>
                </apply>
                <ci> V </ci>
                <apply>
                  <power/>
                  <apply>
                    <times/>
                    <apply>
                      <plus/>
                      <ci> KPyr </ci>
                      <ci> mPyr </ci>
                    </apply>
                    <apply>
                      <plus/>
                      <apply>
                        <times/>
                        <ci> KCoA </ci>
                        <apply>
                          <plus/>
                          <apply>
                            <times/>
                            <ci> mACoA </ci>
                            <apply>
                              <power/>
                              <ci> KiACoA </ci>
                              <apply>
                                <minus/>
                                <cn type="integer"> 1 </cn>
                              </apply>
                            </apply>
                          </apply>
                          <cn type="integer"> 1 </cn>
                        </apply>
                      </apply>
                      <ci> mCoA </ci>
                    </apply>
                    <apply>
                      <plus/>
                      <apply>
                        <times/>
                        <ci> KNAD </ci>
                        <apply>
                          <plus/>
                          <apply>
                            <times/>
                            <ci> mNADH </ci>
                            <apply>
                              <power/>
                              <ci> KiNADH </ci>
                              <apply>
                                <minus/>
                                <cn type="integer"> 1 </cn>
                              </apply>
                            </apply>
                          </apply>
                          <cn type="integer"> 1 </cn>
                        </apply>
                      </apply>
                      <ci> mNAD </ci>
                    </apply>
                  </apply>
                  <apply>
                    <minus/>
                    <cn type="integer"> 1 </cn>
                  </apply>
                </apply>
              </apply>
              <apply>
                <times/>
                <ci> alfaP </ci>
                <ci> mCoA </ci>
                <ci> mNAD </ci>
                <ci> mPyr </ci>
                <ci> ncell </ci>
                <ci> p </ci>
                <ci> V </ci>
                <apply>
                  <power/>
                  <apply>
                    <times/>
                    <apply>
                      <plus/>
                      <ci> KPyr </ci>
                      <ci> mPyr </ci>
                    </apply>
                    <apply>
                      <plus/>
                      <apply>
                        <times/>
                        <ci> KCoA </ci>
                        <apply>
                          <plus/>
                          <apply>
                            <times/>
                            <ci> mACoA </ci>
                            <apply>
                              <power/>
                              <ci> KiACoA </ci>
                              <apply>
                                <minus/>
                                <cn type="integer"> 1 </cn>
                              </apply>
                            </apply>
                          </apply>
                          <cn type="integer"> 1 </cn>
                        </apply>
                      </apply>
                      <ci> mCoA </ci>
                    </apply>
                    <apply>
                      <plus/>
                      <apply>
                        <times/>
                        <ci> KNAD </ci>
                        <apply>
                          <plus/>
                          <apply>
                            <times/>
                            <ci> mNADH </ci>
                            <apply>
                              <power/>
                              <ci> KiNADH </ci>
                              <apply>
                                <minus/>
                                <cn type="integer"> 1 </cn>
                              </apply>
                            </apply>
                          </apply>
                          <cn type="integer"> 1 </cn>
                        </apply>
                      </apply>
                      <ci> mNAD </ci>
                    </apply>
                  </apply>
                  <apply>
                    <minus/>
                    <cn type="integer"> 1 </cn>
                  </apply>
                </apply>
              </apply>
            </apply>
            <ci> mit </ci>
          </apply>
        </lambda>
      </math>
    </functionDefinition>
    <functionDefinition id="Function_for_Pyrophosphatase_0" name="Function for Pyrophosphatase">
      <math xmlns="http://www.w3.org/1998/Math/MathML">
        <lambda>
          <bvar>
            <ci> KPPi </ci>
          </bvar>
          <bvar>
            <ci> PPi </ci>
          </bvar>
          <bvar>
            <ci> V </ci>
          </bvar>
          <bvar>
            <ci> cyto </ci>
          </bvar>
          <bvar>
            <ci> ncell </ci>
          </bvar>
          <apply>
            <divide/>
            <apply>
              <times/>
              <ci> ncell </ci>
              <ci> PPi </ci>
              <ci> V </ci>
              <apply>
                <power/>
                <apply>
                  <times/>
                  <ci> KPPi </ci>
                  <apply>
                    <plus/>
                    <apply>
                      <times/>
                      <ci> PPi </ci>
                      <apply>
                        <power/>
                        <ci> KPPi </ci>
                        <apply>
                          <minus/>
                          <cn type="integer"> 1 </cn>
                        </apply>
                      </apply>
                    </apply>
                    <cn type="integer"> 1 </cn>
                  </apply>
                </apply>
                <apply>
                  <minus/>
                  <cn type="integer"> 1 </cn>
                </apply>
              </apply>
            </apply>
            <ci> cyto </ci>
          </apply>
        </lambda>
      </math>
    </functionDefinition>
    <functionDefinition id="Function_for_Triokinase_0" name="Function for Triokinase">
      <math xmlns="http://www.w3.org/1998/Math/MathML">
        <lambda>
          <bvar>
            <ci> Gra </ci>
          </bvar>
          <bvar>
            <ci> KGra </ci>
          </bvar>
          <bvar>
            <ci> KiATP </ci>
          </bvar>
          <bvar>
            <ci> KiGra </ci>
          </bvar>
          <bvar>
            <ci> V </ci>
          </bvar>
          <bvar>
            <ci> cATP </ci>
          </bvar>
          <bvar>
            <ci> cyto </ci>
          </bvar>
          <bvar>
            <ci> ncell </ci>
          </bvar>
          <apply>
            <divide/>
            <apply>
              <times/>
              <ci> cATP </ci>
              <ci> Gra </ci>
              <ci> ncell </ci>
              <ci> V </ci>
              <apply>
                <power/>
                <apply>
                  <times/>
                  <ci> KGra </ci>
                  <ci> KiATP </ci>
                  <apply>
                    <plus/>
                    <apply>
                      <times/>
                      <ci> cATP </ci>
                      <ci> Gra </ci>
                      <apply>
                        <power/>
                        <apply>
                          <times/>
                          <ci> KGra </ci>
                          <ci> KiATP </ci>
                        </apply>
                        <apply>
                          <minus/>
                          <cn type="integer"> 1 </cn>
                        </apply>
                      </apply>
                    </apply>
                    <apply>
                      <times/>
                      <ci> cATP </ci>
                      <apply>
                        <power/>
                        <ci> KiATP </ci>
                        <apply>
                          <minus/>
                          <cn type="integer"> 1 </cn>
                        </apply>
                      </apply>
                    </apply>
                    <apply>
                      <times/>
                      <ci> Gra </ci>
                      <apply>
                        <power/>
                        <ci> KiGra </ci>
                        <apply>
                          <minus/>
                          <cn type="integer"> 1 </cn>
                        </apply>
                      </apply>
                    </apply>
                    <cn type="integer"> 1 </cn>
                  </apply>
                </apply>
                <apply>
                  <minus/>
                  <cn type="integer"> 1 </cn>
                </apply>
              </apply>
            </apply>
            <ci> cyto </ci>
          </apply>
        </lambda>
      </math>
    </functionDefinition>
    <functionDefinition id="Function_for_Glycerol_3_phosphate_dehydrogenase__Ubiquinone_0" name="Function for Glycerol-3-phosphate dehydrogenase (Ubiquinone)">
      <math xmlns="http://www.w3.org/1998/Math/MathML">
        <lambda>
          <bvar>
            <ci> CoQ </ci>
          </bvar>
          <bvar>
            <ci> Glyc3P </ci>
          </bvar>
          <bvar>
            <ci> KCoQ </ci>
          </bvar>
          <bvar>
            <ci> KGlyc3P </ci>
          </bvar>
          <bvar>
            <ci> KiGlyc3P </ci>
          </bvar>
          <bvar>
            <ci> V </ci>
          </bvar>
          <bvar>
            <ci> ncell </ci>
          </bvar>
          <apply>
            <times/>
            <ci> CoQ </ci>
            <ci> Glyc3P </ci>
            <ci> ncell </ci>
            <ci> V </ci>
            <apply>
              <power/>
              <apply>
                <times/>
                <ci> KCoQ </ci>
                <ci> KiGlyc3P </ci>
                <apply>
                  <plus/>
                  <apply>
                    <times/>
                    <ci> CoQ </ci>
                    <ci> Glyc3P </ci>
                    <apply>
                      <power/>
                      <apply>
                        <times/>
                        <ci> KCoQ </ci>
                        <ci> KiGlyc3P </ci>
                      </apply>
                      <apply>
                        <minus/>
                        <cn type="integer"> 1 </cn>
                      </apply>
                    </apply>
                  </apply>
                  <apply>
                    <times/>
                    <ci> CoQ </ci>
                    <ci> KGlyc3P </ci>
                    <apply>
                      <power/>
                      <apply>
                        <times/>
                        <ci> KCoQ </ci>
                        <ci> KiGlyc3P </ci>
                      </apply>
                      <apply>
                        <minus/>
                        <cn type="integer"> 1 </cn>
                      </apply>
                    </apply>
                  </apply>
                  <apply>
                    <times/>
                    <ci> Glyc3P </ci>
                    <apply>
                      <power/>
                      <ci> KiGlyc3P </ci>
                      <apply>
                        <minus/>
                        <cn type="integer"> 1 </cn>
                      </apply>
                    </apply>
                  </apply>
                </apply>
              </apply>
              <apply>
                <minus/>
                <cn type="integer"> 1 </cn>
              </apply>
            </apply>
          </apply>
        </lambda>
      </math>
    </functionDefinition>
    <functionDefinition id="Function_for_Fructokinase_0" name="Function for Fructokinase">
      <math xmlns="http://www.w3.org/1998/Math/MathML">
        <lambda>
          <bvar>
            <ci> KFru </ci>
          </bvar>
          <bvar>
            <ci> KiATP </ci>
          </bvar>
          <bvar>
            <ci> KiFru </ci>
          </bvar>
          <bvar>
            <ci> V </ci>
          </bvar>
          <bvar>
            <ci> cATP </ci>
          </bvar>
          <bvar>
            <ci> cFru </ci>
          </bvar>
          <bvar>
            <ci> cyto </ci>
          </bvar>
          <bvar>
            <ci> ncell </ci>
          </bvar>
          <apply>
            <divide/>
            <apply>
              <times/>
              <ci> cATP </ci>
              <ci> cFru </ci>
              <ci> ncell </ci>
              <ci> V </ci>
              <apply>
                <power/>
                <apply>
                  <times/>
                  <ci> KFru </ci>
                  <ci> KiATP </ci>
                  <apply>
                    <plus/>
                    <apply>
                      <times/>
                      <ci> cATP </ci>
                      <ci> cFru </ci>
                      <apply>
                        <power/>
                        <apply>
                          <times/>
                          <ci> KFru </ci>
                          <ci> KiATP </ci>
                        </apply>
                        <apply>
                          <minus/>
                          <cn type="integer"> 1 </cn>
                        </apply>
                      </apply>
                    </apply>
                    <apply>
                      <times/>
                      <ci> cATP </ci>
                      <apply>
                        <power/>
                        <ci> KiATP </ci>
                        <apply>
                          <minus/>
                          <cn type="integer"> 1 </cn>
                        </apply>
                      </apply>
                    </apply>
                    <apply>
                      <times/>
                      <ci> cFru </ci>
                      <apply>
                        <power/>
                        <ci> KiFru </ci>
                        <apply>
                          <minus/>
                          <cn type="integer"> 1 </cn>
                        </apply>
                      </apply>
                    </apply>
                    <cn type="integer"> 1 </cn>
                  </apply>
                </apply>
                <apply>
                  <minus/>
                  <cn type="integer"> 1 </cn>
                </apply>
              </apply>
            </apply>
            <ci> cyto </ci>
          </apply>
        </lambda>
      </math>
    </functionDefinition>
    <functionDefinition id="Function_for_Lactate_carrier" name="Function for Lactate carrier">
      <math xmlns="http://www.w3.org/1998/Math/MathML">
        <lambda>
          <bvar>
            <ci> KLac </ci>
          </bvar>
          <bvar>
            <ci> Keq </ci>
          </bvar>
          <bvar>
            <ci> KiPyr </ci>
          </bvar>
          <bvar>
            <ci> V </ci>
          </bvar>
          <bvar>
            <ci> cLac </ci>
          </bvar>
          <bvar>
            <ci> cPyr </ci>
          </bvar>
          <bvar>
            <ci> eLac </ci>
          </bvar>
          <bvar>
            <ci> ePyr </ci>
          </bvar>
          <bvar>
            <ci> ncell </ci>
          </bvar>
          <apply>
            <plus/>
            <apply>
              <times/>
              <ci> eLac </ci>
              <ci> ncell </ci>
              <ci> V </ci>
              <apply>
                <power/>
                <apply>
                  <times/>
                  <ci> KLac </ci>
                  <apply>
                    <plus/>
                    <apply>
                      <times/>
                      <ci> ePyr </ci>
                      <apply>
                        <power/>
                        <ci> KiPyr </ci>
                        <apply>
                          <minus/>
                          <cn type="integer"> 1 </cn>
                        </apply>
                      </apply>
                    </apply>
                    <cn type="integer"> 1 </cn>
                  </apply>
                  <apply>
                    <plus/>
                    <apply>
                      <times/>
                      <ci> cLac </ci>
                      <apply>
                        <power/>
                        <apply>
                          <times/>
                          <ci> KLac </ci>
                          <apply>
                            <plus/>
                            <apply>
                              <times/>
                              <ci> cPyr </ci>
                              <apply>
                                <power/>
                                <ci> KiPyr </ci>
                                <apply>
                                  <minus/>
                                  <cn type="integer"> 1 </cn>
                                </apply>
                              </apply>
                            </apply>
                            <cn type="integer"> 1 </cn>
                          </apply>
                        </apply>
                        <apply>
                          <minus/>
                          <cn type="integer"> 1 </cn>
                        </apply>
                      </apply>
                    </apply>
                    <apply>
                      <times/>
                      <ci> eLac </ci>
                      <apply>
                        <power/>
                        <apply>
                          <times/>
                          <ci> KLac </ci>
                          <apply>
                            <plus/>
                            <apply>
                              <times/>
                              <ci> ePyr </ci>
                              <apply>
                                <power/>
                                <ci> KiPyr </ci>
                                <apply>
                                  <minus/>
                                  <cn type="integer"> 1 </cn>
                                </apply>
                              </apply>
                            </apply>
                            <cn type="integer"> 1 </cn>
                          </apply>
                        </apply>
                        <apply>
                          <minus/>
                          <cn type="integer"> 1 </cn>
                        </apply>
                      </apply>
                    </apply>
                    <cn type="integer"> 1 </cn>
                  </apply>
                </apply>
                <apply>
                  <minus/>
                  <cn type="integer"> 1 </cn>
                </apply>
              </apply>
            </apply>
            <apply>
              <times/>
              <apply>
                <minus/>
                <cn type="integer"> 1 </cn>
              </apply>
              <ci> cLac </ci>
              <ci> ncell </ci>
              <ci> V </ci>
              <apply>
                <power/>
                <apply>
                  <times/>
                  <ci> Keq </ci>
                  <ci> KLac </ci>
                  <apply>
                    <plus/>
                    <apply>
                      <times/>
                      <ci> ePyr </ci>
                      <apply>
                        <power/>
                        <ci> KiPyr </ci>
                        <apply>
                          <minus/>
                          <cn type="integer"> 1 </cn>
                        </apply>
                      </apply>
                    </apply>
                    <cn type="integer"> 1 </cn>
                  </apply>
                  <apply>
                    <plus/>
                    <apply>
                      <times/>
                      <ci> cLac </ci>
                      <apply>
                        <power/>
                        <apply>
                          <times/>
                          <ci> KLac </ci>
                          <apply>
                            <plus/>
                            <apply>
                              <times/>
                              <ci> cPyr </ci>
                              <apply>
                                <power/>
                                <ci> KiPyr </ci>
                                <apply>
                                  <minus/>
                                  <cn type="integer"> 1 </cn>
                                </apply>
                              </apply>
                            </apply>
                            <cn type="integer"> 1 </cn>
                          </apply>
                        </apply>
                        <apply>
                          <minus/>
                          <cn type="integer"> 1 </cn>
                        </apply>
                      </apply>
                    </apply>
                    <apply>
                      <times/>
                      <ci> eLac </ci>
                      <apply>
                        <power/>
                        <apply>
                          <times/>
                          <ci> KLac </ci>
                          <apply>
                            <plus/>
                            <apply>
                              <times/>
                              <ci> ePyr </ci>
                              <apply>
                                <power/>
                                <ci> KiPyr </ci>
                                <apply>
                                  <minus/>
                                  <cn type="integer"> 1 </cn>
                                </apply>
                              </apply>
                            </apply>
                            <cn type="integer"> 1 </cn>
                          </apply>
                        </apply>
                        <apply>
                          <minus/>
                          <cn type="integer"> 1 </cn>
                        </apply>
                      </apply>
                    </apply>
                    <cn type="integer"> 1 </cn>
                  </apply>
                </apply>
                <apply>
                  <minus/>
                  <cn type="integer"> 1 </cn>
                </apply>
              </apply>
            </apply>
          </apply>
        </lambda>
      </math>
    </functionDefinition>
    <functionDefinition id="Function_for_Nucleoside_diphosphate_kinase_1_Cytosolic" name="Function for Nucleoside diphosphate kinase 1(Cytosolic)">
      <math xmlns="http://www.w3.org/1998/Math/MathML">
        <lambda>
          <bvar>
            <ci> KADP </ci>
          </bvar>
          <bvar>
            <ci> KATP </ci>
          </bvar>
          <bvar>
            <ci> KGDP </ci>
          </bvar>
          <bvar>
            <ci> KGTP </ci>
          </bvar>
          <bvar>
            <ci> KUDP </ci>
          </bvar>
          <bvar>
            <ci> Keq </ci>
          </bvar>
          <bvar>
            <ci> KiADP </ci>
          </bvar>
          <bvar>
            <ci> KiATP </ci>
          </bvar>
          <bvar>
            <ci> KiGTP </ci>
          </bvar>
          <bvar>
            <ci> UDP </ci>
          </bvar>
          <bvar>
            <ci> V </ci>
          </bvar>
          <bvar>
            <ci> cADP </ci>
          </bvar>
          <bvar>
            <ci> cATP </ci>
          </bvar>
          <bvar>
            <ci> cGDP </ci>
          </bvar>
          <bvar>
            <ci> cGTP </ci>
          </bvar>
          <bvar>
            <ci> cyto </ci>
          </bvar>
          <bvar>
            <ci> ncell </ci>
          </bvar>
          <apply>
            <divide/>
            <apply>
              <times/>
              <ci> ncell </ci>
              <ci> V </ci>
              <apply>
                <plus/>
                <apply>
                  <times/>
                  <ci> cATP </ci>
                  <ci> cGDP </ci>
                </apply>
                <apply>
                  <times/>
                  <apply>
                    <minus/>
                    <cn type="integer"> 1 </cn>
                  </apply>
                  <ci> cADP </ci>
                  <ci> cGTP </ci>
                  <apply>
                    <power/>
                    <ci> Keq </ci>
                    <apply>
                      <minus/>
                      <cn type="integer"> 1 </cn>
                    </apply>
                  </apply>
                </apply>
              </apply>
              <apply>
                <power/>
                <apply>
                  <times/>
                  <ci> KGDP </ci>
                  <ci> KiATP </ci>
                  <apply>
                    <plus/>
                    <apply>
                      <times/>
                      <ci> UDP </ci>
                      <apply>
                        <power/>
                        <ci> KUDP </ci>
                        <apply>
                          <minus/>
                          <cn type="integer"> 1 </cn>
                        </apply>
                      </apply>
                    </apply>
                    <cn type="integer"> 1 </cn>
                  </apply>
                  <apply>
                    <plus/>
                    <apply>
                      <times/>
                      <ci> cADP </ci>
                      <ci> cATP </ci>
                      <apply>
                        <power/>
                        <apply>
                          <times/>
                          <ci> KGDP </ci>
                          <ci> KiATP </ci>
                          <ci> KiGTP </ci>
                        </apply>
                        <apply>
                          <minus/>
                          <cn type="integer"> 1 </cn>
                        </apply>
                      </apply>
                    </apply>
                    <apply>
                      <times/>
                      <ci> cADP </ci>
                      <ci> cGTP </ci>
                      <apply>
                        <power/>
                        <apply>
                          <times/>
                          <ci> KGTP </ci>
                          <ci> KiADP </ci>
                        </apply>
                        <apply>
                          <minus/>
                          <cn type="integer"> 1 </cn>
                        </apply>
                      </apply>
                    </apply>
                    <apply>
                      <times/>
                      <ci> cADP </ci>
                      <apply>
                        <power/>
                        <ci> KiADP </ci>
                        <apply>
                          <minus/>
                          <cn type="integer"> 1 </cn>
                        </apply>
                      </apply>
                    </apply>
                    <apply>
                      <times/>
                      <ci> cATP </ci>
                      <ci> cGDP </ci>
                      <apply>
                        <power/>
                        <apply>
                          <times/>
                          <ci> KGDP </ci>
                          <ci> KiATP </ci>
                        </apply>
                        <apply>
                          <minus/>
                          <cn type="integer"> 1 </cn>
                        </apply>
                      </apply>
                    </apply>
                    <apply>
                      <times/>
                      <ci> cATP </ci>
                      <apply>
                        <power/>
                        <ci> KiATP </ci>
                        <apply>
                          <minus/>
                          <cn type="integer"> 1 </cn>
                        </apply>
                      </apply>
                    </apply>
                    <apply>
                      <times/>
                      <ci> cGDP </ci>
                      <ci> KATP </ci>
                      <apply>
                        <power/>
                        <apply>
                          <times/>
                          <ci> KGDP </ci>
                          <ci> KiATP </ci>
                        </apply>
                        <apply>
                          <minus/>
                          <cn type="integer"> 1 </cn>
                        </apply>
                      </apply>
                    </apply>
                    <apply>
                      <times/>
                      <ci> cGTP </ci>
                      <ci> KADP </ci>
                      <apply>
                        <power/>
                        <apply>
                          <times/>
                          <ci> KGTP </ci>
                          <ci> KiADP </ci>
                        </apply>
                        <apply>
                          <minus/>
                          <cn type="integer"> 1 </cn>
                        </apply>
                      </apply>
                    </apply>
                  </apply>
                </apply>
                <apply>
                  <minus/>
                  <cn type="integer"> 1 </cn>
                </apply>
              </apply>
            </apply>
            <ci> cyto </ci>
          </apply>
        </lambda>
      </math>
    </functionDefinition>
    <functionDefinition id="Function_for_Dicarboxylate_Carrier" name="Function for Dicarboxylate Carrier">
      <math xmlns="http://www.w3.org/1998/Math/MathML">
        <lambda>
          <bvar>
            <ci> KcPi </ci>
          </bvar>
          <bvar>
            <ci> Keq </ci>
          </bvar>
          <bvar>
            <ci> KicMal </ci>
          </bvar>
          <bvar>
            <ci> KicPi </ci>
          </bvar>
          <bvar>
            <ci> KimMal </ci>
          </bvar>
          <bvar>
            <ci> KimPi </ci>
          </bvar>
          <bvar>
            <ci> KmPi </ci>
          </bvar>
          <bvar>
            <ci> V </ci>
          </bvar>
          <bvar>
            <ci> cMal </ci>
          </bvar>
          <bvar>
            <ci> cPi </ci>
          </bvar>
          <bvar>
            <ci> mMal </ci>
          </bvar>
          <bvar>
            <ci> mPi </ci>
          </bvar>
          <bvar>
            <ci> ncell </ci>
          </bvar>
          <apply>
            <times/>
            <ci> ncell </ci>
            <ci> V </ci>
            <apply>
              <plus/>
              <apply>
                <times/>
                <ci> cPi </ci>
                <ci> mMal </ci>
              </apply>
              <apply>
                <times/>
                <apply>
                  <minus/>
                  <cn type="integer"> 1 </cn>
                </apply>
                <ci> cMal </ci>
                <ci> mPi </ci>
                <apply>
                  <power/>
                  <ci> Keq </ci>
                  <apply>
                    <minus/>
                    <cn type="integer"> 1 </cn>
                  </apply>
                </apply>
              </apply>
            </apply>
            <apply>
              <power/>
              <apply>
                <times/>
                <ci> KcPi </ci>
                <ci> KimMal </ci>
                <apply>
                  <plus/>
                  <apply>
                    <times/>
                    <ci> cMal </ci>
                    <ci> mPi </ci>
                    <apply>
                      <power/>
                      <apply>
                        <times/>
                        <ci> KicMal </ci>
                        <ci> KmPi </ci>
                      </apply>
                      <apply>
                        <minus/>
                        <cn type="integer"> 1 </cn>
                      </apply>
                    </apply>
                  </apply>
                  <apply>
                    <times/>
                    <ci> cMal </ci>
                    <apply>
                      <power/>
                      <ci> KicMal </ci>
                      <apply>
                        <minus/>
                        <cn type="integer"> 1 </cn>
                      </apply>
                    </apply>
                  </apply>
                  <apply>
                    <times/>
                    <ci> cPi </ci>
                    <ci> mMal </ci>
                    <apply>
                      <power/>
                      <apply>
                        <times/>
                        <ci> KcPi </ci>
                        <ci> KimMal </ci>
                      </apply>
                      <apply>
                        <minus/>
                        <cn type="integer"> 1 </cn>
                      </apply>
                    </apply>
                  </apply>
                  <apply>
                    <times/>
                    <ci> cPi </ci>
                    <apply>
                      <power/>
                      <ci> KicPi </ci>
                      <apply>
                        <minus/>
                        <cn type="integer"> 1 </cn>
                      </apply>
                    </apply>
                  </apply>
                  <apply>
                    <times/>
                    <ci> mMal </ci>
                    <apply>
                      <power/>
                      <ci> KimMal </ci>
                      <apply>
                        <minus/>
                        <cn type="integer"> 1 </cn>
                      </apply>
                    </apply>
                  </apply>
                  <apply>
                    <times/>
                    <ci> mPi </ci>
                    <apply>
                      <power/>
                      <ci> KimPi </ci>
                      <apply>
                        <minus/>
                        <cn type="integer"> 1 </cn>
                      </apply>
                    </apply>
                  </apply>
                  <cn type="integer"> 1 </cn>
                </apply>
              </apply>
              <apply>
                <minus/>
                <cn type="integer"> 1 </cn>
              </apply>
            </apply>
          </apply>
        </lambda>
      </math>
    </functionDefinition>
    <functionDefinition id="Function_for_Aspartate_aminotransferase__Mitochondrial" name="Function for Aspartate aminotransferase (Mitochondrial)">
      <math xmlns="http://www.w3.org/1998/Math/MathML">
        <lambda>
          <bvar>
            <ci> Keq </ci>
          </bvar>
          <bvar>
            <ci> V </ci>
          </bvar>
          <bvar>
            <ci> kAsp </ci>
          </bvar>
          <bvar>
            <ci> kGlu </ci>
          </bvar>
          <bvar>
            <ci> kKg </ci>
          </bvar>
          <bvar>
            <ci> kOAA </ci>
          </bvar>
          <bvar>
            <ci> kiAsp </ci>
          </bvar>
          <bvar>
            <ci> kiGlu </ci>
          </bvar>
          <bvar>
            <ci> kiOAA </ci>
          </bvar>
          <bvar>
            <ci> mAsp </ci>
          </bvar>
          <bvar>
            <ci> mGlu </ci>
          </bvar>
          <bvar>
            <ci> mKg </ci>
          </bvar>
          <bvar>
            <ci> mOAA </ci>
          </bvar>
          <bvar>
            <ci> mit </ci>
          </bvar>
          <bvar>
            <ci> ncell </ci>
          </bvar>
          <apply>
            <divide/>
            <apply>
              <times/>
              <ci> ncell </ci>
              <ci> V </ci>
              <apply>
                <plus/>
                <apply>
                  <times/>
                  <ci> mAsp </ci>
                  <ci> mKg </ci>
                </apply>
                <apply>
                  <times/>
                  <apply>
                    <minus/>
                    <cn type="integer"> 1 </cn>
                  </apply>
                  <ci> mGlu </ci>
                  <ci> mOAA </ci>
                  <apply>
                    <power/>
                    <ci> Keq </ci>
                    <apply>
                      <minus/>
                      <cn type="integer"> 1 </cn>
                    </apply>
                  </apply>
                </apply>
              </apply>
              <apply>
                <power/>
                <apply>
                  <times/>
                  <ci> kiAsp </ci>
                  <ci> kKg </ci>
                  <apply>
                    <plus/>
                    <apply>
                      <times/>
                      <ci> kAsp </ci>
                      <ci> mKg </ci>
                      <apply>
                        <power/>
                        <apply>
                          <times/>
                          <ci> kiAsp </ci>
                          <ci> kKg </ci>
                        </apply>
                        <apply>
                          <minus/>
                          <cn type="integer"> 1 </cn>
                        </apply>
                      </apply>
                    </apply>
                    <apply>
                      <times/>
                      <ci> kOAA </ci>
                      <ci> mGlu </ci>
                      <apply>
                        <power/>
                        <apply>
                          <times/>
                          <ci> kGlu </ci>
                          <ci> kiOAA </ci>
                        </apply>
                        <apply>
                          <minus/>
                          <cn type="integer"> 1 </cn>
                        </apply>
                      </apply>
                    </apply>
                    <apply>
                      <times/>
                      <ci> mGlu </ci>
                      <ci> mOAA </ci>
                      <apply>
                        <power/>
                        <apply>
                          <times/>
                          <ci> kGlu </ci>
                          <ci> kiOAA </ci>
                        </apply>
                        <apply>
                          <minus/>
                          <cn type="integer"> 1 </cn>
                        </apply>
                      </apply>
                    </apply>
                    <apply>
                      <times/>
                      <ci> mAsp </ci>
                      <ci> mOAA </ci>
                      <apply>
                        <power/>
                        <apply>
                          <times/>
                          <ci> kiAsp </ci>
                          <ci> kiGlu </ci>
                          <ci> kKg </ci>
                        </apply>
                        <apply>
                          <minus/>
                          <cn type="integer"> 1 </cn>
                        </apply>
                      </apply>
                    </apply>
                    <apply>
                      <times/>
                      <ci> mAsp </ci>
                      <ci> mKg </ci>
                      <apply>
                        <power/>
                        <apply>
                          <times/>
                          <ci> kiAsp </ci>
                          <ci> kKg </ci>
                        </apply>
                        <apply>
                          <minus/>
                          <cn type="integer"> 1 </cn>
                        </apply>
                      </apply>
                    </apply>
                    <apply>
                      <times/>
                      <ci> mAsp </ci>
                      <apply>
                        <power/>
                        <ci> kiAsp </ci>
                        <apply>
                          <minus/>
                          <cn type="integer"> 1 </cn>
                        </apply>
                      </apply>
                    </apply>
                    <apply>
                      <times/>
                      <ci> mOAA </ci>
                      <apply>
                        <power/>
                        <ci> kiOAA </ci>
                        <apply>
                          <minus/>
                          <cn type="integer"> 1 </cn>
                        </apply>
                      </apply>
                    </apply>
                  </apply>
                </apply>
                <apply>
                  <minus/>
                  <cn type="integer"> 1 </cn>
                </apply>
              </apply>
            </apply>
            <ci> mit </ci>
          </apply>
        </lambda>
      </math>
    </functionDefinition>
    <functionDefinition id="Function_for_Phosphate_extracelular_carrier" name="Function for Phosphate extracelular carrier">
      <math xmlns="http://www.w3.org/1998/Math/MathML">
        <lambda>
          <bvar>
            <ci> KcPi </ci>
          </bvar>
          <bvar>
            <ci> Keq </ci>
          </bvar>
          <bvar>
            <ci> KmPi </ci>
          </bvar>
          <bvar>
            <ci> V </ci>
          </bvar>
          <bvar>
            <ci> cPi </ci>
          </bvar>
          <bvar>
            <ci> mPi </ci>
          </bvar>
          <bvar>
            <ci> ncell </ci>
          </bvar>
          <apply>
            <plus/>
            <apply>
              <times/>
              <ci> cPi </ci>
              <ci> ncell </ci>
              <ci> V </ci>
              <apply>
                <power/>
                <apply>
                  <times/>
                  <ci> KcPi </ci>
                  <apply>
                    <plus/>
                    <apply>
                      <times/>
                      <ci> cPi </ci>
                      <apply>
                        <power/>
                        <ci> KcPi </ci>
                        <apply>
                          <minus/>
                          <cn type="integer"> 1 </cn>
                        </apply>
                      </apply>
                    </apply>
                    <apply>
                      <times/>
                      <ci> mPi </ci>
                      <apply>
                        <power/>
                        <ci> KmPi </ci>
                        <apply>
                          <minus/>
                          <cn type="integer"> 1 </cn>
                        </apply>
                      </apply>
                    </apply>
                    <cn type="integer"> 1 </cn>
                  </apply>
                </apply>
                <apply>
                  <minus/>
                  <cn type="integer"> 1 </cn>
                </apply>
              </apply>
            </apply>
            <apply>
              <times/>
              <apply>
                <minus/>
                <cn type="integer"> 1 </cn>
              </apply>
              <ci> mPi </ci>
              <ci> ncell </ci>
              <ci> V </ci>
              <apply>
                <power/>
                <apply>
                  <times/>
                  <ci> KcPi </ci>
                  <ci> Keq </ci>
                  <apply>
                    <plus/>
                    <apply>
                      <times/>
                      <ci> cPi </ci>
                      <apply>
                        <power/>
                        <ci> KcPi </ci>
                        <apply>
                          <minus/>
                          <cn type="integer"> 1 </cn>
                        </apply>
                      </apply>
                    </apply>
                    <apply>
                      <times/>
                      <ci> mPi </ci>
                      <apply>
                        <power/>
                        <ci> KmPi </ci>
                        <apply>
                          <minus/>
                          <cn type="integer"> 1 </cn>
                        </apply>
                      </apply>
                    </apply>
                    <cn type="integer"> 1 </cn>
                  </apply>
                </apply>
                <apply>
                  <minus/>
                  <cn type="integer"> 1 </cn>
                </apply>
              </apply>
            </apply>
          </apply>
        </lambda>
      </math>
    </functionDefinition>
    <functionDefinition id="Function_for_Citrate_lyase" name="Function for Citrate lyase">
      <math xmlns="http://www.w3.org/1998/Math/MathML">
        <lambda>
          <bvar>
            <ci> KACoA </ci>
          </bvar>
          <bvar>
            <ci> KADP </ci>
          </bvar>
          <bvar>
            <ci> KATP </ci>
          </bvar>
          <bvar>
            <ci> KCit </ci>
          </bvar>
          <bvar>
            <ci> KCoA </ci>
          </bvar>
          <bvar>
            <ci> KOAA </ci>
          </bvar>
          <bvar>
            <ci> KPi </ci>
          </bvar>
          <bvar>
            <ci> Keq </ci>
          </bvar>
          <bvar>
            <ci> V </ci>
          </bvar>
          <bvar>
            <ci> cACoA </ci>
          </bvar>
          <bvar>
            <ci> cADP </ci>
          </bvar>
          <bvar>
            <ci> cATP </ci>
          </bvar>
          <bvar>
            <ci> cCit </ci>
          </bvar>
          <bvar>
            <ci> cCoA </ci>
          </bvar>
          <bvar>
            <ci> cOAA </ci>
          </bvar>
          <bvar>
            <ci> cPi </ci>
          </bvar>
          <bvar>
            <ci> cyto </ci>
          </bvar>
          <bvar>
            <ci> ncell </ci>
          </bvar>
          <apply>
            <divide/>
            <apply>
              <plus/>
              <apply>
                <times/>
                <ci> cATP </ci>
                <ci> cCit </ci>
                <ci> cCoA </ci>
                <ci> ncell </ci>
                <ci> V </ci>
                <apply>
                  <power/>
                  <apply>
                    <times/>
                    <ci> KATP </ci>
                    <ci> KCit </ci>
                    <ci> KCoA </ci>
                    <apply>
                      <plus/>
                      <apply>
                        <times/>
                        <apply>
                          <plus/>
                          <apply>
                            <times/>
                            <ci> cACoA </ci>
                            <apply>
                              <power/>
                              <ci> KACoA </ci>
                              <apply>
                                <minus/>
                                <cn type="integer"> 1 </cn>
                              </apply>
                            </apply>
                          </apply>
                          <cn type="integer"> 1 </cn>
                        </apply>
                        <apply>
                          <plus/>
                          <apply>
                            <times/>
                            <ci> cADP </ci>
                            <apply>
                              <power/>
                              <ci> KADP </ci>
                              <apply>
                                <minus/>
                                <cn type="integer"> 1 </cn>
                              </apply>
                            </apply>
                          </apply>
                          <cn type="integer"> 1 </cn>
                        </apply>
                        <apply>
                          <plus/>
                          <apply>
                            <times/>
                            <ci> cOAA </ci>
                            <apply>
                              <power/>
                              <ci> KOAA </ci>
                              <apply>
                                <minus/>
                                <cn type="integer"> 1 </cn>
                              </apply>
                            </apply>
                          </apply>
                          <cn type="integer"> 1 </cn>
                        </apply>
                        <apply>
                          <plus/>
                          <apply>
                            <times/>
                            <ci> cPi </ci>
                            <apply>
                              <power/>
                              <ci> KPi </ci>
                              <apply>
                                <minus/>
                                <cn type="integer"> 1 </cn>
                              </apply>
                            </apply>
                          </apply>
                          <cn type="integer"> 1 </cn>
                        </apply>
                      </apply>
                      <apply>
                        <times/>
                        <apply>
                          <plus/>
                          <apply>
                            <times/>
                            <ci> cATP </ci>
                            <apply>
                              <power/>
                              <ci> KATP </ci>
                              <apply>
                                <minus/>
                                <cn type="integer"> 1 </cn>
                              </apply>
                            </apply>
                          </apply>
                          <cn type="integer"> 1 </cn>
                        </apply>
                        <apply>
                          <plus/>
                          <apply>
                            <times/>
                            <ci> cCit </ci>
                            <apply>
                              <power/>
                              <ci> KCit </ci>
                              <apply>
                                <minus/>
                                <cn type="integer"> 1 </cn>
                              </apply>
                            </apply>
                          </apply>
                          <cn type="integer"> 1 </cn>
                        </apply>
                        <apply>
                          <plus/>
                          <apply>
                            <times/>
                            <ci> cCoA </ci>
                            <apply>
                              <power/>
                              <ci> KCoA </ci>
                              <apply>
                                <minus/>
                                <cn type="integer"> 1 </cn>
                              </apply>
                            </apply>
                          </apply>
                          <cn type="integer"> 1 </cn>
                        </apply>
                      </apply>
                      <apply>
                        <minus/>
                        <cn type="integer"> 1 </cn>
                      </apply>
                    </apply>
                  </apply>
                  <apply>
                    <minus/>
                    <cn type="integer"> 1 </cn>
                  </apply>
                </apply>
              </apply>
              <apply>
                <times/>
                <apply>
                  <minus/>
                  <cn type="integer"> 1 </cn>
                </apply>
                <ci> cACoA </ci>
                <ci> cADP </ci>
                <ci> cOAA </ci>
                <ci> cPi </ci>
                <ci> ncell </ci>
                <ci> V </ci>
                <apply>
                  <power/>
                  <apply>
                    <times/>
                    <ci> KATP </ci>
                    <ci> KCit </ci>
                    <ci> KCoA </ci>
                    <ci> Keq </ci>
                    <apply>
                      <plus/>
                      <apply>
                        <times/>
                        <apply>
                          <plus/>
                          <apply>
                            <times/>
                            <ci> cACoA </ci>
                            <apply>
                              <power/>
                              <ci> KACoA </ci>
                              <apply>
                                <minus/>
                                <cn type="integer"> 1 </cn>
                              </apply>
                            </apply>
                          </apply>
                          <cn type="integer"> 1 </cn>
                        </apply>
                        <apply>
                          <plus/>
                          <apply>
                            <times/>
                            <ci> cADP </ci>
                            <apply>
                              <power/>
                              <ci> KADP </ci>
                              <apply>
                                <minus/>
                                <cn type="integer"> 1 </cn>
                              </apply>
                            </apply>
                          </apply>
                          <cn type="integer"> 1 </cn>
                        </apply>
                        <apply>
                          <plus/>
                          <apply>
                            <times/>
                            <ci> cOAA </ci>
                            <apply>
                              <power/>
                              <ci> KOAA </ci>
                              <apply>
                                <minus/>
                                <cn type="integer"> 1 </cn>
                              </apply>
                            </apply>
                          </apply>
                          <cn type="integer"> 1 </cn>
                        </apply>
                        <apply>
                          <plus/>
                          <apply>
                            <times/>
                            <ci> cPi </ci>
                            <apply>
                              <power/>
                              <ci> KPi </ci>
                              <apply>
                                <minus/>
                                <cn type="integer"> 1 </cn>
                              </apply>
                            </apply>
                          </apply>
                          <cn type="integer"> 1 </cn>
                        </apply>
                      </apply>
                      <apply>
                        <times/>
                        <apply>
                          <plus/>
                          <apply>
                            <times/>
                            <ci> cATP </ci>
                            <apply>
                              <power/>
                              <ci> KATP </ci>
                              <apply>
                                <minus/>
                                <cn type="integer"> 1 </cn>
                              </apply>
                            </apply>
                          </apply>
                          <cn type="integer"> 1 </cn>
                        </apply>
                        <apply>
                          <plus/>
                          <apply>
                            <times/>
                            <ci> cCit </ci>
                            <apply>
                              <power/>
                              <ci> KCit </ci>
                              <apply>
                                <minus/>
                                <cn type="integer"> 1 </cn>
                              </apply>
                            </apply>
                          </apply>
                          <cn type="integer"> 1 </cn>
                        </apply>
                        <apply>
                          <plus/>
                          <apply>
                            <times/>
                            <ci> cCoA </ci>
                            <apply>
                              <power/>
                              <ci> KCoA </ci>
                              <apply>
                                <minus/>
                                <cn type="integer"> 1 </cn>
                              </apply>
                            </apply>
                          </apply>
                          <cn type="integer"> 1 </cn>
                        </apply>
                      </apply>
                      <apply>
                        <minus/>
                        <cn type="integer"> 1 </cn>
                      </apply>
                    </apply>
                  </apply>
                  <apply>
                    <minus/>
                    <cn type="integer"> 1 </cn>
                  </apply>
                </apply>
              </apply>
            </apply>
            <ci> cyto </ci>
          </apply>
        </lambda>
      </math>
    </functionDefinition>
    <functionDefinition id="Function_for_Succinate_dehydrogenase" name="Function for Succinate dehydrogenase">
      <math xmlns="http://www.w3.org/1998/Math/MathML">
        <lambda>
          <bvar>
            <ci> CoQ </ci>
          </bvar>
          <bvar>
            <ci> CoQH </ci>
          </bvar>
          <bvar>
            <ci> Fum </ci>
          </bvar>
          <bvar>
            <ci> KFum </ci>
          </bvar>
          <bvar>
            <ci> KSuc </ci>
          </bvar>
          <bvar>
            <ci> Keq </ci>
          </bvar>
          <bvar>
            <ci> KiCoQ </ci>
          </bvar>
          <bvar>
            <ci> KiCoQH </ci>
          </bvar>
          <bvar>
            <ci> KiFum </ci>
          </bvar>
          <bvar>
            <ci> KiSuc </ci>
          </bvar>
          <bvar>
            <ci> Suc </ci>
          </bvar>
          <bvar>
            <ci> V </ci>
          </bvar>
          <bvar>
            <ci> mit </ci>
          </bvar>
          <bvar>
            <ci> ncell </ci>
          </bvar>
          <apply>
            <divide/>
            <apply>
              <times/>
              <ci> ncell </ci>
              <ci> V </ci>
              <apply>
                <plus/>
                <apply>
                  <times/>
                  <ci> CoQ </ci>
                  <ci> Suc </ci>
                </apply>
                <apply>
                  <times/>
                  <apply>
                    <minus/>
                    <cn type="integer"> 1 </cn>
                  </apply>
                  <ci> CoQH </ci>
                  <ci> Fum </ci>
                  <apply>
                    <power/>
                    <ci> Keq </ci>
                    <apply>
                      <minus/>
                      <cn type="integer"> 1 </cn>
                    </apply>
                  </apply>
                </apply>
              </apply>
              <apply>
                <power/>
                <apply>
                  <times/>
                  <ci> KiCoQ </ci>
                  <ci> KSuc </ci>
                  <apply>
                    <plus/>
                    <apply>
                      <times/>
                      <ci> CoQ </ci>
                      <ci> Suc </ci>
                      <apply>
                        <power/>
                        <apply>
                          <times/>
                          <ci> KiCoQ </ci>
                          <ci> KSuc </ci>
                        </apply>
                        <apply>
                          <minus/>
                          <cn type="integer"> 1 </cn>
                        </apply>
                      </apply>
                    </apply>
                    <apply>
                      <times/>
                      <ci> CoQ </ci>
                      <apply>
                        <power/>
                        <ci> KiCoQ </ci>
                        <apply>
                          <minus/>
                          <cn type="integer"> 1 </cn>
                        </apply>
                      </apply>
                    </apply>
                    <apply>
                      <times/>
                      <ci> CoQH </ci>
                      <ci> Fum </ci>
                      <apply>
                        <power/>
                        <apply>
                          <times/>
                          <ci> KFum </ci>
                          <ci> KiCoQH </ci>
                        </apply>
                        <apply>
                          <minus/>
                          <cn type="integer"> 1 </cn>
                        </apply>
                      </apply>
                    </apply>
                    <apply>
                      <times/>
                      <ci> CoQH </ci>
                      <apply>
                        <power/>
                        <ci> KiCoQH </ci>
                        <apply>
                          <minus/>
                          <cn type="integer"> 1 </cn>
                        </apply>
                      </apply>
                    </apply>
                    <apply>
                      <times/>
                      <ci> Fum </ci>
                      <apply>
                        <power/>
                        <ci> KiFum </ci>
                        <apply>
                          <minus/>
                          <cn type="integer"> 1 </cn>
                        </apply>
                      </apply>
                    </apply>
                    <apply>
                      <times/>
                      <ci> Suc </ci>
                      <apply>
                        <power/>
                        <ci> KiSuc </ci>
                        <apply>
                          <minus/>
                          <cn type="integer"> 1 </cn>
                        </apply>
                      </apply>
                    </apply>
                    <cn type="integer"> 1 </cn>
                  </apply>
                </apply>
                <apply>
                  <minus/>
                  <cn type="integer"> 1 </cn>
                </apply>
              </apply>
            </apply>
            <ci> mit </ci>
          </apply>
        </lambda>
      </math>
    </functionDefinition>
    <functionDefinition id="Function_for_Malic_enzyme" name="Function for Malic enzyme">
      <math xmlns="http://www.w3.org/1998/Math/MathML">
        <lambda>
          <bvar>
            <ci> CO2 </ci>
          </bvar>
          <bvar>
            <ci> KCO2 </ci>
          </bvar>
          <bvar>
            <ci> KMal </ci>
          </bvar>
          <bvar>
            <ci> KPyr </ci>
          </bvar>
          <bvar>
            <ci> Keq </ci>
          </bvar>
          <bvar>
            <ci> NADP </ci>
          </bvar>
          <bvar>
            <ci> NADPH </ci>
          </bvar>
          <bvar>
            <ci> V </ci>
          </bvar>
          <bvar>
            <ci> cMal </ci>
          </bvar>
          <bvar>
            <ci> cPyr </ci>
          </bvar>
          <bvar>
            <ci> kNADP </ci>
          </bvar>
          <bvar>
            <ci> kNADPH </ci>
          </bvar>
          <bvar>
            <ci> ncell </ci>
          </bvar>
          <apply>
            <plus/>
            <apply>
              <times/>
              <ci> cMal </ci>
              <ci> NADP </ci>
              <ci> ncell </ci>
              <ci> V </ci>
              <apply>
                <power/>
                <apply>
                  <times/>
                  <ci> KMal </ci>
                  <ci> kNADP </ci>
                  <apply>
                    <plus/>
                    <apply>
                      <times/>
                      <apply>
                        <plus/>
                        <apply>
                          <times/>
                          <ci> cMal </ci>
                          <apply>
                            <power/>
                            <ci> KMal </ci>
                            <apply>
                              <minus/>
                              <cn type="integer"> 1 </cn>
                            </apply>
                          </apply>
                        </apply>
                        <cn type="integer"> 1 </cn>
                      </apply>
                      <apply>
                        <plus/>
                        <apply>
                          <times/>
                          <ci> NADP </ci>
                          <apply>
                            <power/>
                            <ci> kNADP </ci>
                            <apply>
                              <minus/>
                              <cn type="integer"> 1 </cn>
                            </apply>
                          </apply>
                        </apply>
                        <cn type="integer"> 1 </cn>
                      </apply>
                    </apply>
                    <apply>
                      <times/>
                      <apply>
                        <plus/>
                        <apply>
                          <times/>
                          <ci> CO2 </ci>
                          <apply>
                            <power/>
                            <ci> KCO2 </ci>
                            <apply>
                              <minus/>
                              <cn type="integer"> 1 </cn>
                            </apply>
                          </apply>
                        </apply>
                        <cn type="integer"> 1 </cn>
                      </apply>
                      <apply>
                        <plus/>
                        <apply>
                          <times/>
                          <ci> cPyr </ci>
                          <apply>
                            <power/>
                            <ci> KPyr </ci>
                            <apply>
                              <minus/>
                              <cn type="integer"> 1 </cn>
                            </apply>
                          </apply>
                        </apply>
                        <cn type="integer"> 1 </cn>
                      </apply>
                      <apply>
                        <plus/>
                        <apply>
                          <times/>
                          <ci> NADPH </ci>
                          <apply>
                            <power/>
                            <ci> kNADPH </ci>
                            <apply>
                              <minus/>
                              <cn type="integer"> 1 </cn>
                            </apply>
                          </apply>
                        </apply>
                        <cn type="integer"> 1 </cn>
                      </apply>
                    </apply>
                    <apply>
                      <minus/>
                      <cn type="integer"> 1 </cn>
                    </apply>
                  </apply>
                </apply>
                <apply>
                  <minus/>
                  <cn type="integer"> 1 </cn>
                </apply>
              </apply>
            </apply>
            <apply>
              <times/>
              <apply>
                <minus/>
                <cn type="integer"> 1 </cn>
              </apply>
              <ci> CO2 </ci>
              <ci> cPyr </ci>
              <ci> NADPH </ci>
              <ci> ncell </ci>
              <ci> V </ci>
              <apply>
                <power/>
                <apply>
                  <times/>
                  <ci> Keq </ci>
                  <ci> KMal </ci>
                  <ci> kNADP </ci>
                  <apply>
                    <plus/>
                    <apply>
                      <times/>
                      <apply>
                        <plus/>
                        <apply>
                          <times/>
                          <ci> cMal </ci>
                          <apply>
                            <power/>
                            <ci> KMal </ci>
                            <apply>
                              <minus/>
                              <cn type="integer"> 1 </cn>
                            </apply>
                          </apply>
                        </apply>
                        <cn type="integer"> 1 </cn>
                      </apply>
                      <apply>
                        <plus/>
                        <apply>
                          <times/>
                          <ci> NADP </ci>
                          <apply>
                            <power/>
                            <ci> kNADP </ci>
                            <apply>
                              <minus/>
                              <cn type="integer"> 1 </cn>
                            </apply>
                          </apply>
                        </apply>
                        <cn type="integer"> 1 </cn>
                      </apply>
                    </apply>
                    <apply>
                      <times/>
                      <apply>
                        <plus/>
                        <apply>
                          <times/>
                          <ci> CO2 </ci>
                          <apply>
                            <power/>
                            <ci> KCO2 </ci>
                            <apply>
                              <minus/>
                              <cn type="integer"> 1 </cn>
                            </apply>
                          </apply>
                        </apply>
                        <cn type="integer"> 1 </cn>
                      </apply>
                      <apply>
                        <plus/>
                        <apply>
                          <times/>
                          <ci> cPyr </ci>
                          <apply>
                            <power/>
                            <ci> KPyr </ci>
                            <apply>
                              <minus/>
                              <cn type="integer"> 1 </cn>
                            </apply>
                          </apply>
                        </apply>
                        <cn type="integer"> 1 </cn>
                      </apply>
                      <apply>
                        <plus/>
                        <apply>
                          <times/>
                          <ci> NADPH </ci>
                          <apply>
                            <power/>
                            <ci> kNADPH </ci>
                            <apply>
                              <minus/>
                              <cn type="integer"> 1 </cn>
                            </apply>
                          </apply>
                        </apply>
                        <cn type="integer"> 1 </cn>
                      </apply>
                    </apply>
                    <apply>
                      <minus/>
                      <cn type="integer"> 1 </cn>
                    </apply>
                  </apply>
                </apply>
                <apply>
                  <minus/>
                  <cn type="integer"> 1 </cn>
                </apply>
              </apply>
            </apply>
          </apply>
        </lambda>
      </math>
    </functionDefinition>
    <functionDefinition id="Function_for_Citrate_carrier" name="Function for Citrate carrier">
      <math xmlns="http://www.w3.org/1998/Math/MathML">
        <lambda>
          <bvar>
            <ci> KcMal </ci>
          </bvar>
          <bvar>
            <ci> Keq </ci>
          </bvar>
          <bvar>
            <ci> KicCit </ci>
          </bvar>
          <bvar>
            <ci> KicMal </ci>
          </bvar>
          <bvar>
            <ci> KimCit </ci>
          </bvar>
          <bvar>
            <ci> KimMal </ci>
          </bvar>
          <bvar>
            <ci> KmMal </ci>
          </bvar>
          <bvar>
            <ci> V </ci>
          </bvar>
          <bvar>
            <ci> cCit </ci>
          </bvar>
          <bvar>
            <ci> cMal </ci>
          </bvar>
          <bvar>
            <ci> mCit </ci>
          </bvar>
          <bvar>
            <ci> mMal </ci>
          </bvar>
          <bvar>
            <ci> ncell </ci>
          </bvar>
          <apply>
            <times/>
            <ci> ncell </ci>
            <ci> V </ci>
            <apply>
              <plus/>
              <apply>
                <times/>
                <ci> cMal </ci>
                <ci> mCit </ci>
              </apply>
              <apply>
                <times/>
                <apply>
                  <minus/>
                  <cn type="integer"> 1 </cn>
                </apply>
                <ci> cCit </ci>
                <ci> mMal </ci>
                <apply>
                  <power/>
                  <ci> Keq </ci>
                  <apply>
                    <minus/>
                    <cn type="integer"> 1 </cn>
                  </apply>
                </apply>
              </apply>
            </apply>
            <apply>
              <power/>
              <apply>
                <times/>
                <ci> KcMal </ci>
                <ci> KimCit </ci>
                <apply>
                  <plus/>
                  <apply>
                    <times/>
                    <ci> cCit </ci>
                    <ci> mMal </ci>
                    <apply>
                      <power/>
                      <apply>
                        <times/>
                        <ci> KicCit </ci>
                        <ci> KmMal </ci>
                      </apply>
                      <apply>
                        <minus/>
                        <cn type="integer"> 1 </cn>
                      </apply>
                    </apply>
                  </apply>
                  <apply>
                    <times/>
                    <ci> cCit </ci>
                    <apply>
                      <power/>
                      <ci> KicCit </ci>
                      <apply>
                        <minus/>
                        <cn type="integer"> 1 </cn>
                      </apply>
                    </apply>
                  </apply>
                  <apply>
                    <times/>
                    <ci> cMal </ci>
                    <ci> mCit </ci>
                    <apply>
                      <power/>
                      <apply>
                        <times/>
                        <ci> KcMal </ci>
                        <ci> KimCit </ci>
                      </apply>
                      <apply>
                        <minus/>
                        <cn type="integer"> 1 </cn>
                      </apply>
                    </apply>
                  </apply>
                  <apply>
                    <times/>
                    <ci> cMal </ci>
                    <apply>
                      <power/>
                      <ci> KicMal </ci>
                      <apply>
                        <minus/>
                        <cn type="integer"> 1 </cn>
                      </apply>
                    </apply>
                  </apply>
                  <apply>
                    <times/>
                    <ci> mCit </ci>
                    <apply>
                      <power/>
                      <ci> KimCit </ci>
                      <apply>
                        <minus/>
                        <cn type="integer"> 1 </cn>
                      </apply>
                    </apply>
                  </apply>
                  <apply>
                    <times/>
                    <ci> mMal </ci>
                    <apply>
                      <power/>
                      <ci> KimMal </ci>
                      <apply>
                        <minus/>
                        <cn type="integer"> 1 </cn>
                      </apply>
                    </apply>
                  </apply>
                  <cn type="integer"> 1 </cn>
                </apply>
              </apply>
              <apply>
                <minus/>
                <cn type="integer"> 1 </cn>
              </apply>
            </apply>
          </apply>
        </lambda>
      </math>
    </functionDefinition>
    <functionDefinition id="Function_for_Transketolase__2" name="Function for Transketolase (2)">
      <math xmlns="http://www.w3.org/1998/Math/MathML">
        <lambda>
          <bvar>
            <ci> E4P </ci>
          </bvar>
          <bvar>
            <ci> Fru6Pa </ci>
          </bvar>
          <bvar>
            <ci> GraP </ci>
          </bvar>
          <bvar>
            <ci> K1 </ci>
          </bvar>
          <bvar>
            <ci> K2 </ci>
          </bvar>
          <bvar>
            <ci> K3 </ci>
          </bvar>
          <bvar>
            <ci> K4 </ci>
          </bvar>
          <bvar>
            <ci> K5 </ci>
          </bvar>
          <bvar>
            <ci> K6 </ci>
          </bvar>
          <bvar>
            <ci> K7 </ci>
          </bvar>
          <bvar>
            <ci> K8 </ci>
          </bvar>
          <bvar>
            <ci> K9 </ci>
          </bvar>
          <bvar>
            <ci> Kr1 </ci>
          </bvar>
          <bvar>
            <ci> Kr2 </ci>
          </bvar>
          <bvar>
            <ci> Kr3 </ci>
          </bvar>
          <bvar>
            <ci> Kr4 </ci>
          </bvar>
          <bvar>
            <ci> Kr5 </ci>
          </bvar>
          <bvar>
            <ci> Kr6 </ci>
          </bvar>
          <bvar>
            <ci> Kr7 </ci>
          </bvar>
          <bvar>
            <ci> Kr8 </ci>
          </bvar>
          <bvar>
            <ci> Kr9 </ci>
          </bvar>
          <bvar>
            <ci> Rib5P </ci>
          </bvar>
          <bvar>
            <ci> Sed7P </ci>
          </bvar>
          <bvar>
            <ci> Xyl5P </ci>
          </bvar>
          <bvar>
            <ci> cyto </ci>
          </bvar>
          <bvar>
            <ci> e0 </ci>
          </bvar>
          <bvar>
            <ci> ncell </ci>
          </bvar>
          <apply>
            <divide/>
            <apply>
              <plus/>
              <apply>
                <times/>
                <apply>
                  <power/>
                  <ci> e0 </ci>
                  <cn type="integer"> 6 </cn>
                </apply>
                <ci> Fru6Pa </ci>
                <ci> GraP </ci>
                <ci> K7 </ci>
                <ci> K8 </ci>
                <ci> K9 </ci>
                <ci> Kr1 </ci>
                <ci> Kr2 </ci>
                <ci> Kr3 </ci>
                <apply>
                  <power/>
                  <ci> ncell </ci>
                  <cn type="integer"> 6 </cn>
                </apply>
                <apply>
                  <plus/>
                  <apply>
                    <times/>
                    <ci> GraP </ci>
                    <ci> Kr1 </ci>
                    <ci> Kr2 </ci>
                    <ci> Kr3 </ci>
                    <apply>
                      <plus/>
                      <apply>
                        <times/>
                        <ci> K5 </ci>
                        <ci> K6 </ci>
                      </apply>
                      <apply>
                        <times/>
                        <ci> Kr4 </ci>
                        <apply>
                          <plus/>
                          <ci> K6 </ci>
                          <ci> Kr5 </ci>
                        </apply>
                      </apply>
                    </apply>
                    <apply>
                      <plus/>
                      <apply>
                        <times/>
                        <ci> K8 </ci>
                        <ci> K9 </ci>
                      </apply>
                      <apply>
                        <times/>
                        <ci> Kr7 </ci>
                        <apply>
                          <plus/>
                          <ci> K9 </ci>
                          <ci> Kr8 </ci>
                        </apply>
                      </apply>
                    </apply>
                  </apply>
                  <apply>
                    <times/>
                    <ci> K4 </ci>
                    <ci> K5 </ci>
                    <ci> K6 </ci>
                    <apply>
                      <plus/>
                      <apply>
                        <times/>
                        <ci> K2 </ci>
                        <ci> K3 </ci>
                      </apply>
                      <apply>
                        <times/>
                        <ci> Kr1 </ci>
                        <apply>
                          <plus/>
                          <ci> K3 </ci>
                          <ci> Kr2 </ci>
                        </apply>
                      </apply>
                    </apply>
                    <ci> Rib5P </ci>
                    <apply>
                      <plus/>
                      <apply>
                        <times/>
                        <ci> K8 </ci>
                        <ci> K9 </ci>
                      </apply>
                      <apply>
                        <times/>
                        <ci> Kr7 </ci>
                        <apply>
                          <plus/>
                          <ci> K9 </ci>
                          <ci> Kr8 </ci>
                        </apply>
                      </apply>
                    </apply>
                  </apply>
                  <apply>
                    <times/>
                    <ci> E4P </ci>
                    <apply>
                      <plus/>
                      <apply>
                        <times/>
                        <ci> K2 </ci>
                        <ci> K3 </ci>
                      </apply>
                      <apply>
                        <times/>
                        <ci> Kr1 </ci>
                        <apply>
                          <plus/>
                          <ci> K3 </ci>
                          <ci> Kr2 </ci>
                        </apply>
                      </apply>
                    </apply>
                    <apply>
                      <plus/>
                      <apply>
                        <times/>
                        <ci> K5 </ci>
                        <ci> K6 </ci>
                      </apply>
                      <apply>
                        <times/>
                        <ci> Kr4 </ci>
                        <apply>
                          <plus/>
                          <ci> K6 </ci>
                          <ci> Kr5 </ci>
                        </apply>
                      </apply>
                    </apply>
                    <ci> Kr7 </ci>
                    <ci> Kr8 </ci>
                    <ci> Kr9 </ci>
                  </apply>
                </apply>
                <apply>
                  <plus/>
                  <apply>
                    <times/>
                    <ci> Fru6Pa </ci>
                    <ci> K7 </ci>
                    <ci> K8 </ci>
                    <ci> K9 </ci>
                    <apply>
                      <plus/>
                      <apply>
                        <times/>
                        <ci> K2 </ci>
                        <ci> K3 </ci>
                      </apply>
                      <apply>
                        <times/>
                        <ci> Kr1 </ci>
                        <apply>
                          <plus/>
                          <ci> K3 </ci>
                          <ci> Kr2 </ci>
                        </apply>
                      </apply>
                    </apply>
                    <apply>
                      <plus/>
                      <apply>
                        <times/>
                        <ci> K5 </ci>
                        <ci> K6 </ci>
                      </apply>
                      <apply>
                        <times/>
                        <ci> Kr4 </ci>
                        <apply>
                          <plus/>
                          <ci> K6 </ci>
                          <ci> Kr5 </ci>
                        </apply>
                      </apply>
                    </apply>
                  </apply>
                  <apply>
                    <times/>
                    <ci> K1 </ci>
                    <ci> K2 </ci>
                    <ci> K3 </ci>
                    <apply>
                      <plus/>
                      <apply>
                        <times/>
                        <ci> K8 </ci>
                        <ci> K9 </ci>
                      </apply>
                      <apply>
                        <times/>
                        <ci> Kr7 </ci>
                        <apply>
                          <plus/>
                          <ci> K9 </ci>
                          <ci> Kr8 </ci>
                        </apply>
                      </apply>
                    </apply>
                    <ci> Xyl5P </ci>
                    <apply>
                      <plus/>
                      <apply>
                        <times/>
                        <ci> K5 </ci>
                        <ci> K6 </ci>
                      </apply>
                      <apply>
                        <times/>
                        <ci> Kr4 </ci>
                        <apply>
                          <plus/>
                          <ci> K6 </ci>
                          <ci> Kr5 </ci>
                        </apply>
                      </apply>
                    </apply>
                  </apply>
                  <apply>
                    <times/>
                    <apply>
                      <plus/>
                      <apply>
                        <times/>
                        <ci> K2 </ci>
                        <ci> K3 </ci>
                      </apply>
                      <apply>
                        <times/>
                        <ci> Kr1 </ci>
                        <apply>
                          <plus/>
                          <ci> K3 </ci>
                          <ci> Kr2 </ci>
                        </apply>
                      </apply>
                    </apply>
                    <ci> Kr4 </ci>
                    <ci> Kr5 </ci>
                    <ci> Kr6 </ci>
                    <apply>
                      <plus/>
                      <apply>
                        <times/>
                        <ci> K8 </ci>
                        <ci> K9 </ci>
                      </apply>
                      <apply>
                        <times/>
                        <ci> Kr7 </ci>
                        <apply>
                          <plus/>
                          <ci> K9 </ci>
                          <ci> Kr8 </ci>
                        </apply>
                      </apply>
                    </apply>
                    <ci> Sed7P </ci>
                  </apply>
                </apply>
                <apply>
                  <plus/>
                  <apply>
                    <times/>
                    <ci> Fru6Pa </ci>
                    <ci> GraP </ci>
                    <ci> K7 </ci>
                    <ci> K8 </ci>
                    <ci> Kr1 </ci>
                    <ci> Kr2 </ci>
                    <ci> Kr3 </ci>
                    <apply>
                      <plus/>
                      <apply>
                        <times/>
                        <ci> K5 </ci>
                        <ci> K6 </ci>
                      </apply>
                      <apply>
                        <times/>
                        <ci> Kr4 </ci>
                        <apply>
                          <plus/>
                          <ci> K6 </ci>
                          <ci> Kr5 </ci>
                        </apply>
                      </apply>
                    </apply>
                  </apply>
                  <apply>
                    <times/>
                    <ci> E4P </ci>
                    <ci> Fru6Pa </ci>
                    <ci> K7 </ci>
                    <ci> K8 </ci>
                    <apply>
                      <plus/>
                      <apply>
                        <times/>
                        <ci> K2 </ci>
                        <ci> K3 </ci>
                      </apply>
                      <apply>
                        <times/>
                        <ci> Kr1 </ci>
                        <apply>
                          <plus/>
                          <ci> K3 </ci>
                          <ci> Kr2 </ci>
                        </apply>
                      </apply>
                    </apply>
                    <ci> Kr9 </ci>
                    <apply>
                      <plus/>
                      <apply>
                        <times/>
                        <ci> K5 </ci>
                        <ci> K6 </ci>
                      </apply>
                      <apply>
                        <times/>
                        <ci> Kr4 </ci>
                        <apply>
                          <plus/>
                          <ci> K6 </ci>
                          <ci> Kr5 </ci>
                        </apply>
                      </apply>
                    </apply>
                  </apply>
                  <apply>
                    <times/>
                    <ci> E4P </ci>
                    <ci> K1 </ci>
                    <ci> K2 </ci>
                    <ci> K3 </ci>
                    <apply>
                      <plus/>
                      <ci> K8 </ci>
                      <ci> Kr7 </ci>
                    </apply>
                    <ci> Kr9 </ci>
                    <ci> Xyl5P </ci>
                    <apply>
                      <plus/>
                      <apply>
                        <times/>
                        <ci> K5 </ci>
                        <ci> K6 </ci>
                      </apply>
                      <apply>
                        <times/>
                        <ci> Kr4 </ci>
                        <apply>
                          <plus/>
                          <ci> K6 </ci>
                          <ci> Kr5 </ci>
                        </apply>
                      </apply>
                    </apply>
                  </apply>
                  <apply>
                    <times/>
                    <ci> Fru6Pa </ci>
                    <ci> K4 </ci>
                    <ci> K5 </ci>
                    <ci> K6 </ci>
                    <ci> K7 </ci>
                    <ci> K8 </ci>
                    <apply>
                      <plus/>
                      <apply>
                        <times/>
                        <ci> K2 </ci>
                        <ci> K3 </ci>
                      </apply>
                      <apply>
                        <times/>
                        <ci> Kr1 </ci>
                        <apply>
                          <plus/>
                          <ci> K3 </ci>
                          <ci> Kr2 </ci>
                        </apply>
                      </apply>
                    </apply>
                    <ci> Rib5P </ci>
                  </apply>
                  <apply>
                    <times/>
                    <ci> E4P </ci>
                    <apply>
                      <plus/>
                      <apply>
                        <times/>
                        <ci> K2 </ci>
                        <ci> K3 </ci>
                      </apply>
                      <apply>
                        <times/>
                        <ci> Kr1 </ci>
                        <apply>
                          <plus/>
                          <ci> K3 </ci>
                          <ci> Kr2 </ci>
                        </apply>
                      </apply>
                    </apply>
                    <ci> Kr4 </ci>
                    <ci> Kr5 </ci>
                    <ci> Kr6 </ci>
                    <apply>
                      <plus/>
                      <ci> K8 </ci>
                      <ci> Kr7 </ci>
                    </apply>
                    <ci> Kr9 </ci>
                    <ci> Sed7P </ci>
                  </apply>
                </apply>
                <apply>
                  <plus/>
                  <apply>
                    <times/>
                    <ci> Fru6Pa </ci>
                    <ci> GraP </ci>
                    <ci> K7 </ci>
                    <ci> Kr1 </ci>
                    <ci> Kr2 </ci>
                    <ci> Kr3 </ci>
                    <apply>
                      <plus/>
                      <apply>
                        <times/>
                        <ci> K5 </ci>
                        <ci> K6 </ci>
                      </apply>
                      <apply>
                        <times/>
                        <ci> Kr4 </ci>
                        <apply>
                          <plus/>
                          <ci> K6 </ci>
                          <ci> Kr5 </ci>
                        </apply>
                      </apply>
                    </apply>
                    <apply>
                      <plus/>
                      <ci> K9 </ci>
                      <ci> Kr8 </ci>
                    </apply>
                  </apply>
                  <apply>
                    <times/>
                    <ci> Fru6Pa </ci>
                    <ci> K4 </ci>
                    <ci> K5 </ci>
                    <ci> K6 </ci>
                    <ci> K7 </ci>
                    <apply>
                      <plus/>
                      <apply>
                        <times/>
                        <ci> K2 </ci>
                        <ci> K3 </ci>
                      </apply>
                      <apply>
                        <times/>
                        <ci> Kr1 </ci>
                        <apply>
                          <plus/>
                          <ci> K3 </ci>
                          <ci> Kr2 </ci>
                        </apply>
                      </apply>
                    </apply>
                    <ci> Rib5P </ci>
                    <apply>
                      <plus/>
                      <ci> K9 </ci>
                      <ci> Kr8 </ci>
                    </apply>
                  </apply>
                  <apply>
                    <times/>
                    <ci> E4P </ci>
                    <ci> Fru6Pa </ci>
                    <ci> K7 </ci>
                    <apply>
                      <plus/>
                      <apply>
                        <times/>
                        <ci> K2 </ci>
                        <ci> K3 </ci>
                      </apply>
                      <apply>
                        <times/>
                        <ci> Kr1 </ci>
                        <apply>
                          <plus/>
                          <ci> K3 </ci>
                          <ci> Kr2 </ci>
                        </apply>
                      </apply>
                    </apply>
                    <apply>
                      <plus/>
                      <apply>
                        <times/>
                        <ci> K5 </ci>
                        <ci> K6 </ci>
                      </apply>
                      <apply>
                        <times/>
                        <ci> Kr4 </ci>
                        <apply>
                          <plus/>
                          <ci> K6 </ci>
                          <ci> Kr5 </ci>
                        </apply>
                      </apply>
                    </apply>
                    <ci> Kr8 </ci>
                    <ci> Kr9 </ci>
                  </apply>
                  <apply>
                    <times/>
                    <ci> E4P </ci>
                    <apply>
                      <plus/>
                      <apply>
                        <times/>
                        <ci> K2 </ci>
                        <ci> K3 </ci>
                      </apply>
                      <apply>
                        <times/>
                        <ci> Kr1 </ci>
                        <apply>
                          <plus/>
                          <ci> K3 </ci>
                          <ci> Kr2 </ci>
                        </apply>
                      </apply>
                    </apply>
                    <ci> Kr4 </ci>
                    <ci> Kr5 </ci>
                    <ci> Kr6 </ci>
                    <ci> Kr8 </ci>
                    <ci> Kr9 </ci>
                    <ci> Sed7P </ci>
                  </apply>
                  <apply>
                    <times/>
                    <ci> E4P </ci>
                    <ci> K1 </ci>
                    <ci> K2 </ci>
                    <ci> K3 </ci>
                    <apply>
                      <plus/>
                      <apply>
                        <times/>
                        <ci> K5 </ci>
                        <ci> K6 </ci>
                      </apply>
                      <apply>
                        <times/>
                        <ci> Kr4 </ci>
                        <apply>
                          <plus/>
                          <ci> K6 </ci>
                          <ci> Kr5 </ci>
                        </apply>
                      </apply>
                    </apply>
                    <ci> Kr8 </ci>
                    <ci> Kr9 </ci>
                    <ci> Xyl5P </ci>
                  </apply>
                </apply>
                <apply>
                  <plus/>
                  <apply>
                    <times/>
                    <ci> Fru6Pa </ci>
                    <ci> GraP </ci>
                    <ci> K7 </ci>
                    <ci> K8 </ci>
                    <ci> K9 </ci>
                    <apply>
                      <plus/>
                      <ci> K2 </ci>
                      <ci> Kr1 </ci>
                    </apply>
                    <ci> Kr3 </ci>
                    <apply>
                      <plus/>
                      <apply>
                        <times/>
                        <ci> K5 </ci>
                        <ci> K6 </ci>
                      </apply>
                      <apply>
                        <times/>
                        <ci> Kr4 </ci>
                        <apply>
                          <plus/>
                          <ci> K6 </ci>
                          <ci> Kr5 </ci>
                        </apply>
                      </apply>
                    </apply>
                  </apply>
                  <apply>
                    <times/>
                    <ci> GraP </ci>
                    <ci> K1 </ci>
                    <ci> K2 </ci>
                    <ci> Kr3 </ci>
                    <apply>
                      <plus/>
                      <apply>
                        <times/>
                        <ci> K8 </ci>
                        <ci> K9 </ci>
                      </apply>
                      <apply>
                        <times/>
                        <ci> Kr7 </ci>
                        <apply>
                          <plus/>
                          <ci> K9 </ci>
                          <ci> Kr8 </ci>
                        </apply>
                      </apply>
                    </apply>
                    <ci> Xyl5P </ci>
                    <apply>
                      <plus/>
                      <apply>
                        <times/>
                        <ci> K5 </ci>
                        <ci> K6 </ci>
                      </apply>
                      <apply>
                        <times/>
                        <ci> Kr4 </ci>
                        <apply>
                          <plus/>
                          <ci> K6 </ci>
                          <ci> Kr5 </ci>
                        </apply>
                      </apply>
                    </apply>
                  </apply>
                  <apply>
                    <times/>
                    <ci> E4P </ci>
                    <ci> K1 </ci>
                    <ci> K2 </ci>
                    <ci> Kr7 </ci>
                    <ci> Kr8 </ci>
                    <ci> Kr9 </ci>
                    <ci> Xyl5P </ci>
                    <apply>
                      <plus/>
                      <apply>
                        <times/>
                        <ci> K5 </ci>
                        <ci> K6 </ci>
                      </apply>
                      <apply>
                        <times/>
                        <ci> Kr4 </ci>
                        <apply>
                          <plus/>
                          <ci> K6 </ci>
                          <ci> Kr5 </ci>
                        </apply>
                      </apply>
                    </apply>
                  </apply>
                  <apply>
                    <times/>
                    <ci> GraP </ci>
                    <apply>
                      <plus/>
                      <ci> K2 </ci>
                      <ci> Kr1 </ci>
                    </apply>
                    <ci> Kr3 </ci>
                    <ci> Kr4 </ci>
                    <ci> Kr5 </ci>
                    <ci> Kr6 </ci>
                    <apply>
                      <plus/>
                      <apply>
                        <times/>
                        <ci> K8 </ci>
                        <ci> K9 </ci>
                      </apply>
                      <apply>
                        <times/>
                        <ci> Kr7 </ci>
                        <apply>
                          <plus/>
                          <ci> K9 </ci>
                          <ci> Kr8 </ci>
                        </apply>
                      </apply>
                    </apply>
                    <ci> Sed7P </ci>
                  </apply>
                  <apply>
                    <times/>
                    <ci> K1 </ci>
                    <ci> K2 </ci>
                    <ci> K4 </ci>
                    <ci> K5 </ci>
                    <ci> K6 </ci>
                    <apply>
                      <plus/>
                      <apply>
                        <times/>
                        <ci> K8 </ci>
                        <ci> K9 </ci>
                      </apply>
                      <apply>
                        <times/>
                        <ci> Kr7 </ci>
                        <apply>
                          <plus/>
                          <ci> K9 </ci>
                          <ci> Kr8 </ci>
                        </apply>
                      </apply>
                    </apply>
                    <ci> Rib5P </ci>
                    <ci> Xyl5P </ci>
                  </apply>
                </apply>
                <apply>
                  <plus/>
                  <apply>
                    <times/>
                    <ci> Fru6Pa </ci>
                    <ci> GraP </ci>
                    <ci> K7 </ci>
                    <ci> K8 </ci>
                    <ci> K9 </ci>
                    <ci> Kr2 </ci>
                    <ci> Kr3 </ci>
                    <apply>
                      <plus/>
                      <apply>
                        <times/>
                        <ci> K5 </ci>
                        <ci> K6 </ci>
                      </apply>
                      <apply>
                        <times/>
                        <ci> Kr4 </ci>
                        <apply>
                          <plus/>
                          <ci> K6 </ci>
                          <ci> Kr5 </ci>
                        </apply>
                      </apply>
                    </apply>
                  </apply>
                  <apply>
                    <times/>
                    <apply>
                      <plus/>
                      <apply>
                        <times/>
                        <ci> E4P </ci>
                        <ci> K1 </ci>
                        <apply>
                          <plus/>
                          <ci> K3 </ci>
                          <ci> Kr2 </ci>
                        </apply>
                        <apply>
                          <plus/>
                          <apply>
                            <times/>
                            <ci> K5 </ci>
                            <ci> K6 </ci>
                          </apply>
                          <apply>
                            <times/>
                            <ci> Kr4 </ci>
                            <apply>
                              <plus/>
                              <ci> K6 </ci>
                              <ci> Kr5 </ci>
                            </apply>
                          </apply>
                        </apply>
                        <ci> Kr7 </ci>
                        <ci> Kr8 </ci>
                        <ci> Kr9 </ci>
                      </apply>
                      <apply>
                        <times/>
                        <ci> K1 </ci>
                        <ci> K4 </ci>
                        <ci> K5 </ci>
                        <ci> K6 </ci>
                        <apply>
                          <plus/>
                          <ci> K3 </ci>
                          <ci> Kr2 </ci>
                        </apply>
                        <apply>
                          <plus/>
                          <apply>
                            <times/>
                            <ci> K8 </ci>
                            <ci> K9 </ci>
                          </apply>
                          <apply>
                            <times/>
                            <ci> Kr7 </ci>
                            <apply>
                              <plus/>
                              <ci> K9 </ci>
                              <ci> Kr8 </ci>
                            </apply>
                          </apply>
                        </apply>
                        <ci> Rib5P </ci>
                      </apply>
                    </apply>
                    <ci> Xyl5P </ci>
                  </apply>
                  <apply>
                    <times/>
                    <ci> GraP </ci>
                    <apply>
                      <plus/>
                      <apply>
                        <times/>
                        <ci> Kr2 </ci>
                        <ci> Kr3 </ci>
                        <ci> Kr4 </ci>
                        <ci> Kr5 </ci>
                        <ci> Kr6 </ci>
                        <apply>
                          <plus/>
                          <apply>
                            <times/>
                            <ci> K8 </ci>
                            <ci> K9 </ci>
                          </apply>
                          <apply>
                            <times/>
                            <ci> Kr7 </ci>
                            <apply>
                              <plus/>
                              <ci> K9 </ci>
                              <ci> Kr8 </ci>
                            </apply>
                          </apply>
                        </apply>
                        <ci> Sed7P </ci>
                      </apply>
                      <apply>
                        <times/>
                        <ci> K1 </ci>
                        <ci> Kr2 </ci>
                        <ci> Kr3 </ci>
                        <apply>
                          <plus/>
                          <apply>
                            <times/>
                            <ci> K5 </ci>
                            <ci> K6 </ci>
                          </apply>
                          <apply>
                            <times/>
                            <ci> Kr4 </ci>
                            <apply>
                              <plus/>
                              <ci> K6 </ci>
                              <ci> Kr5 </ci>
                            </apply>
                          </apply>
                        </apply>
                        <apply>
                          <plus/>
                          <apply>
                            <times/>
                            <ci> K8 </ci>
                            <ci> K9 </ci>
                          </apply>
                          <apply>
                            <times/>
                            <ci> Kr7 </ci>
                            <apply>
                              <plus/>
                              <ci> K9 </ci>
                              <ci> Kr8 </ci>
                            </apply>
                          </apply>
                        </apply>
                        <ci> Xyl5P </ci>
                      </apply>
                    </apply>
                  </apply>
                </apply>
                <apply>
                  <plus/>
                  <apply>
                    <times/>
                    <apply>
                      <power/>
                      <ci> e0 </ci>
                      <cn type="integer"> 2 </cn>
                    </apply>
                    <ci> Kr5 </ci>
                    <ci> Kr6 </ci>
                    <apply>
                      <plus/>
                      <apply>
                        <times/>
                        <ci> GraP </ci>
                        <ci> Kr1 </ci>
                        <ci> Kr2 </ci>
                        <ci> Kr3 </ci>
                        <apply>
                          <plus/>
                          <apply>
                            <times/>
                            <ci> K5 </ci>
                            <ci> K6 </ci>
                          </apply>
                          <apply>
                            <times/>
                            <ci> Kr4 </ci>
                            <apply>
                              <plus/>
                              <ci> K6 </ci>
                              <ci> Kr5 </ci>
                            </apply>
                          </apply>
                        </apply>
                        <apply>
                          <plus/>
                          <apply>
                            <times/>
                            <ci> K8 </ci>
                            <ci> K9 </ci>
                          </apply>
                          <apply>
                            <times/>
                            <ci> Kr7 </ci>
                            <apply>
                              <plus/>
                              <ci> K9 </ci>
                              <ci> Kr8 </ci>
                            </apply>
                          </apply>
                        </apply>
                      </apply>
                      <apply>
                        <times/>
                        <ci> K4 </ci>
                        <ci> K5 </ci>
                        <ci> K6 </ci>
                        <apply>
                          <plus/>
                          <apply>
                            <times/>
                            <ci> K2 </ci>
                            <ci> K3 </ci>
                          </apply>
                          <apply>
                            <times/>
                            <ci> Kr1 </ci>
                            <apply>
                              <plus/>
                              <ci> K3 </ci>
                              <ci> Kr2 </ci>
                            </apply>
                          </apply>
                        </apply>
                        <ci> Rib5P </ci>
                        <apply>
                          <plus/>
                          <apply>
                            <times/>
                            <ci> K8 </ci>
                            <ci> K9 </ci>
                          </apply>
                          <apply>
                            <times/>
                            <ci> Kr7 </ci>
                            <apply>
                              <plus/>
                              <ci> K9 </ci>
                              <ci> Kr8 </ci>
                            </apply>
                          </apply>
                        </apply>
                      </apply>
                      <apply>
                        <times/>
                        <ci> E4P </ci>
                        <apply>
                          <plus/>
                          <apply>
                            <times/>
                            <ci> K2 </ci>
                            <ci> K3 </ci>
                          </apply>
                          <apply>
                            <times/>
                            <ci> Kr1 </ci>
                            <apply>
                              <plus/>
                              <ci> K3 </ci>
                              <ci> Kr2 </ci>
                            </apply>
                          </apply>
                        </apply>
                        <apply>
                          <plus/>
                          <apply>
                            <times/>
                            <ci> K5 </ci>
                            <ci> K6 </ci>
                          </apply>
                          <apply>
                            <times/>
                            <ci> Kr4 </ci>
                            <apply>
                              <plus/>
                              <ci> K6 </ci>
                              <ci> Kr5 </ci>
                            </apply>
                          </apply>
                        </apply>
                        <ci> Kr7 </ci>
                        <ci> Kr8 </ci>
                        <ci> Kr9 </ci>
                      </apply>
                    </apply>
                    <ci> Sed7P </ci>
                    <apply>
                      <plus/>
                      <apply>
                        <times/>
                        <ci> Fru6Pa </ci>
                        <ci> K4 </ci>
                        <ci> K5 </ci>
                        <ci> K7 </ci>
                        <ci> K8 </ci>
                        <ci> K9 </ci>
                        <apply>
                          <plus/>
                          <apply>
                            <times/>
                            <ci> K2 </ci>
                            <ci> K3 </ci>
                          </apply>
                          <apply>
                            <times/>
                            <ci> Kr1 </ci>
                            <apply>
                              <plus/>
                              <ci> K3 </ci>
                              <ci> Kr2 </ci>
                            </apply>
                          </apply>
                        </apply>
                        <ci> Rib5P </ci>
                      </apply>
                      <apply>
                        <times/>
                        <ci> K4 </ci>
                        <ci> K5 </ci>
                        <apply>
                          <plus/>
                          <apply>
                            <times/>
                            <ci> K2 </ci>
                            <ci> K3 </ci>
                          </apply>
                          <apply>
                            <times/>
                            <ci> Kr1 </ci>
                            <apply>
                              <plus/>
                              <ci> K3 </ci>
                              <ci> Kr2 </ci>
                            </apply>
                          </apply>
                        </apply>
                        <ci> Kr6 </ci>
                        <apply>
                          <plus/>
                          <apply>
                            <times/>
                            <ci> K8 </ci>
                            <ci> K9 </ci>
                          </apply>
                          <apply>
                            <times/>
                            <ci> Kr7 </ci>
                            <apply>
                              <plus/>
                              <ci> K9 </ci>
                              <ci> Kr8 </ci>
                            </apply>
                          </apply>
                        </apply>
                        <ci> Sed7P </ci>
                        <ci> Rib5P </ci>
                      </apply>
                      <apply>
                        <times/>
                        <ci> K1 </ci>
                        <ci> K2 </ci>
                        <ci> K3 </ci>
                        <ci> K4 </ci>
                        <ci> K5 </ci>
                        <apply>
                          <plus/>
                          <apply>
                            <times/>
                            <ci> K8 </ci>
                            <ci> K9 </ci>
                          </apply>
                          <apply>
                            <times/>
                            <ci> Kr7 </ci>
                            <apply>
                              <plus/>
                              <ci> K9 </ci>
                              <ci> Kr8 </ci>
                            </apply>
                          </apply>
                        </apply>
                        <ci> Xyl5P </ci>
                        <ci> Rib5P </ci>
                      </apply>
                      <apply>
                        <times/>
                        <ci> GraP </ci>
                        <ci> Kr1 </ci>
                        <ci> Kr2 </ci>
                        <ci> Kr3 </ci>
                        <apply>
                          <plus/>
                          <ci> K5 </ci>
                          <ci> Kr4 </ci>
                        </apply>
                        <ci> Kr6 </ci>
                        <apply>
                          <plus/>
                          <apply>
                            <times/>
                            <ci> K8 </ci>
                            <ci> K9 </ci>
                          </apply>
                          <apply>
                            <times/>
                            <ci> Kr7 </ci>
                            <apply>
                              <plus/>
                              <ci> K9 </ci>
                              <ci> Kr8 </ci>
                            </apply>
                          </apply>
                        </apply>
                        <ci> Sed7P </ci>
                      </apply>
                      <apply>
                        <times/>
                        <ci> E4P </ci>
                        <apply>
                          <plus/>
                          <apply>
                            <times/>
                            <ci> K2 </ci>
                            <ci> K3 </ci>
                          </apply>
                          <apply>
                            <times/>
                            <ci> Kr1 </ci>
                            <apply>
                              <plus/>
                              <ci> K3 </ci>
                              <ci> Kr2 </ci>
                            </apply>
                          </apply>
                        </apply>
                        <apply>
                          <plus/>
                          <ci> K5 </ci>
                          <ci> Kr4 </ci>
                        </apply>
                        <ci> Kr6 </ci>
                        <ci> Kr7 </ci>
                        <ci> Kr8 </ci>
                        <ci> Kr9 </ci>
                        <ci> Sed7P </ci>
                      </apply>
                    </apply>
                    <apply>
                      <power/>
                      <ci> ncell </ci>
                      <cn type="integer"> 2 </cn>
                    </apply>
                    <apply>
                      <power/>
                      <apply>
                        <power/>
                        <apply>
                          <plus/>
                          <apply>
                            <times/>
                            <ci> Fru6Pa </ci>
                            <ci> K7 </ci>
                            <ci> K8 </ci>
                            <ci> K9 </ci>
                            <apply>
                              <plus/>
                              <apply>
                                <times/>
                                <ci> K2 </ci>
                                <ci> K3 </ci>
                              </apply>
                              <apply>
                                <times/>
                                <ci> Kr1 </ci>
                                <apply>
                                  <plus/>
                                  <ci> K3 </ci>
                                  <ci> Kr2 </ci>
                                </apply>
                              </apply>
                            </apply>
                            <apply>
                              <plus/>
                              <apply>
                                <times/>
                                <ci> K5 </ci>
                                <ci> K6 </ci>
                              </apply>
                              <apply>
                                <times/>
                                <ci> Kr4 </ci>
                                <apply>
                                  <plus/>
                                  <ci> K6 </ci>
                                  <ci> Kr5 </ci>
                                </apply>
                              </apply>
                            </apply>
                          </apply>
                          <apply>
                            <times/>
                            <ci> Fru6Pa </ci>
                            <ci> GraP </ci>
                            <ci> K7 </ci>
                            <ci> K8 </ci>
                            <ci> K9 </ci>
                            <apply>
                              <plus/>
                              <ci> K2 </ci>
                              <ci> Kr1 </ci>
                            </apply>
                            <ci> Kr3 </ci>
                            <apply>
                              <plus/>
                              <apply>
                                <times/>
                                <ci> K5 </ci>
                                <ci> K6 </ci>
                              </apply>
                              <apply>
                                <times/>
                                <ci> Kr4 </ci>
                                <apply>
                                  <plus/>
                                  <ci> K6 </ci>
                                  <ci> Kr5 </ci>
                                </apply>
                              </apply>
                            </apply>
                          </apply>
                          <apply>
                            <times/>
                            <ci> Fru6Pa </ci>
                            <ci> GraP </ci>
                            <ci> K7 </ci>
                            <ci> K8 </ci>
                            <ci> K9 </ci>
                            <ci> Kr2 </ci>
                            <ci> Kr3 </ci>
                            <apply>
                              <plus/>
                              <apply>
                                <times/>
                                <ci> K5 </ci>
                                <ci> K6 </ci>
                              </apply>
                              <apply>
                                <times/>
                                <ci> Kr4 </ci>
                                <apply>
                                  <plus/>
                                  <ci> K6 </ci>
                                  <ci> Kr5 </ci>
                                </apply>
                              </apply>
                            </apply>
                          </apply>
                          <apply>
                            <times/>
                            <ci> Fru6Pa </ci>
                            <ci> GraP </ci>
                            <ci> K7 </ci>
                            <ci> K8 </ci>
                            <ci> Kr1 </ci>
                            <ci> Kr2 </ci>
                            <ci> Kr3 </ci>
                            <apply>
                              <plus/>
                              <apply>
                                <times/>
                                <ci> K5 </ci>
                                <ci> K6 </ci>
                              </apply>
                              <apply>
                                <times/>
                                <ci> Kr4 </ci>
                                <apply>
                                  <plus/>
                                  <ci> K6 </ci>
                                  <ci> Kr5 </ci>
                                </apply>
                              </apply>
                            </apply>
                          </apply>
                          <apply>
                            <times/>
                            <ci> Fru6Pa </ci>
                            <ci> GraP </ci>
                            <ci> K7 </ci>
                            <ci> Kr1 </ci>
                            <ci> Kr2 </ci>
                            <ci> Kr3 </ci>
                            <apply>
                              <plus/>
                              <ci> K9 </ci>
                              <ci> Kr8 </ci>
                            </apply>
                            <apply>
                              <plus/>
                              <apply>
                                <times/>
                                <ci> K5 </ci>
                                <ci> K6 </ci>
                              </apply>
                              <apply>
                                <times/>
                                <ci> Kr4 </ci>
                                <apply>
                                  <plus/>
                                  <ci> K6 </ci>
                                  <ci> Kr5 </ci>
                                </apply>
                              </apply>
                            </apply>
                          </apply>
                          <apply>
                            <times/>
                            <cn type="integer"> 2 </cn>
                            <ci> GraP </ci>
                            <ci> Kr1 </ci>
                            <ci> Kr2 </ci>
                            <ci> Kr3 </ci>
                            <apply>
                              <plus/>
                              <apply>
                                <times/>
                                <ci> K8 </ci>
                                <ci> K9 </ci>
                              </apply>
                              <apply>
                                <times/>
                                <ci> Kr7 </ci>
                                <apply>
                                  <plus/>
                                  <ci> K9 </ci>
                                  <ci> Kr8 </ci>
                                </apply>
                              </apply>
                            </apply>
                            <apply>
                              <plus/>
                              <apply>
                                <times/>
                                <ci> K5 </ci>
                                <ci> K6 </ci>
                              </apply>
                              <apply>
                                <times/>
                                <ci> Kr4 </ci>
                                <apply>
                                  <plus/>
                                  <ci> K6 </ci>
                                  <ci> Kr5 </ci>
                                </apply>
                              </apply>
                            </apply>
                          </apply>
                          <apply>
                            <times/>
                            <ci> E4P </ci>
                            <ci> Fru6Pa </ci>
                            <ci> K7 </ci>
                            <ci> K8 </ci>
                            <apply>
                              <plus/>
                              <apply>
                                <times/>
                                <ci> K2 </ci>
                                <ci> K3 </ci>
                              </apply>
                              <apply>
                                <times/>
                                <ci> Kr1 </ci>
                                <apply>
                                  <plus/>
                                  <ci> K3 </ci>
                                  <ci> Kr2 </ci>
                                </apply>
                              </apply>
                            </apply>
                            <ci> Kr9 </ci>
                            <apply>
                              <plus/>
                              <apply>
                                <times/>
                                <ci> K5 </ci>
                                <ci> K6 </ci>
                              </apply>
                              <apply>
                                <times/>
                                <ci> Kr4 </ci>
                                <apply>
                                  <plus/>
                                  <ci> K6 </ci>
                                  <ci> Kr5 </ci>
                                </apply>
                              </apply>
                            </apply>
                          </apply>
                          <apply>
                            <times/>
                            <ci> E4P </ci>
                            <ci> Fru6Pa </ci>
                            <ci> K7 </ci>
                            <apply>
                              <plus/>
                              <apply>
                                <times/>
                                <ci> K2 </ci>
                                <ci> K3 </ci>
                              </apply>
                              <apply>
                                <times/>
                                <ci> Kr1 </ci>
                                <apply>
                                  <plus/>
                                  <ci> K3 </ci>
                                  <ci> Kr2 </ci>
                                </apply>
                              </apply>
                            </apply>
                            <ci> Kr8 </ci>
                            <ci> Kr9 </ci>
                            <apply>
                              <plus/>
                              <apply>
                                <times/>
                                <ci> K5 </ci>
                                <ci> K6 </ci>
                              </apply>
                              <apply>
                                <times/>
                                <ci> Kr4 </ci>
                                <apply>
                                  <plus/>
                                  <ci> K6 </ci>
                                  <ci> Kr5 </ci>
                                </apply>
                              </apply>
                            </apply>
                          </apply>
                          <apply>
                            <times/>
                            <cn type="integer"> 2 </cn>
                            <ci> E4P </ci>
                            <apply>
                              <plus/>
                              <apply>
                                <times/>
                                <ci> K2 </ci>
                                <ci> K3 </ci>
                              </apply>
                              <apply>
                                <times/>
                                <ci> Kr1 </ci>
                                <apply>
                                  <plus/>
                                  <ci> K3 </ci>
                                  <ci> Kr2 </ci>
                                </apply>
                              </apply>
                            </apply>
                            <ci> Kr7 </ci>
                            <ci> Kr8 </ci>
                            <ci> Kr9 </ci>
                            <apply>
                              <plus/>
                              <apply>
                                <times/>
                                <ci> K5 </ci>
                                <ci> K6 </ci>
                              </apply>
                              <apply>
                                <times/>
                                <ci> Kr4 </ci>
                                <apply>
                                  <plus/>
                                  <ci> K6 </ci>
                                  <ci> Kr5 </ci>
                                </apply>
                              </apply>
                            </apply>
                          </apply>
                          <apply>
                            <times/>
                            <ci> K1 </ci>
                            <ci> K2 </ci>
                            <ci> K3 </ci>
                            <apply>
                              <plus/>
                              <apply>
                                <times/>
                                <ci> K8 </ci>
                                <ci> K9 </ci>
                              </apply>
                              <apply>
                                <times/>
                                <ci> Kr7 </ci>
                                <apply>
                                  <plus/>
                                  <ci> K9 </ci>
                                  <ci> Kr8 </ci>
                                </apply>
                              </apply>
                            </apply>
                            <ci> Xyl5P </ci>
                            <apply>
                              <plus/>
                              <apply>
                                <times/>
                                <ci> K5 </ci>
                                <ci> K6 </ci>
                              </apply>
                              <apply>
                                <times/>
                                <ci> Kr4 </ci>
                                <apply>
                                  <plus/>
                                  <ci> K6 </ci>
                                  <ci> Kr5 </ci>
                                </apply>
                              </apply>
                            </apply>
                          </apply>
                          <apply>
                            <times/>
                            <ci> GraP </ci>
                            <ci> K1 </ci>
                            <ci> K2 </ci>
                            <ci> Kr3 </ci>
                            <apply>
                              <plus/>
                              <apply>
                                <times/>
                                <ci> K8 </ci>
                                <ci> K9 </ci>
                              </apply>
                              <apply>
                                <times/>
                                <ci> Kr7 </ci>
                                <apply>
                                  <plus/>
                                  <ci> K9 </ci>
                                  <ci> Kr8 </ci>
                                </apply>
                              </apply>
                            </apply>
                            <ci> Xyl5P </ci>
                            <apply>
                              <plus/>
                              <apply>
                                <times/>
                                <ci> K5 </ci>
                                <ci> K6 </ci>
                              </apply>
                              <apply>
                                <times/>
                                <ci> Kr4 </ci>
                                <apply>
                                  <plus/>
                                  <ci> K6 </ci>
                                  <ci> Kr5 </ci>
                                </apply>
                              </apply>
                            </apply>
                          </apply>
                          <apply>
                            <times/>
                            <ci> E4P </ci>
                            <ci> K1 </ci>
                            <ci> K2 </ci>
                            <ci> K3 </ci>
                            <apply>
                              <plus/>
                              <ci> K8 </ci>
                              <ci> Kr7 </ci>
                            </apply>
                            <ci> Kr9 </ci>
                            <ci> Xyl5P </ci>
                            <apply>
                              <plus/>
                              <apply>
                                <times/>
                                <ci> K5 </ci>
                                <ci> K6 </ci>
                              </apply>
                              <apply>
                                <times/>
                                <ci> Kr4 </ci>
                                <apply>
                                  <plus/>
                                  <ci> K6 </ci>
                                  <ci> Kr5 </ci>
                                </apply>
                              </apply>
                            </apply>
                          </apply>
                          <apply>
                            <times/>
                            <ci> E4P </ci>
                            <ci> K1 </ci>
                            <ci> K2 </ci>
                            <ci> K3 </ci>
                            <ci> Kr8 </ci>
                            <ci> Kr9 </ci>
                            <ci> Xyl5P </ci>
                            <apply>
                              <plus/>
                              <apply>
                                <times/>
                                <ci> K5 </ci>
                                <ci> K6 </ci>
                              </apply>
                              <apply>
                                <times/>
                                <ci> Kr4 </ci>
                                <apply>
                                  <plus/>
                                  <ci> K6 </ci>
                                  <ci> Kr5 </ci>
                                </apply>
                              </apply>
                            </apply>
                          </apply>
                          <apply>
                            <times/>
                            <ci> E4P </ci>
                            <ci> K1 </ci>
                            <ci> K2 </ci>
                            <ci> Kr7 </ci>
                            <ci> Kr8 </ci>
                            <ci> Kr9 </ci>
                            <ci> Xyl5P </ci>
                            <apply>
                              <plus/>
                              <apply>
                                <times/>
                                <ci> K5 </ci>
                                <ci> K6 </ci>
                              </apply>
                              <apply>
                                <times/>
                                <ci> Kr4 </ci>
                                <apply>
                                  <plus/>
                                  <ci> K6 </ci>
                                  <ci> Kr5 </ci>
                                </apply>
                              </apply>
                            </apply>
                          </apply>
                          <apply>
                            <times/>
                            <ci> Fru6Pa </ci>
                            <ci> K4 </ci>
                            <ci> K5 </ci>
                            <ci> K6 </ci>
                            <ci> K7 </ci>
                            <ci> K8 </ci>
                            <apply>
                              <plus/>
                              <apply>
                                <times/>
                                <ci> K2 </ci>
                                <ci> K3 </ci>
                              </apply>
                              <apply>
                                <times/>
                                <ci> Kr1 </ci>
                                <apply>
                                  <plus/>
                                  <ci> K3 </ci>
                                  <ci> Kr2 </ci>
                                </apply>
                              </apply>
                            </apply>
                            <ci> Rib5P </ci>
                          </apply>
                          <apply>
                            <times/>
                            <ci> Fru6Pa </ci>
                            <ci> K4 </ci>
                            <ci> K5 </ci>
                            <ci> K7 </ci>
                            <ci> K8 </ci>
                            <ci> K9 </ci>
                            <apply>
                              <plus/>
                              <apply>
                                <times/>
                                <ci> K2 </ci>
                                <ci> K3 </ci>
                              </apply>
                              <apply>
                                <times/>
                                <ci> Kr1 </ci>
                                <apply>
                                  <plus/>
                                  <ci> K3 </ci>
                                  <ci> Kr2 </ci>
                                </apply>
                              </apply>
                            </apply>
                            <ci> Rib5P </ci>
                          </apply>
                          <apply>
                            <times/>
                            <ci> Fru6Pa </ci>
                            <ci> K4 </ci>
                            <ci> K7 </ci>
                            <ci> K8 </ci>
                            <ci> K9 </ci>
                            <apply>
                              <plus/>
                              <apply>
                                <times/>
                                <ci> K2 </ci>
                                <ci> K3 </ci>
                              </apply>
                              <apply>
                                <times/>
                                <ci> Kr1 </ci>
                                <apply>
                                  <plus/>
                                  <ci> K3 </ci>
                                  <ci> Kr2 </ci>
                                </apply>
                              </apply>
                            </apply>
                            <apply>
                              <plus/>
                              <ci> K6 </ci>
                              <ci> Kr5 </ci>
                            </apply>
                            <ci> Rib5P </ci>
                          </apply>
                          <apply>
                            <times/>
                            <ci> Fru6Pa </ci>
                            <ci> K4 </ci>
                            <ci> K5 </ci>
                            <ci> K6 </ci>
                            <ci> K7 </ci>
                            <apply>
                              <plus/>
                              <apply>
                                <times/>
                                <ci> K2 </ci>
                                <ci> K3 </ci>
                              </apply>
                              <apply>
                                <times/>
                                <ci> Kr1 </ci>
                                <apply>
                                  <plus/>
                                  <ci> K3 </ci>
                                  <ci> Kr2 </ci>
                                </apply>
                              </apply>
                            </apply>
                            <apply>
                              <plus/>
                              <ci> K9 </ci>
                              <ci> Kr8 </ci>
                            </apply>
                            <ci> Rib5P </ci>
                          </apply>
                          <apply>
                            <times/>
                            <cn type="integer"> 2 </cn>
                            <ci> K4 </ci>
                            <ci> K5 </ci>
                            <ci> K6 </ci>
                            <apply>
                              <plus/>
                              <apply>
                                <times/>
                                <ci> K2 </ci>
                                <ci> K3 </ci>
                              </apply>
                              <apply>
                                <times/>
                                <ci> Kr1 </ci>
                                <apply>
                                  <plus/>
                                  <ci> K3 </ci>
                                  <ci> Kr2 </ci>
                                </apply>
                              </apply>
                            </apply>
                            <apply>
                              <plus/>
                              <apply>
                                <times/>
                                <ci> K8 </ci>
                                <ci> K9 </ci>
                              </apply>
                              <apply>
                                <times/>
                                <ci> Kr7 </ci>
                                <apply>
                                  <plus/>
                                  <ci> K9 </ci>
                                  <ci> Kr8 </ci>
                                </apply>
                              </apply>
                            </apply>
                            <ci> Rib5P </ci>
                          </apply>
                          <apply>
                            <times/>
                            <ci> GraP </ci>
                            <ci> Kr1 </ci>
                            <ci> Kr2 </ci>
                            <ci> Kr3 </ci>
                            <apply>
                              <plus/>
                              <ci> K5 </ci>
                              <ci> Kr4 </ci>
                            </apply>
                            <ci> Kr6 </ci>
                            <apply>
                              <plus/>
                              <apply>
                                <times/>
                                <ci> K8 </ci>
                                <ci> K9 </ci>
                              </apply>
                              <apply>
                                <times/>
                                <ci> Kr7 </ci>
                                <apply>
                                  <plus/>
                                  <ci> K9 </ci>
                                  <ci> Kr8 </ci>
                                </apply>
                              </apply>
                            </apply>
                            <ci> Sed7P </ci>
                          </apply>
                          <apply>
                            <times/>
                            <ci> GraP </ci>
                            <ci> Kr1 </ci>
                            <ci> Kr2 </ci>
                            <ci> Kr3 </ci>
                            <ci> Kr5 </ci>
                            <ci> Kr6 </ci>
                            <apply>
                              <plus/>
                              <apply>
                                <times/>
                                <ci> K8 </ci>
                                <ci> K9 </ci>
                              </apply>
                              <apply>
                                <times/>
                                <ci> Kr7 </ci>
                                <apply>
                                  <plus/>
                                  <ci> K9 </ci>
                                  <ci> Kr8 </ci>
                                </apply>
                              </apply>
                            </apply>
                            <ci> Sed7P </ci>
                          </apply>
                          <apply>
                            <times/>
                            <apply>
                              <plus/>
                              <apply>
                                <times/>
                                <ci> K2 </ci>
                                <ci> K3 </ci>
                              </apply>
                              <apply>
                                <times/>
                                <ci> Kr1 </ci>
                                <apply>
                                  <plus/>
                                  <ci> K3 </ci>
                                  <ci> Kr2 </ci>
                                </apply>
                              </apply>
                            </apply>
                            <ci> Kr4 </ci>
                            <ci> Kr5 </ci>
                            <ci> Kr6 </ci>
                            <apply>
                              <plus/>
                              <apply>
                                <times/>
                                <ci> K8 </ci>
                                <ci> K9 </ci>
                              </apply>
                              <apply>
                                <times/>
                                <ci> Kr7 </ci>
                                <apply>
                                  <plus/>
                                  <ci> K9 </ci>
                                  <ci> Kr8 </ci>
                                </apply>
                              </apply>
                            </apply>
                            <ci> Sed7P </ci>
                          </apply>
                          <apply>
                            <times/>
                            <ci> GraP </ci>
                            <apply>
                              <plus/>
                              <ci> K2 </ci>
                              <ci> Kr1 </ci>
                            </apply>
                            <ci> Kr3 </ci>
                            <ci> Kr4 </ci>
                            <ci> Kr5 </ci>
                            <ci> Kr6 </ci>
                            <apply>
                              <plus/>
                              <apply>
                                <times/>
                                <ci> K8 </ci>
                                <ci> K9 </ci>
                              </apply>
                              <apply>
                                <times/>
                                <ci> Kr7 </ci>
                                <apply>
                                  <plus/>
                                  <ci> K9 </ci>
                                  <ci> Kr8 </ci>
                                </apply>
                              </apply>
                            </apply>
                            <ci> Sed7P </ci>
                          </apply>
                          <apply>
                            <times/>
                            <ci> E4P </ci>
                            <apply>
                              <plus/>
                              <apply>
                                <times/>
                                <ci> K2 </ci>
                                <ci> K3 </ci>
                              </apply>
                              <apply>
                                <times/>
                                <ci> Kr1 </ci>
                                <apply>
                                  <plus/>
                                  <ci> K3 </ci>
                                  <ci> Kr2 </ci>
                                </apply>
                              </apply>
                            </apply>
                            <ci> Kr4 </ci>
                            <ci> Kr5 </ci>
                            <ci> Kr6 </ci>
                            <apply>
                              <plus/>
                              <ci> K8 </ci>
                              <ci> Kr7 </ci>
                            </apply>
                            <ci> Kr9 </ci>
                            <ci> Sed7P </ci>
                          </apply>
                          <apply>
                            <times/>
                            <ci> E4P </ci>
                            <apply>
                              <plus/>
                              <apply>
                                <times/>
                                <ci> K2 </ci>
                                <ci> K3 </ci>
                              </apply>
                              <apply>
                                <times/>
                                <ci> Kr1 </ci>
                                <apply>
                                  <plus/>
                                  <ci> K3 </ci>
                                  <ci> Kr2 </ci>
                                </apply>
                              </apply>
                            </apply>
                            <ci> Kr4 </ci>
                            <ci> Kr5 </ci>
                            <ci> Kr6 </ci>
                            <ci> Kr8 </ci>
                            <ci> Kr9 </ci>
                            <ci> Sed7P </ci>
                          </apply>
                          <apply>
                            <times/>
                            <ci> E4P </ci>
                            <apply>
                              <plus/>
                              <apply>
                                <times/>
                                <ci> K2 </ci>
                                <ci> K3 </ci>
                              </apply>
                              <apply>
                                <times/>
                                <ci> Kr1 </ci>
                                <apply>
                                  <plus/>
                                  <ci> K3 </ci>
                                  <ci> Kr2 </ci>
                                </apply>
                              </apply>
                            </apply>
                            <apply>
                              <plus/>
                              <ci> K5 </ci>
                              <ci> Kr4 </ci>
                            </apply>
                            <ci> Kr6 </ci>
                            <ci> Kr7 </ci>
                            <ci> Kr8 </ci>
                            <ci> Kr9 </ci>
                            <ci> Sed7P </ci>
                          </apply>
                          <apply>
                            <times/>
                            <ci> E4P </ci>
                            <apply>
                              <plus/>
                              <apply>
                                <times/>
                                <ci> K2 </ci>
                                <ci> K3 </ci>
                              </apply>
                              <apply>
                                <times/>
                                <ci> Kr1 </ci>
                                <apply>
                                  <plus/>
                                  <ci> K3 </ci>
                                  <ci> Kr2 </ci>
                                </apply>
                              </apply>
                            </apply>
                            <ci> Kr5 </ci>
                            <ci> Kr6 </ci>
                            <ci> Kr7 </ci>
                            <ci> Kr8 </ci>
                            <ci> Kr9 </ci>
                            <ci> Sed7P </ci>
                          </apply>
                          <apply>
                            <times/>
                            <ci> K4 </ci>
                            <ci> K5 </ci>
                            <apply>
                              <plus/>
                              <apply>
                                <times/>
                                <ci> K2 </ci>
                                <ci> K3 </ci>
                              </apply>
                              <apply>
                                <times/>
                                <ci> Kr1 </ci>
                                <apply>
                                  <plus/>
                                  <ci> K3 </ci>
                                  <ci> Kr2 </ci>
                                </apply>
                              </apply>
                            </apply>
                            <ci> Kr6 </ci>
                            <apply>
                              <plus/>
                              <apply>
                                <times/>
                                <ci> K8 </ci>
                                <ci> K9 </ci>
                              </apply>
                              <apply>
                                <times/>
                                <ci> Kr7 </ci>
                                <apply>
                                  <plus/>
                                  <ci> K9 </ci>
                                  <ci> Kr8 </ci>
                                </apply>
                              </apply>
                            </apply>
                            <ci> Rib5P </ci>
                            <ci> Sed7P </ci>
                          </apply>
                          <apply>
                            <times/>
                            <ci> K4 </ci>
                            <apply>
                              <plus/>
                              <apply>
                                <times/>
                                <ci> K2 </ci>
                                <ci> K3 </ci>
                              </apply>
                              <apply>
                                <times/>
                                <ci> Kr1 </ci>
                                <apply>
                                  <plus/>
                                  <ci> K3 </ci>
                                  <ci> Kr2 </ci>
                                </apply>
                              </apply>
                            </apply>
                            <ci> Kr5 </ci>
                            <ci> Kr6 </ci>
                            <apply>
                              <plus/>
                              <apply>
                                <times/>
                                <ci> K8 </ci>
                                <ci> K9 </ci>
                              </apply>
                              <apply>
                                <times/>
                                <ci> Kr7 </ci>
                                <apply>
                                  <plus/>
                                  <ci> K9 </ci>
                                  <ci> Kr8 </ci>
                                </apply>
                              </apply>
                            </apply>
                            <ci> Rib5P </ci>
                            <ci> Sed7P </ci>
                          </apply>
                          <apply>
                            <times/>
                            <ci> K1 </ci>
                            <ci> K2 </ci>
                            <ci> K3 </ci>
                            <ci> K4 </ci>
                            <ci> K5 </ci>
                            <apply>
                              <plus/>
                              <apply>
                                <times/>
                                <ci> K8 </ci>
                                <ci> K9 </ci>
                              </apply>
                              <apply>
                                <times/>
                                <ci> Kr7 </ci>
                                <apply>
                                  <plus/>
                                  <ci> K9 </ci>
                                  <ci> Kr8 </ci>
                                </apply>
                              </apply>
                            </apply>
                            <ci> Rib5P </ci>
                            <ci> Xyl5P </ci>
                          </apply>
                          <apply>
                            <times/>
                            <ci> K1 </ci>
                            <ci> K2 </ci>
                            <ci> K4 </ci>
                            <ci> K5 </ci>
                            <ci> K6 </ci>
                            <apply>
                              <plus/>
                              <apply>
                                <times/>
                                <ci> K8 </ci>
                                <ci> K9 </ci>
                              </apply>
                              <apply>
                                <times/>
                                <ci> Kr7 </ci>
                                <apply>
                                  <plus/>
                                  <ci> K9 </ci>
                                  <ci> Kr8 </ci>
                                </apply>
                              </apply>
                            </apply>
                            <ci> Rib5P </ci>
                            <ci> Xyl5P </ci>
                          </apply>
                          <apply>
                            <times/>
                            <ci> K1 </ci>
                            <ci> K2 </ci>
                            <ci> K3 </ci>
                            <ci> K4 </ci>
                            <apply>
                              <plus/>
                              <ci> K6 </ci>
                              <ci> Kr5 </ci>
                            </apply>
                            <apply>
                              <plus/>
                              <apply>
                                <times/>
                                <ci> K8 </ci>
                                <ci> K9 </ci>
                              </apply>
                              <apply>
                                <times/>
                                <ci> Kr7 </ci>
                                <apply>
                                  <plus/>
                                  <ci> K9 </ci>
                                  <ci> Kr8 </ci>
                                </apply>
                              </apply>
                            </apply>
                            <ci> Rib5P </ci>
                            <ci> Xyl5P </ci>
                          </apply>
                          <apply>
                            <times/>
                            <apply>
                              <plus/>
                              <apply>
                                <times/>
                                <ci> E4P </ci>
                                <ci> K1 </ci>
                                <apply>
                                  <plus/>
                                  <ci> K3 </ci>
                                  <ci> Kr2 </ci>
                                </apply>
                                <apply>
                                  <plus/>
                                  <apply>
                                    <times/>
                                    <ci> K5 </ci>
                                    <ci> K6 </ci>
                                  </apply>
                                  <apply>
                                    <times/>
                                    <ci> Kr4 </ci>
                                    <apply>
                                      <plus/>
                                      <ci> K6 </ci>
                                      <ci> Kr5 </ci>
                                    </apply>
                                  </apply>
                                </apply>
                                <ci> Kr7 </ci>
                                <ci> Kr8 </ci>
                                <ci> Kr9 </ci>
                              </apply>
                              <apply>
                                <times/>
                                <ci> K1 </ci>
                                <ci> K4 </ci>
                                <ci> K5 </ci>
                                <ci> K6 </ci>
                                <apply>
                                  <plus/>
                                  <ci> K3 </ci>
                                  <ci> Kr2 </ci>
                                </apply>
                                <apply>
                                  <plus/>
                                  <apply>
                                    <times/>
                                    <ci> K8 </ci>
                                    <ci> K9 </ci>
                                  </apply>
                                  <apply>
                                    <times/>
                                    <ci> Kr7 </ci>
                                    <apply>
                                      <plus/>
                                      <ci> K9 </ci>
                                      <ci> Kr8 </ci>
                                    </apply>
                                  </apply>
                                </apply>
                                <ci> Rib5P </ci>
                              </apply>
                            </apply>
                            <ci> Xyl5P </ci>
                          </apply>
                          <apply>
                            <times/>
                            <ci> GraP </ci>
                            <apply>
                              <plus/>
                              <apply>
                                <times/>
                                <ci> Kr2 </ci>
                                <ci> Kr3 </ci>
                                <ci> Kr4 </ci>
                                <ci> Kr5 </ci>
                                <ci> Kr6 </ci>
                                <apply>
                                  <plus/>
                                  <apply>
                                    <times/>
                                    <ci> K8 </ci>
                                    <ci> K9 </ci>
                                  </apply>
                                  <apply>
                                    <times/>
                                    <ci> Kr7 </ci>
                                    <apply>
                                      <plus/>
                                      <ci> K9 </ci>
                                      <ci> Kr8 </ci>
                                    </apply>
                                  </apply>
                                </apply>
                                <ci> Sed7P </ci>
                              </apply>
                              <apply>
                                <times/>
                                <ci> K1 </ci>
                                <ci> Kr2 </ci>
                                <ci> Kr3 </ci>
                                <apply>
                                  <plus/>
                                  <apply>
                                    <times/>
                                    <ci> K5 </ci>
                                    <ci> K6 </ci>
                                  </apply>
                                  <apply>
                                    <times/>
                                    <ci> Kr4 </ci>
                                    <apply>
                                      <plus/>
                                      <ci> K6 </ci>
                                      <ci> Kr5 </ci>
                                    </apply>
                                  </apply>
                                </apply>
                                <apply>
                                  <plus/>
                                  <apply>
                                    <times/>
                                    <ci> K8 </ci>
                                    <ci> K9 </ci>
                                  </apply>
                                  <apply>
                                    <times/>
                                    <ci> Kr7 </ci>
                                    <apply>
                                      <plus/>
                                      <ci> K9 </ci>
                                      <ci> Kr8 </ci>
                                    </apply>
                                  </apply>
                                </apply>
                                <ci> Xyl5P </ci>
                              </apply>
                            </apply>
                          </apply>
                        </apply>
                        <cn type="integer"> 2 </cn>
                      </apply>
                      <apply>
                        <minus/>
                        <cn type="integer"> 1 </cn>
                      </apply>
                    </apply>
                  </apply>
                  <apply>
                    <times/>
                    <ci> e0 </ci>
                    <ci> K4 </ci>
                    <ci> Rib5P </ci>
                    <apply>
                      <plus/>
                      <apply>
                        <times/>
                        <ci> Fru6Pa </ci>
                        <ci> K7 </ci>
                        <ci> K8 </ci>
                        <ci> K9 </ci>
                        <apply>
                          <plus/>
                          <apply>
                            <times/>
                            <ci> K2 </ci>
                            <ci> K3 </ci>
                          </apply>
                          <apply>
                            <times/>
                            <ci> Kr1 </ci>
                            <apply>
                              <plus/>
                              <ci> K3 </ci>
                              <ci> Kr2 </ci>
                            </apply>
                          </apply>
                        </apply>
                        <apply>
                          <plus/>
                          <apply>
                            <times/>
                            <ci> K5 </ci>
                            <ci> K6 </ci>
                          </apply>
                          <apply>
                            <times/>
                            <ci> Kr4 </ci>
                            <apply>
                              <plus/>
                              <ci> K6 </ci>
                              <ci> Kr5 </ci>
                            </apply>
                          </apply>
                        </apply>
                      </apply>
                      <apply>
                        <times/>
                        <ci> K1 </ci>
                        <ci> K2 </ci>
                        <ci> K3 </ci>
                        <apply>
                          <plus/>
                          <apply>
                            <times/>
                            <ci> K8 </ci>
                            <ci> K9 </ci>
                          </apply>
                          <apply>
                            <times/>
                            <ci> Kr7 </ci>
                            <apply>
                              <plus/>
                              <ci> K9 </ci>
                              <ci> Kr8 </ci>
                            </apply>
                          </apply>
                        </apply>
                        <ci> Xyl5P </ci>
                        <apply>
                          <plus/>
                          <apply>
                            <times/>
                            <ci> K5 </ci>
                            <ci> K6 </ci>
                          </apply>
                          <apply>
                            <times/>
                            <ci> Kr4 </ci>
                            <apply>
                              <plus/>
                              <ci> K6 </ci>
                              <ci> Kr5 </ci>
                            </apply>
                          </apply>
                        </apply>
                      </apply>
                      <apply>
                        <times/>
                        <apply>
                          <plus/>
                          <apply>
                            <times/>
                            <ci> K2 </ci>
                            <ci> K3 </ci>
                          </apply>
                          <apply>
                            <times/>
                            <ci> Kr1 </ci>
                            <apply>
                              <plus/>
                              <ci> K3 </ci>
                              <ci> Kr2 </ci>
                            </apply>
                          </apply>
                        </apply>
                        <ci> Kr4 </ci>
                        <ci> Kr5 </ci>
                        <ci> Kr6 </ci>
                        <apply>
                          <plus/>
                          <apply>
                            <times/>
                            <ci> K8 </ci>
                            <ci> K9 </ci>
                          </apply>
                          <apply>
                            <times/>
                            <ci> Kr7 </ci>
                            <apply>
                              <plus/>
                              <ci> K9 </ci>
                              <ci> Kr8 </ci>
                            </apply>
                          </apply>
                        </apply>
                        <ci> Sed7P </ci>
                      </apply>
                    </apply>
                    <apply>
                      <plus/>
                      <apply>
                        <times/>
                        <ci> e0 </ci>
                        <ci> Kr6 </ci>
                        <ci> ncell </ci>
                        <apply>
                          <plus/>
                          <apply>
                            <times/>
                            <ci> GraP </ci>
                            <ci> Kr1 </ci>
                            <ci> Kr2 </ci>
                            <ci> Kr3 </ci>
                            <apply>
                              <plus/>
                              <apply>
                                <times/>
                                <ci> K5 </ci>
                                <ci> K6 </ci>
                              </apply>
                              <apply>
                                <times/>
                                <ci> Kr4 </ci>
                                <apply>
                                  <plus/>
                                  <ci> K6 </ci>
                                  <ci> Kr5 </ci>
                                </apply>
                              </apply>
                            </apply>
                            <apply>
                              <plus/>
                              <apply>
                                <times/>
                                <ci> K8 </ci>
                                <ci> K9 </ci>
                              </apply>
                              <apply>
                                <times/>
                                <ci> Kr7 </ci>
                                <apply>
                                  <plus/>
                                  <ci> K9 </ci>
                                  <ci> Kr8 </ci>
                                </apply>
                              </apply>
                            </apply>
                          </apply>
                          <apply>
                            <times/>
                            <ci> K4 </ci>
                            <ci> K5 </ci>
                            <ci> K6 </ci>
                            <apply>
                              <plus/>
                              <apply>
                                <times/>
                                <ci> K2 </ci>
                                <ci> K3 </ci>
                              </apply>
                              <apply>
                                <times/>
                                <ci> Kr1 </ci>
                                <apply>
                                  <plus/>
                                  <ci> K3 </ci>
                                  <ci> Kr2 </ci>
                                </apply>
                              </apply>
                            </apply>
                            <ci> Rib5P </ci>
                            <apply>
                              <plus/>
                              <apply>
                                <times/>
                                <ci> K8 </ci>
                                <ci> K9 </ci>
                              </apply>
                              <apply>
                                <times/>
                                <ci> Kr7 </ci>
                                <apply>
                                  <plus/>
                                  <ci> K9 </ci>
                                  <ci> Kr8 </ci>
                                </apply>
                              </apply>
                            </apply>
                          </apply>
                          <apply>
                            <times/>
                            <ci> E4P </ci>
                            <apply>
                              <plus/>
                              <apply>
                                <times/>
                                <ci> K2 </ci>
                                <ci> K3 </ci>
                              </apply>
                              <apply>
                                <times/>
                                <ci> Kr1 </ci>
                                <apply>
                                  <plus/>
                                  <ci> K3 </ci>
                                  <ci> Kr2 </ci>
                                </apply>
                              </apply>
                            </apply>
                            <apply>
                              <plus/>
                              <apply>
                                <times/>
                                <ci> K5 </ci>
                                <ci> K6 </ci>
                              </apply>
                              <apply>
                                <times/>
                                <ci> Kr4 </ci>
                                <apply>
                                  <plus/>
                                  <ci> K6 </ci>
                                  <ci> Kr5 </ci>
                                </apply>
                              </apply>
                            </apply>
                            <ci> Kr7 </ci>
                            <ci> Kr8 </ci>
                            <ci> Kr9 </ci>
                          </apply>
                        </apply>
                        <ci> Sed7P </ci>
                        <apply>
                          <power/>
                          <apply>
                            <plus/>
                            <apply>
                              <times/>
                              <ci> Fru6Pa </ci>
                              <ci> K7 </ci>
                              <ci> K8 </ci>
                              <ci> K9 </ci>
                              <apply>
                                <plus/>
                                <apply>
                                  <times/>
                                  <ci> K2 </ci>
                                  <ci> K3 </ci>
                                </apply>
                                <apply>
                                  <times/>
                                  <ci> Kr1 </ci>
                                  <apply>
                                    <plus/>
                                    <ci> K3 </ci>
                                    <ci> Kr2 </ci>
                                  </apply>
                                </apply>
                              </apply>
                              <apply>
                                <plus/>
                                <apply>
                                  <times/>
                                  <ci> K5 </ci>
                                  <ci> K6 </ci>
                                </apply>
                                <apply>
                                  <times/>
                                  <ci> Kr4 </ci>
                                  <apply>
                                    <plus/>
                                    <ci> K6 </ci>
                                    <ci> Kr5 </ci>
                                  </apply>
                                </apply>
                              </apply>
                            </apply>
                            <apply>
                              <times/>
                              <ci> Fru6Pa </ci>
                              <ci> GraP </ci>
                              <ci> K7 </ci>
                              <ci> K8 </ci>
                              <ci> K9 </ci>
                              <apply>
                                <plus/>
                                <ci> K2 </ci>
                                <ci> Kr1 </ci>
                              </apply>
                              <ci> Kr3 </ci>
                              <apply>
                                <plus/>
                                <apply>
                                  <times/>
                                  <ci> K5 </ci>
                                  <ci> K6 </ci>
                                </apply>
                                <apply>
                                  <times/>
                                  <ci> Kr4 </ci>
                                  <apply>
                                    <plus/>
                                    <ci> K6 </ci>
                                    <ci> Kr5 </ci>
                                  </apply>
                                </apply>
                              </apply>
                            </apply>
                            <apply>
                              <times/>
                              <ci> Fru6Pa </ci>
                              <ci> GraP </ci>
                              <ci> K7 </ci>
                              <ci> K8 </ci>
                              <ci> K9 </ci>
                              <ci> Kr2 </ci>
                              <ci> Kr3 </ci>
                              <apply>
                                <plus/>
                                <apply>
                                  <times/>
                                  <ci> K5 </ci>
                                  <ci> K6 </ci>
                                </apply>
                                <apply>
                                  <times/>
                                  <ci> Kr4 </ci>
                                  <apply>
                                    <plus/>
                                    <ci> K6 </ci>
                                    <ci> Kr5 </ci>
                                  </apply>
                                </apply>
                              </apply>
                            </apply>
                            <apply>
                              <times/>
                              <ci> Fru6Pa </ci>
                              <ci> GraP </ci>
                              <ci> K7 </ci>
                              <ci> K8 </ci>
                              <ci> Kr1 </ci>
                              <ci> Kr2 </ci>
                              <ci> Kr3 </ci>
                              <apply>
                                <plus/>
                                <apply>
                                  <times/>
                                  <ci> K5 </ci>
                                  <ci> K6 </ci>
                                </apply>
                                <apply>
                                  <times/>
                                  <ci> Kr4 </ci>
                                  <apply>
                                    <plus/>
                                    <ci> K6 </ci>
                                    <ci> Kr5 </ci>
                                  </apply>
                                </apply>
                              </apply>
                            </apply>
                            <apply>
                              <times/>
                              <ci> Fru6Pa </ci>
                              <ci> GraP </ci>
                              <ci> K7 </ci>
                              <ci> Kr1 </ci>
                              <ci> Kr2 </ci>
                              <ci> Kr3 </ci>
                              <apply>
                                <plus/>
                                <ci> K9 </ci>
                                <ci> Kr8 </ci>
                              </apply>
                              <apply>
                                <plus/>
                                <apply>
                                  <times/>
                                  <ci> K5 </ci>
                                  <ci> K6 </ci>
                                </apply>
                                <apply>
                                  <times/>
                                  <ci> Kr4 </ci>
                                  <apply>
                                    <plus/>
                                    <ci> K6 </ci>
                                    <ci> Kr5 </ci>
                                  </apply>
                                </apply>
                              </apply>
                            </apply>
                            <apply>
                              <times/>
                              <cn type="integer"> 2 </cn>
                              <ci> GraP </ci>
                              <ci> Kr1 </ci>
                              <ci> Kr2 </ci>
                              <ci> Kr3 </ci>
                              <apply>
                                <plus/>
                                <apply>
                                  <times/>
                                  <ci> K8 </ci>
                                  <ci> K9 </ci>
                                </apply>
                                <apply>
                                  <times/>
                                  <ci> Kr7 </ci>
                                  <apply>
                                    <plus/>
                                    <ci> K9 </ci>
                                    <ci> Kr8 </ci>
                                  </apply>
                                </apply>
                              </apply>
                              <apply>
                                <plus/>
                                <apply>
                                  <times/>
                                  <ci> K5 </ci>
                                  <ci> K6 </ci>
                                </apply>
                                <apply>
                                  <times/>
                                  <ci> Kr4 </ci>
                                  <apply>
                                    <plus/>
                                    <ci> K6 </ci>
                                    <ci> Kr5 </ci>
                                  </apply>
                                </apply>
                              </apply>
                            </apply>
                            <apply>
                              <times/>
                              <ci> E4P </ci>
                              <ci> Fru6Pa </ci>
                              <ci> K7 </ci>
                              <ci> K8 </ci>
                              <apply>
                                <plus/>
                                <apply>
                                  <times/>
                                  <ci> K2 </ci>
                                  <ci> K3 </ci>
                                </apply>
                                <apply>
                                  <times/>
                                  <ci> Kr1 </ci>
                                  <apply>
                                    <plus/>
                                    <ci> K3 </ci>
                                    <ci> Kr2 </ci>
                                  </apply>
                                </apply>
                              </apply>
                              <ci> Kr9 </ci>
                              <apply>
                                <plus/>
                                <apply>
                                  <times/>
                                  <ci> K5 </ci>
                                  <ci> K6 </ci>
                                </apply>
                                <apply>
                                  <times/>
                                  <ci> Kr4 </ci>
                                  <apply>
                                    <plus/>
                                    <ci> K6 </ci>
                                    <ci> Kr5 </ci>
                                  </apply>
                                </apply>
                              </apply>
                            </apply>
                            <apply>
                              <times/>
                              <ci> E4P </ci>
                              <ci> Fru6Pa </ci>
                              <ci> K7 </ci>
                              <apply>
                                <plus/>
                                <apply>
                                  <times/>
                                  <ci> K2 </ci>
                                  <ci> K3 </ci>
                                </apply>
                                <apply>
                                  <times/>
                                  <ci> Kr1 </ci>
                                  <apply>
                                    <plus/>
                                    <ci> K3 </ci>
                                    <ci> Kr2 </ci>
                                  </apply>
                                </apply>
                              </apply>
                              <ci> Kr8 </ci>
                              <ci> Kr9 </ci>
                              <apply>
                                <plus/>
                                <apply>
                                  <times/>
                                  <ci> K5 </ci>
                                  <ci> K6 </ci>
                                </apply>
                                <apply>
                                  <times/>
                                  <ci> Kr4 </ci>
                                  <apply>
                                    <plus/>
                                    <ci> K6 </ci>
                                    <ci> Kr5 </ci>
                                  </apply>
                                </apply>
                              </apply>
                            </apply>
                            <apply>
                              <times/>
                              <cn type="integer"> 2 </cn>
                              <ci> E4P </ci>
                              <apply>
                                <plus/>
                                <apply>
                                  <times/>
                                  <ci> K2 </ci>
                                  <ci> K3 </ci>
                                </apply>
                                <apply>
                                  <times/>
                                  <ci> Kr1 </ci>
                                  <apply>
                                    <plus/>
                                    <ci> K3 </ci>
                                    <ci> Kr2 </ci>
                                  </apply>
                                </apply>
                              </apply>
                              <ci> Kr7 </ci>
                              <ci> Kr8 </ci>
                              <ci> Kr9 </ci>
                              <apply>
                                <plus/>
                                <apply>
                                  <times/>
                                  <ci> K5 </ci>
                                  <ci> K6 </ci>
                                </apply>
                                <apply>
                                  <times/>
                                  <ci> Kr4 </ci>
                                  <apply>
                                    <plus/>
                                    <ci> K6 </ci>
                                    <ci> Kr5 </ci>
                                  </apply>
                                </apply>
                              </apply>
                            </apply>
                            <apply>
                              <times/>
                              <ci> K1 </ci>
                              <ci> K2 </ci>
                              <ci> K3 </ci>
                              <apply>
                                <plus/>
                                <apply>
                                  <times/>
                                  <ci> K8 </ci>
                                  <ci> K9 </ci>
                                </apply>
                                <apply>
                                  <times/>
                                  <ci> Kr7 </ci>
                                  <apply>
                                    <plus/>
                                    <ci> K9 </ci>
                                    <ci> Kr8 </ci>
                                  </apply>
                                </apply>
                              </apply>
                              <ci> Xyl5P </ci>
                              <apply>
                                <plus/>
                                <apply>
                                  <times/>
                                  <ci> K5 </ci>
                                  <ci> K6 </ci>
                                </apply>
                                <apply>
                                  <times/>
                                  <ci> Kr4 </ci>
                                  <apply>
                                    <plus/>
                                    <ci> K6 </ci>
                                    <ci> Kr5 </ci>
                                  </apply>
                                </apply>
                              </apply>
                            </apply>
                            <apply>
                              <times/>
                              <ci> GraP </ci>
                              <ci> K1 </ci>
                              <ci> K2 </ci>
                              <ci> Kr3 </ci>
                              <apply>
                                <plus/>
                                <apply>
                                  <times/>
                                  <ci> K8 </ci>
                                  <ci> K9 </ci>
                                </apply>
                                <apply>
                                  <times/>
                                  <ci> Kr7 </ci>
                                  <apply>
                                    <plus/>
                                    <ci> K9 </ci>
                                    <ci> Kr8 </ci>
                                  </apply>
                                </apply>
                              </apply>
                              <ci> Xyl5P </ci>
                              <apply>
                                <plus/>
                                <apply>
                                  <times/>
                                  <ci> K5 </ci>
                                  <ci> K6 </ci>
                                </apply>
                                <apply>
                                  <times/>
                                  <ci> Kr4 </ci>
                                  <apply>
                                    <plus/>
                                    <ci> K6 </ci>
                                    <ci> Kr5 </ci>
                                  </apply>
                                </apply>
                              </apply>
                            </apply>
                            <apply>
                              <times/>
                              <ci> E4P </ci>
                              <ci> K1 </ci>
                              <ci> K2 </ci>
                              <ci> K3 </ci>
                              <apply>
                                <plus/>
                                <ci> K8 </ci>
                                <ci> Kr7 </ci>
                              </apply>
                              <ci> Kr9 </ci>
                              <ci> Xyl5P </ci>
                              <apply>
                                <plus/>
                                <apply>
                                  <times/>
                                  <ci> K5 </ci>
                                  <ci> K6 </ci>
                                </apply>
                                <apply>
                                  <times/>
                                  <ci> Kr4 </ci>
                                  <apply>
                                    <plus/>
                                    <ci> K6 </ci>
                                    <ci> Kr5 </ci>
                                  </apply>
                                </apply>
                              </apply>
                            </apply>
                            <apply>
                              <times/>
                              <ci> E4P </ci>
                              <ci> K1 </ci>
                              <ci> K2 </ci>
                              <ci> K3 </ci>
                              <ci> Kr8 </ci>
                              <ci> Kr9 </ci>
                              <ci> Xyl5P </ci>
                              <apply>
                                <plus/>
                                <apply>
                                  <times/>
                                  <ci> K5 </ci>
                                  <ci> K6 </ci>
                                </apply>
                                <apply>
                                  <times/>
                                  <ci> Kr4 </ci>
                                  <apply>
                                    <plus/>
                                    <ci> K6 </ci>
                                    <ci> Kr5 </ci>
                                  </apply>
                                </apply>
                              </apply>
                            </apply>
                            <apply>
                              <times/>
                              <ci> E4P </ci>
                              <ci> K1 </ci>
                              <ci> K2 </ci>
                              <ci> Kr7 </ci>
                              <ci> Kr8 </ci>
                              <ci> Kr9 </ci>
                              <ci> Xyl5P </ci>
                              <apply>
                                <plus/>
                                <apply>
                                  <times/>
                                  <ci> K5 </ci>
                                  <ci> K6 </ci>
                                </apply>
                                <apply>
                                  <times/>
                                  <ci> Kr4 </ci>
                                  <apply>
                                    <plus/>
                                    <ci> K6 </ci>
                                    <ci> Kr5 </ci>
                                  </apply>
                                </apply>
                              </apply>
                            </apply>
                            <apply>
                              <times/>
                              <ci> Fru6Pa </ci>
                              <ci> K4 </ci>
                              <ci> K5 </ci>
                              <ci> K6 </ci>
                              <ci> K7 </ci>
                              <ci> K8 </ci>
                              <apply>
                                <plus/>
                                <apply>
                                  <times/>
                                  <ci> K2 </ci>
                                  <ci> K3 </ci>
                                </apply>
                                <apply>
                                  <times/>
                                  <ci> Kr1 </ci>
                                  <apply>
                                    <plus/>
                                    <ci> K3 </ci>
                                    <ci> Kr2 </ci>
                                  </apply>
                                </apply>
                              </apply>
                              <ci> Rib5P </ci>
                            </apply>
                            <apply>
                              <times/>
                              <ci> Fru6Pa </ci>
                              <ci> K4 </ci>
                              <ci> K5 </ci>
                              <ci> K7 </ci>
                              <ci> K8 </ci>
                              <ci> K9 </ci>
                              <apply>
                                <plus/>
                                <apply>
                                  <times/>
                                  <ci> K2 </ci>
                                  <ci> K3 </ci>
                                </apply>
                                <apply>
                                  <times/>
                                  <ci> Kr1 </ci>
                                  <apply>
                                    <plus/>
                                    <ci> K3 </ci>
                                    <ci> Kr2 </ci>
                                  </apply>
                                </apply>
                              </apply>
                              <ci> Rib5P </ci>
                            </apply>
                            <apply>
                              <times/>
                              <ci> Fru6Pa </ci>
                              <ci> K4 </ci>
                              <ci> K7 </ci>
                              <ci> K8 </ci>
                              <ci> K9 </ci>
                              <apply>
                                <plus/>
                                <apply>
                                  <times/>
                                  <ci> K2 </ci>
                                  <ci> K3 </ci>
                                </apply>
                                <apply>
                                  <times/>
                                  <ci> Kr1 </ci>
                                  <apply>
                                    <plus/>
                                    <ci> K3 </ci>
                                    <ci> Kr2 </ci>
                                  </apply>
                                </apply>
                              </apply>
                              <apply>
                                <plus/>
                                <ci> K6 </ci>
                                <ci> Kr5 </ci>
                              </apply>
                              <ci> Rib5P </ci>
                            </apply>
                            <apply>
                              <times/>
                              <ci> Fru6Pa </ci>
                              <ci> K4 </ci>
                              <ci> K5 </ci>
                              <ci> K6 </ci>
                              <ci> K7 </ci>
                              <apply>
                                <plus/>
                                <apply>
                                  <times/>
                                  <ci> K2 </ci>
                                  <ci> K3 </ci>
                                </apply>
                                <apply>
                                  <times/>
                                  <ci> Kr1 </ci>
                                  <apply>
                                    <plus/>
                                    <ci> K3 </ci>
                                    <ci> Kr2 </ci>
                                  </apply>
                                </apply>
                              </apply>
                              <apply>
                                <plus/>
                                <ci> K9 </ci>
                                <ci> Kr8 </ci>
                              </apply>
                              <ci> Rib5P </ci>
                            </apply>
                            <apply>
                              <times/>
                              <cn type="integer"> 2 </cn>
                              <ci> K4 </ci>
                              <ci> K5 </ci>
                              <ci> K6 </ci>
                              <apply>
                                <plus/>
                                <apply>
                                  <times/>
                                  <ci> K2 </ci>
                                  <ci> K3 </ci>
                                </apply>
                                <apply>
                                  <times/>
                                  <ci> Kr1 </ci>
                                  <apply>
                                    <plus/>
                                    <ci> K3 </ci>
                                    <ci> Kr2 </ci>
                                  </apply>
                                </apply>
                              </apply>
                              <apply>
                                <plus/>
                                <apply>
                                  <times/>
                                  <ci> K8 </ci>
                                  <ci> K9 </ci>
                                </apply>
                                <apply>
                                  <times/>
                                  <ci> Kr7 </ci>
                                  <apply>
                                    <plus/>
                                    <ci> K9 </ci>
                                    <ci> Kr8 </ci>
                                  </apply>
                                </apply>
                              </apply>
                              <ci> Rib5P </ci>
                            </apply>
                            <apply>
                              <times/>
                              <ci> GraP </ci>
                              <ci> Kr1 </ci>
                              <ci> Kr2 </ci>
                              <ci> Kr3 </ci>
                              <apply>
                                <plus/>
                                <ci> K5 </ci>
                                <ci> Kr4 </ci>
                              </apply>
                              <ci> Kr6 </ci>
                              <apply>
                                <plus/>
                                <apply>
                                  <times/>
                                  <ci> K8 </ci>
                                  <ci> K9 </ci>
                                </apply>
                                <apply>
                                  <times/>
                                  <ci> Kr7 </ci>
                                  <apply>
                                    <plus/>
                                    <ci> K9 </ci>
                                    <ci> Kr8 </ci>
                                  </apply>
                                </apply>
                              </apply>
                              <ci> Sed7P </ci>
                            </apply>
                            <apply>
                              <times/>
                              <ci> GraP </ci>
                              <ci> Kr1 </ci>
                              <ci> Kr2 </ci>
                              <ci> Kr3 </ci>
                              <ci> Kr5 </ci>
                              <ci> Kr6 </ci>
                              <apply>
                                <plus/>
                                <apply>
                                  <times/>
                                  <ci> K8 </ci>
                                  <ci> K9 </ci>
                                </apply>
                                <apply>
                                  <times/>
                                  <ci> Kr7 </ci>
                                  <apply>
                                    <plus/>
                                    <ci> K9 </ci>
                                    <ci> Kr8 </ci>
                                  </apply>
                                </apply>
                              </apply>
                              <ci> Sed7P </ci>
                            </apply>
                            <apply>
                              <times/>
                              <apply>
                                <plus/>
                                <apply>
                                  <times/>
                                  <ci> K2 </ci>
                                  <ci> K3 </ci>
                                </apply>
                                <apply>
                                  <times/>
                                  <ci> Kr1 </ci>
                                  <apply>
                                    <plus/>
                                    <ci> K3 </ci>
                                    <ci> Kr2 </ci>
                                  </apply>
                                </apply>
                              </apply>
                              <ci> Kr4 </ci>
                              <ci> Kr5 </ci>
                              <ci> Kr6 </ci>
                              <apply>
                                <plus/>
                                <apply>
                                  <times/>
                                  <ci> K8 </ci>
                                  <ci> K9 </ci>
                                </apply>
                                <apply>
                                  <times/>
                                  <ci> Kr7 </ci>
                                  <apply>
                                    <plus/>
                                    <ci> K9 </ci>
                                    <ci> Kr8 </ci>
                                  </apply>
                                </apply>
                              </apply>
                              <ci> Sed7P </ci>
                            </apply>
                            <apply>
                              <times/>
                              <ci> GraP </ci>
                              <apply>
                                <plus/>
                                <ci> K2 </ci>
                                <ci> Kr1 </ci>
                              </apply>
                              <ci> Kr3 </ci>
                              <ci> Kr4 </ci>
                              <ci> Kr5 </ci>
                              <ci> Kr6 </ci>
                              <apply>
                                <plus/>
                                <apply>
                                  <times/>
                                  <ci> K8 </ci>
                                  <ci> K9 </ci>
                                </apply>
                                <apply>
                                  <times/>
                                  <ci> Kr7 </ci>
                                  <apply>
                                    <plus/>
                                    <ci> K9 </ci>
                                    <ci> Kr8 </ci>
                                  </apply>
                                </apply>
                              </apply>
                              <ci> Sed7P </ci>
                            </apply>
                            <apply>
                              <times/>
                              <ci> E4P </ci>
                              <apply>
                                <plus/>
                                <apply>
                                  <times/>
                                  <ci> K2 </ci>
                                  <ci> K3 </ci>
                                </apply>
                                <apply>
                                  <times/>
                                  <ci> Kr1 </ci>
                                  <apply>
                                    <plus/>
                                    <ci> K3 </ci>
                                    <ci> Kr2 </ci>
                                  </apply>
                                </apply>
                              </apply>
                              <ci> Kr4 </ci>
                              <ci> Kr5 </ci>
                              <ci> Kr6 </ci>
                              <apply>
                                <plus/>
                                <ci> K8 </ci>
                                <ci> Kr7 </ci>
                              </apply>
                              <ci> Kr9 </ci>
                              <ci> Sed7P </ci>
                            </apply>
                            <apply>
                              <times/>
                              <ci> E4P </ci>
                              <apply>
                                <plus/>
                                <apply>
                                  <times/>
                                  <ci> K2 </ci>
                                  <ci> K3 </ci>
                                </apply>
                                <apply>
                                  <times/>
                                  <ci> Kr1 </ci>
                                  <apply>
                                    <plus/>
                                    <ci> K3 </ci>
                                    <ci> Kr2 </ci>
                                  </apply>
                                </apply>
                              </apply>
                              <ci> Kr4 </ci>
                              <ci> Kr5 </ci>
                              <ci> Kr6 </ci>
                              <ci> Kr8 </ci>
                              <ci> Kr9 </ci>
                              <ci> Sed7P </ci>
                            </apply>
                            <apply>
                              <times/>
                              <ci> E4P </ci>
                              <apply>
                                <plus/>
                                <apply>
                                  <times/>
                                  <ci> K2 </ci>
                                  <ci> K3 </ci>
                                </apply>
                                <apply>
                                  <times/>
                                  <ci> Kr1 </ci>
                                  <apply>
                                    <plus/>
                                    <ci> K3 </ci>
                                    <ci> Kr2 </ci>
                                  </apply>
                                </apply>
                              </apply>
                              <apply>
                                <plus/>
                                <ci> K5 </ci>
                                <ci> Kr4 </ci>
                              </apply>
                              <ci> Kr6 </ci>
                              <ci> Kr7 </ci>
                              <ci> Kr8 </ci>
                              <ci> Kr9 </ci>
                              <ci> Sed7P </ci>
                            </apply>
                            <apply>
                              <times/>
                              <ci> E4P </ci>
                              <apply>
                                <plus/>
                                <apply>
                                  <times/>
                                  <ci> K2 </ci>
                                  <ci> K3 </ci>
                                </apply>
                                <apply>
                                  <times/>
                                  <ci> Kr1 </ci>
                                  <apply>
                                    <plus/>
                                    <ci> K3 </ci>
                                    <ci> Kr2 </ci>
                                  </apply>
                                </apply>
                              </apply>
                              <ci> Kr5 </ci>
                              <ci> Kr6 </ci>
                              <ci> Kr7 </ci>
                              <ci> Kr8 </ci>
                              <ci> Kr9 </ci>
                              <ci> Sed7P </ci>
                            </apply>
                            <apply>
                              <times/>
                              <ci> K4 </ci>
                              <ci> K5 </ci>
                              <apply>
                                <plus/>
                                <apply>
                                  <times/>
                                  <ci> K2 </ci>
                                  <ci> K3 </ci>
                                </apply>
                                <apply>
                                  <times/>
                                  <ci> Kr1 </ci>
                                  <apply>
                                    <plus/>
                                    <ci> K3 </ci>
                                    <ci> Kr2 </ci>
                                  </apply>
                                </apply>
                              </apply>
                              <ci> Kr6 </ci>
                              <apply>
                                <plus/>
                                <apply>
                                  <times/>
                                  <ci> K8 </ci>
                                  <ci> K9 </ci>
                                </apply>
                                <apply>
                                  <times/>
                                  <ci> Kr7 </ci>
                                  <apply>
                                    <plus/>
                                    <ci> K9 </ci>
                                    <ci> Kr8 </ci>
                                  </apply>
                                </apply>
                              </apply>
                              <ci> Rib5P </ci>
                              <ci> Sed7P </ci>
                            </apply>
                            <apply>
                              <times/>
                              <ci> K4 </ci>
                              <apply>
                                <plus/>
                                <apply>
                                  <times/>
                                  <ci> K2 </ci>
                                  <ci> K3 </ci>
                                </apply>
                                <apply>
                                  <times/>
                                  <ci> Kr1 </ci>
                                  <apply>
                                    <plus/>
                                    <ci> K3 </ci>
                                    <ci> Kr2 </ci>
                                  </apply>
                                </apply>
                              </apply>
                              <ci> Kr5 </ci>
                              <ci> Kr6 </ci>
                              <apply>
                                <plus/>
                                <apply>
                                  <times/>
                                  <ci> K8 </ci>
                                  <ci> K9 </ci>
                                </apply>
                                <apply>
                                  <times/>
                                  <ci> Kr7 </ci>
                                  <apply>
                                    <plus/>
                                    <ci> K9 </ci>
                                    <ci> Kr8 </ci>
                                  </apply>
                                </apply>
                              </apply>
                              <ci> Rib5P </ci>
                              <ci> Sed7P </ci>
                            </apply>
                            <apply>
                              <times/>
                              <ci> K1 </ci>
                              <ci> K2 </ci>
                              <ci> K3 </ci>
                              <ci> K4 </ci>
                              <ci> K5 </ci>
                              <apply>
                                <plus/>
                                <apply>
                                  <times/>
                                  <ci> K8 </ci>
                                  <ci> K9 </ci>
                                </apply>
                                <apply>
                                  <times/>
                                  <ci> Kr7 </ci>
                                  <apply>
                                    <plus/>
                                    <ci> K9 </ci>
                                    <ci> Kr8 </ci>
                                  </apply>
                                </apply>
                              </apply>
                              <ci> Rib5P </ci>
                              <ci> Xyl5P </ci>
                            </apply>
                            <apply>
                              <times/>
                              <ci> K1 </ci>
                              <ci> K2 </ci>
                              <ci> K4 </ci>
                              <ci> K5 </ci>
                              <ci> K6 </ci>
                              <apply>
                                <plus/>
                                <apply>
                                  <times/>
                                  <ci> K8 </ci>
                                  <ci> K9 </ci>
                                </apply>
                                <apply>
                                  <times/>
                                  <ci> Kr7 </ci>
                                  <apply>
                                    <plus/>
                                    <ci> K9 </ci>
                                    <ci> Kr8 </ci>
                                  </apply>
                                </apply>
                              </apply>
                              <ci> Rib5P </ci>
                              <ci> Xyl5P </ci>
                            </apply>
                            <apply>
                              <times/>
                              <ci> K1 </ci>
                              <ci> K2 </ci>
                              <ci> K3 </ci>
                              <ci> K4 </ci>
                              <apply>
                                <plus/>
                                <ci> K6 </ci>
                                <ci> Kr5 </ci>
                              </apply>
                              <apply>
                                <plus/>
                                <apply>
                                  <times/>
                                  <ci> K8 </ci>
                                  <ci> K9 </ci>
                                </apply>
                                <apply>
                                  <times/>
                                  <ci> Kr7 </ci>
                                  <apply>
                                    <plus/>
                                    <ci> K9 </ci>
                                    <ci> Kr8 </ci>
                                  </apply>
                                </apply>
                              </apply>
                              <ci> Rib5P </ci>
                              <ci> Xyl5P </ci>
                            </apply>
                            <apply>
                              <times/>
                              <apply>
                                <plus/>
                                <apply>
                                  <times/>
                                  <ci> E4P </ci>
                                  <ci> K1 </ci>
                                  <apply>
                                    <plus/>
                                    <ci> K3 </ci>
                                    <ci> Kr2 </ci>
                                  </apply>
                                  <apply>
                                    <plus/>
                                    <apply>
                                      <times/>
                                      <ci> K5 </ci>
                                      <ci> K6 </ci>
                                    </apply>
                                    <apply>
                                      <times/>
                                      <ci> Kr4 </ci>
                                      <apply>
                                        <plus/>
                                        <ci> K6 </ci>
                                        <ci> Kr5 </ci>
                                      </apply>
                                    </apply>
                                  </apply>
                                  <ci> Kr7 </ci>
                                  <ci> Kr8 </ci>
                                  <ci> Kr9 </ci>
                                </apply>
                                <apply>
                                  <times/>
                                  <ci> K1 </ci>
                                  <ci> K4 </ci>
                                  <ci> K5 </ci>
                                  <ci> K6 </ci>
                                  <apply>
                                    <plus/>
                                    <ci> K3 </ci>
                                    <ci> Kr2 </ci>
                                  </apply>
                                  <apply>
                                    <plus/>
                                    <apply>
                                      <times/>
                                      <ci> K8 </ci>
                                      <ci> K9 </ci>
                                    </apply>
                                    <apply>
                                      <times/>
                                      <ci> Kr7 </ci>
                                      <apply>
                                        <plus/>
                                        <ci> K9 </ci>
                                        <ci> Kr8 </ci>
                                      </apply>
                                    </apply>
                                  </apply>
                                  <ci> Rib5P </ci>
                                </apply>
                              </apply>
                              <ci> Xyl5P </ci>
                            </apply>
                            <apply>
                              <times/>
                              <ci> GraP </ci>
                              <apply>
                                <plus/>
                                <apply>
                                  <times/>
                                  <ci> Kr2 </ci>
                                  <ci> Kr3 </ci>
                                  <ci> Kr4 </ci>
                                  <ci> Kr5 </ci>
                                  <ci> Kr6 </ci>
                                  <apply>
                                    <plus/>
                                    <apply>
                                      <times/>
                                      <ci> K8 </ci>
                                      <ci> K9 </ci>
                                    </apply>
                                    <apply>
                                      <times/>
                                      <ci> Kr7 </ci>
                                      <apply>
                                        <plus/>
                                        <ci> K9 </ci>
                                        <ci> Kr8 </ci>
                                      </apply>
                                    </apply>
                                  </apply>
                                  <ci> Sed7P </ci>
                                </apply>
                                <apply>
                                  <times/>
                                  <ci> K1 </ci>
                                  <ci> Kr2 </ci>
                                  <ci> Kr3 </ci>
                                  <apply>
                                    <plus/>
                                    <apply>
                                      <times/>
                                      <ci> K5 </ci>
                                      <ci> K6 </ci>
                                    </apply>
                                    <apply>
                                      <times/>
                                      <ci> Kr4 </ci>
                                      <apply>
                                        <plus/>
                                        <ci> K6 </ci>
                                        <ci> Kr5 </ci>
                                      </apply>
                                    </apply>
                                  </apply>
                                  <apply>
                                    <plus/>
                                    <apply>
                                      <times/>
                                      <ci> K8 </ci>
                                      <ci> K9 </ci>
                                    </apply>
                                    <apply>
                                      <times/>
                                      <ci> Kr7 </ci>
                                      <apply>
                                        <plus/>
                                        <ci> K9 </ci>
                                        <ci> Kr8 </ci>
                                      </apply>
                                    </apply>
                                  </apply>
                                  <ci> Xyl5P </ci>
                                </apply>
                              </apply>
                            </apply>
                          </apply>
                          <apply>
                            <minus/>
                            <cn type="integer"> 1 </cn>
                          </apply>
                        </apply>
                      </apply>
                      <apply>
                        <times/>
                        <ci> e0 </ci>
                        <ci> K5 </ci>
                        <ci> ncell </ci>
                        <apply>
                          <plus/>
                          <apply>
                            <times/>
                            <ci> Fru6Pa </ci>
                            <ci> K4 </ci>
                            <ci> K7 </ci>
                            <ci> K8 </ci>
                            <ci> K9 </ci>
                            <apply>
                              <plus/>
                              <apply>
                                <times/>
                                <ci> K2 </ci>
                                <ci> K3 </ci>
                              </apply>
                              <apply>
                                <times/>
                                <ci> Kr1 </ci>
                                <apply>
                                  <plus/>
                                  <ci> K3 </ci>
                                  <ci> Kr2 </ci>
                                </apply>
                              </apply>
                            </apply>
                            <apply>
                              <plus/>
                              <ci> K6 </ci>
                              <ci> Kr5 </ci>
                            </apply>
                            <ci> Rib5P </ci>
                          </apply>
                          <apply>
                            <times/>
                            <ci> K4 </ci>
                            <apply>
                              <plus/>
                              <apply>
                                <times/>
                                <ci> K2 </ci>
                                <ci> K3 </ci>
                              </apply>
                              <apply>
                                <times/>
                                <ci> Kr1 </ci>
                                <apply>
                                  <plus/>
                                  <ci> K3 </ci>
                                  <ci> Kr2 </ci>
                                </apply>
                              </apply>
                            </apply>
                            <ci> Kr5 </ci>
                            <ci> Kr6 </ci>
                            <apply>
                              <plus/>
                              <apply>
                                <times/>
                                <ci> K8 </ci>
                                <ci> K9 </ci>
                              </apply>
                              <apply>
                                <times/>
                                <ci> Kr7 </ci>
                                <apply>
                                  <plus/>
                                  <ci> K9 </ci>
                                  <ci> Kr8 </ci>
                                </apply>
                              </apply>
                            </apply>
                            <ci> Sed7P </ci>
                            <ci> Rib5P </ci>
                          </apply>
                          <apply>
                            <times/>
                            <ci> K1 </ci>
                            <ci> K2 </ci>
                            <ci> K3 </ci>
                            <ci> K4 </ci>
                            <apply>
                              <plus/>
                              <ci> K6 </ci>
                              <ci> Kr5 </ci>
                            </apply>
                            <apply>
                              <plus/>
                              <apply>
                                <times/>
                                <ci> K8 </ci>
                                <ci> K9 </ci>
                              </apply>
                              <apply>
                                <times/>
                                <ci> Kr7 </ci>
                                <apply>
                                  <plus/>
                                  <ci> K9 </ci>
                                  <ci> Kr8 </ci>
                                </apply>
                              </apply>
                            </apply>
                            <ci> Xyl5P </ci>
                            <ci> Rib5P </ci>
                          </apply>
                          <apply>
                            <times/>
                            <ci> GraP </ci>
                            <ci> Kr1 </ci>
                            <ci> Kr2 </ci>
                            <ci> Kr3 </ci>
                            <ci> Kr5 </ci>
                            <ci> Kr6 </ci>
                            <apply>
                              <plus/>
                              <apply>
                                <times/>
                                <ci> K8 </ci>
                                <ci> K9 </ci>
                              </apply>
                              <apply>
                                <times/>
                                <ci> Kr7 </ci>
                                <apply>
                                  <plus/>
                                  <ci> K9 </ci>
                                  <ci> Kr8 </ci>
                                </apply>
                              </apply>
                            </apply>
                            <ci> Sed7P </ci>
                          </apply>
                          <apply>
                            <times/>
                            <ci> E4P </ci>
                            <apply>
                              <plus/>
                              <apply>
                                <times/>
                                <ci> K2 </ci>
                                <ci> K3 </ci>
                              </apply>
                              <apply>
                                <times/>
                                <ci> Kr1 </ci>
                                <apply>
                                  <plus/>
                                  <ci> K3 </ci>
                                  <ci> Kr2 </ci>
                                </apply>
                              </apply>
                            </apply>
                            <ci> Kr5 </ci>
                            <ci> Kr6 </ci>
                            <ci> Kr7 </ci>
                            <ci> Kr8 </ci>
                            <ci> Kr9 </ci>
                            <ci> Sed7P </ci>
                          </apply>
                        </apply>
                        <apply>
                          <power/>
                          <apply>
                            <plus/>
                            <apply>
                              <times/>
                              <ci> Fru6Pa </ci>
                              <ci> K7 </ci>
                              <ci> K8 </ci>
                              <ci> K9 </ci>
                              <apply>
                                <plus/>
                                <apply>
                                  <times/>
                                  <ci> K2 </ci>
                                  <ci> K3 </ci>
                                </apply>
                                <apply>
                                  <times/>
                                  <ci> Kr1 </ci>
                                  <apply>
                                    <plus/>
                                    <ci> K3 </ci>
                                    <ci> Kr2 </ci>
                                  </apply>
                                </apply>
                              </apply>
                              <apply>
                                <plus/>
                                <apply>
                                  <times/>
                                  <ci> K5 </ci>
                                  <ci> K6 </ci>
                                </apply>
                                <apply>
                                  <times/>
                                  <ci> Kr4 </ci>
                                  <apply>
                                    <plus/>
                                    <ci> K6 </ci>
                                    <ci> Kr5 </ci>
                                  </apply>
                                </apply>
                              </apply>
                            </apply>
                            <apply>
                              <times/>
                              <ci> Fru6Pa </ci>
                              <ci> GraP </ci>
                              <ci> K7 </ci>
                              <ci> K8 </ci>
                              <ci> K9 </ci>
                              <apply>
                                <plus/>
                                <ci> K2 </ci>
                                <ci> Kr1 </ci>
                              </apply>
                              <ci> Kr3 </ci>
                              <apply>
                                <plus/>
                                <apply>
                                  <times/>
                                  <ci> K5 </ci>
                                  <ci> K6 </ci>
                                </apply>
                                <apply>
                                  <times/>
                                  <ci> Kr4 </ci>
                                  <apply>
                                    <plus/>
                                    <ci> K6 </ci>
                                    <ci> Kr5 </ci>
                                  </apply>
                                </apply>
                              </apply>
                            </apply>
                            <apply>
                              <times/>
                              <ci> Fru6Pa </ci>
                              <ci> GraP </ci>
                              <ci> K7 </ci>
                              <ci> K8 </ci>
                              <ci> K9 </ci>
                              <ci> Kr2 </ci>
                              <ci> Kr3 </ci>
                              <apply>
                                <plus/>
                                <apply>
                                  <times/>
                                  <ci> K5 </ci>
                                  <ci> K6 </ci>
                                </apply>
                                <apply>
                                  <times/>
                                  <ci> Kr4 </ci>
                                  <apply>
                                    <plus/>
                                    <ci> K6 </ci>
                                    <ci> Kr5 </ci>
                                  </apply>
                                </apply>
                              </apply>
                            </apply>
                            <apply>
                              <times/>
                              <ci> Fru6Pa </ci>
                              <ci> GraP </ci>
                              <ci> K7 </ci>
                              <ci> K8 </ci>
                              <ci> Kr1 </ci>
                              <ci> Kr2 </ci>
                              <ci> Kr3 </ci>
                              <apply>
                                <plus/>
                                <apply>
                                  <times/>
                                  <ci> K5 </ci>
                                  <ci> K6 </ci>
                                </apply>
                                <apply>
                                  <times/>
                                  <ci> Kr4 </ci>
                                  <apply>
                                    <plus/>
                                    <ci> K6 </ci>
                                    <ci> Kr5 </ci>
                                  </apply>
                                </apply>
                              </apply>
                            </apply>
                            <apply>
                              <times/>
                              <ci> Fru6Pa </ci>
                              <ci> GraP </ci>
                              <ci> K7 </ci>
                              <ci> Kr1 </ci>
                              <ci> Kr2 </ci>
                              <ci> Kr3 </ci>
                              <apply>
                                <plus/>
                                <ci> K9 </ci>
                                <ci> Kr8 </ci>
                              </apply>
                              <apply>
                                <plus/>
                                <apply>
                                  <times/>
                                  <ci> K5 </ci>
                                  <ci> K6 </ci>
                                </apply>
                                <apply>
                                  <times/>
                                  <ci> Kr4 </ci>
                                  <apply>
                                    <plus/>
                                    <ci> K6 </ci>
                                    <ci> Kr5 </ci>
                                  </apply>
                                </apply>
                              </apply>
                            </apply>
                            <apply>
                              <times/>
                              <cn type="integer"> 2 </cn>
                              <ci> GraP </ci>
                              <ci> Kr1 </ci>
                              <ci> Kr2 </ci>
                              <ci> Kr3 </ci>
                              <apply>
                                <plus/>
                                <apply>
                                  <times/>
                                  <ci> K8 </ci>
                                  <ci> K9 </ci>
                                </apply>
                                <apply>
                                  <times/>
                                  <ci> Kr7 </ci>
                                  <apply>
                                    <plus/>
                                    <ci> K9 </ci>
                                    <ci> Kr8 </ci>
                                  </apply>
                                </apply>
                              </apply>
                              <apply>
                                <plus/>
                                <apply>
                                  <times/>
                                  <ci> K5 </ci>
                                  <ci> K6 </ci>
                                </apply>
                                <apply>
                                  <times/>
                                  <ci> Kr4 </ci>
                                  <apply>
                                    <plus/>
                                    <ci> K6 </ci>
                                    <ci> Kr5 </ci>
                                  </apply>
                                </apply>
                              </apply>
                            </apply>
                            <apply>
                              <times/>
                              <ci> E4P </ci>
                              <ci> Fru6Pa </ci>
                              <ci> K7 </ci>
                              <ci> K8 </ci>
                              <apply>
                                <plus/>
                                <apply>
                                  <times/>
                                  <ci> K2 </ci>
                                  <ci> K3 </ci>
                                </apply>
                                <apply>
                                  <times/>
                                  <ci> Kr1 </ci>
                                  <apply>
                                    <plus/>
                                    <ci> K3 </ci>
                                    <ci> Kr2 </ci>
                                  </apply>
                                </apply>
                              </apply>
                              <ci> Kr9 </ci>
                              <apply>
                                <plus/>
                                <apply>
                                  <times/>
                                  <ci> K5 </ci>
                                  <ci> K6 </ci>
                                </apply>
                                <apply>
                                  <times/>
                                  <ci> Kr4 </ci>
                                  <apply>
                                    <plus/>
                                    <ci> K6 </ci>
                                    <ci> Kr5 </ci>
                                  </apply>
                                </apply>
                              </apply>
                            </apply>
                            <apply>
                              <times/>
                              <ci> E4P </ci>
                              <ci> Fru6Pa </ci>
                              <ci> K7 </ci>
                              <apply>
                                <plus/>
                                <apply>
                                  <times/>
                                  <ci> K2 </ci>
                                  <ci> K3 </ci>
                                </apply>
                                <apply>
                                  <times/>
                                  <ci> Kr1 </ci>
                                  <apply>
                                    <plus/>
                                    <ci> K3 </ci>
                                    <ci> Kr2 </ci>
                                  </apply>
                                </apply>
                              </apply>
                              <ci> Kr8 </ci>
                              <ci> Kr9 </ci>
                              <apply>
                                <plus/>
                                <apply>
                                  <times/>
                                  <ci> K5 </ci>
                                  <ci> K6 </ci>
                                </apply>
                                <apply>
                                  <times/>
                                  <ci> Kr4 </ci>
                                  <apply>
                                    <plus/>
                                    <ci> K6 </ci>
                                    <ci> Kr5 </ci>
                                  </apply>
                                </apply>
                              </apply>
                            </apply>
                            <apply>
                              <times/>
                              <cn type="integer"> 2 </cn>
                              <ci> E4P </ci>
                              <apply>
                                <plus/>
                                <apply>
                                  <times/>
                                  <ci> K2 </ci>
                                  <ci> K3 </ci>
                                </apply>
                                <apply>
                                  <times/>
                                  <ci> Kr1 </ci>
                                  <apply>
                                    <plus/>
                                    <ci> K3 </ci>
                                    <ci> Kr2 </ci>
                                  </apply>
                                </apply>
                              </apply>
                              <ci> Kr7 </ci>
                              <ci> Kr8 </ci>
                              <ci> Kr9 </ci>
                              <apply>
                                <plus/>
                                <apply>
                                  <times/>
                                  <ci> K5 </ci>
                                  <ci> K6 </ci>
                                </apply>
                                <apply>
                                  <times/>
                                  <ci> Kr4 </ci>
                                  <apply>
                                    <plus/>
                                    <ci> K6 </ci>
                                    <ci> Kr5 </ci>
                                  </apply>
                                </apply>
                              </apply>
                            </apply>
                            <apply>
                              <times/>
                              <ci> K1 </ci>
                              <ci> K2 </ci>
                              <ci> K3 </ci>
                              <apply>
                                <plus/>
                                <apply>
                                  <times/>
                                  <ci> K8 </ci>
                                  <ci> K9 </ci>
                                </apply>
                                <apply>
                                  <times/>
                                  <ci> Kr7 </ci>
                                  <apply>
                                    <plus/>
                                    <ci> K9 </ci>
                                    <ci> Kr8 </ci>
                                  </apply>
                                </apply>
                              </apply>
                              <ci> Xyl5P </ci>
                              <apply>
                                <plus/>
                                <apply>
                                  <times/>
                                  <ci> K5 </ci>
                                  <ci> K6 </ci>
                                </apply>
                                <apply>
                                  <times/>
                                  <ci> Kr4 </ci>
                                  <apply>
                                    <plus/>
                                    <ci> K6 </ci>
                                    <ci> Kr5 </ci>
                                  </apply>
                                </apply>
                              </apply>
                            </apply>
                            <apply>
                              <times/>
                              <ci> GraP </ci>
                              <ci> K1 </ci>
                              <ci> K2 </ci>
                              <ci> Kr3 </ci>
                              <apply>
                                <plus/>
                                <apply>
                                  <times/>
                                  <ci> K8 </ci>
                                  <ci> K9 </ci>
                                </apply>
                                <apply>
                                  <times/>
                                  <ci> Kr7 </ci>
                                  <apply>
                                    <plus/>
                                    <ci> K9 </ci>
                                    <ci> Kr8 </ci>
                                  </apply>
                                </apply>
                              </apply>
                              <ci> Xyl5P </ci>
                              <apply>
                                <plus/>
                                <apply>
                                  <times/>
                                  <ci> K5 </ci>
                                  <ci> K6 </ci>
                                </apply>
                                <apply>
                                  <times/>
                                  <ci> Kr4 </ci>
                                  <apply>
                                    <plus/>
                                    <ci> K6 </ci>
                                    <ci> Kr5 </ci>
                                  </apply>
                                </apply>
                              </apply>
                            </apply>
                            <apply>
                              <times/>
                              <ci> E4P </ci>
                              <ci> K1 </ci>
                              <ci> K2 </ci>
                              <ci> K3 </ci>
                              <apply>
                                <plus/>
                                <ci> K8 </ci>
                                <ci> Kr7 </ci>
                              </apply>
                              <ci> Kr9 </ci>
                              <ci> Xyl5P </ci>
                              <apply>
                                <plus/>
                                <apply>
                                  <times/>
                                  <ci> K5 </ci>
                                  <ci> K6 </ci>
                                </apply>
                                <apply>
                                  <times/>
                                  <ci> Kr4 </ci>
                                  <apply>
                                    <plus/>
                                    <ci> K6 </ci>
                                    <ci> Kr5 </ci>
                                  </apply>
                                </apply>
                              </apply>
                            </apply>
                            <apply>
                              <times/>
                              <ci> E4P </ci>
                              <ci> K1 </ci>
                              <ci> K2 </ci>
                              <ci> K3 </ci>
                              <ci> Kr8 </ci>
                              <ci> Kr9 </ci>
                              <ci> Xyl5P </ci>
                              <apply>
                                <plus/>
                                <apply>
                                  <times/>
                                  <ci> K5 </ci>
                                  <ci> K6 </ci>
                                </apply>
                                <apply>
                                  <times/>
                                  <ci> Kr4 </ci>
                                  <apply>
                                    <plus/>
                                    <ci> K6 </ci>
                                    <ci> Kr5 </ci>
                                  </apply>
                                </apply>
                              </apply>
                            </apply>
                            <apply>
                              <times/>
                              <ci> E4P </ci>
                              <ci> K1 </ci>
                              <ci> K2 </ci>
                              <ci> Kr7 </ci>
                              <ci> Kr8 </ci>
                              <ci> Kr9 </ci>
                              <ci> Xyl5P </ci>
                              <apply>
                                <plus/>
                                <apply>
                                  <times/>
                                  <ci> K5 </ci>
                                  <ci> K6 </ci>
                                </apply>
                                <apply>
                                  <times/>
                                  <ci> Kr4 </ci>
                                  <apply>
                                    <plus/>
                                    <ci> K6 </ci>
                                    <ci> Kr5 </ci>
                                  </apply>
                                </apply>
                              </apply>
                            </apply>
                            <apply>
                              <times/>
                              <ci> Fru6Pa </ci>
                              <ci> K4 </ci>
                              <ci> K5 </ci>
                              <ci> K6 </ci>
                              <ci> K7 </ci>
                              <ci> K8 </ci>
                              <apply>
                                <plus/>
                                <apply>
                                  <times/>
                                  <ci> K2 </ci>
                                  <ci> K3 </ci>
                                </apply>
                                <apply>
                                  <times/>
                                  <ci> Kr1 </ci>
                                  <apply>
                                    <plus/>
                                    <ci> K3 </ci>
                                    <ci> Kr2 </ci>
                                  </apply>
                                </apply>
                              </apply>
                              <ci> Rib5P </ci>
                            </apply>
                            <apply>
                              <times/>
                              <ci> Fru6Pa </ci>
                              <ci> K4 </ci>
                              <ci> K5 </ci>
                              <ci> K7 </ci>
                              <ci> K8 </ci>
                              <ci> K9 </ci>
                              <apply>
                                <plus/>
                                <apply>
                                  <times/>
                                  <ci> K2 </ci>
                                  <ci> K3 </ci>
                                </apply>
                                <apply>
                                  <times/>
                                  <ci> Kr1 </ci>
                                  <apply>
                                    <plus/>
                                    <ci> K3 </ci>
                                    <ci> Kr2 </ci>
                                  </apply>
                                </apply>
                              </apply>
                              <ci> Rib5P </ci>
                            </apply>
                            <apply>
                              <times/>
                              <ci> Fru6Pa </ci>
                              <ci> K4 </ci>
                              <ci> K7 </ci>
                              <ci> K8 </ci>
                              <ci> K9 </ci>
                              <apply>
                                <plus/>
                                <apply>
                                  <times/>
                                  <ci> K2 </ci>
                                  <ci> K3 </ci>
                                </apply>
                                <apply>
                                  <times/>
                                  <ci> Kr1 </ci>
                                  <apply>
                                    <plus/>
                                    <ci> K3 </ci>
                                    <ci> Kr2 </ci>
                                  </apply>
                                </apply>
                              </apply>
                              <apply>
                                <plus/>
                                <ci> K6 </ci>
                                <ci> Kr5 </ci>
                              </apply>
                              <ci> Rib5P </ci>
                            </apply>
                            <apply>
                              <times/>
                              <ci> Fru6Pa </ci>
                              <ci> K4 </ci>
                              <ci> K5 </ci>
                              <ci> K6 </ci>
                              <ci> K7 </ci>
                              <apply>
                                <plus/>
                                <apply>
                                  <times/>
                                  <ci> K2 </ci>
                                  <ci> K3 </ci>
                                </apply>
                                <apply>
                                  <times/>
                                  <ci> Kr1 </ci>
                                  <apply>
                                    <plus/>
                                    <ci> K3 </ci>
                                    <ci> Kr2 </ci>
                                  </apply>
                                </apply>
                              </apply>
                              <apply>
                                <plus/>
                                <ci> K9 </ci>
                                <ci> Kr8 </ci>
                              </apply>
                              <ci> Rib5P </ci>
                            </apply>
                            <apply>
                              <times/>
                              <cn type="integer"> 2 </cn>
                              <ci> K4 </ci>
                              <ci> K5 </ci>
                              <ci> K6 </ci>
                              <apply>
                                <plus/>
                                <apply>
                                  <times/>
                                  <ci> K2 </ci>
                                  <ci> K3 </ci>
                                </apply>
                                <apply>
                                  <times/>
                                  <ci> Kr1 </ci>
                                  <apply>
                                    <plus/>
                                    <ci> K3 </ci>
                                    <ci> Kr2 </ci>
                                  </apply>
                                </apply>
                              </apply>
                              <apply>
                                <plus/>
                                <apply>
                                  <times/>
                                  <ci> K8 </ci>
                                  <ci> K9 </ci>
                                </apply>
                                <apply>
                                  <times/>
                                  <ci> Kr7 </ci>
                                  <apply>
                                    <plus/>
                                    <ci> K9 </ci>
                                    <ci> Kr8 </ci>
                                  </apply>
                                </apply>
                              </apply>
                              <ci> Rib5P </ci>
                            </apply>
                            <apply>
                              <times/>
                              <ci> GraP </ci>
                              <ci> Kr1 </ci>
                              <ci> Kr2 </ci>
                              <ci> Kr3 </ci>
                              <apply>
                                <plus/>
                                <ci> K5 </ci>
                                <ci> Kr4 </ci>
                              </apply>
                              <ci> Kr6 </ci>
                              <apply>
                                <plus/>
                                <apply>
                                  <times/>
                                  <ci> K8 </ci>
                                  <ci> K9 </ci>
                                </apply>
                                <apply>
                                  <times/>
                                  <ci> Kr7 </ci>
                                  <apply>
                                    <plus/>
                                    <ci> K9 </ci>
                                    <ci> Kr8 </ci>
                                  </apply>
                                </apply>
                              </apply>
                              <ci> Sed7P </ci>
                            </apply>
                            <apply>
                              <times/>
                              <ci> GraP </ci>
                              <ci> Kr1 </ci>
                              <ci> Kr2 </ci>
                              <ci> Kr3 </ci>
                              <ci> Kr5 </ci>
                              <ci> Kr6 </ci>
                              <apply>
                                <plus/>
                                <apply>
                                  <times/>
                                  <ci> K8 </ci>
                                  <ci> K9 </ci>
                                </apply>
                                <apply>
                                  <times/>
                                  <ci> Kr7 </ci>
                                  <apply>
                                    <plus/>
                                    <ci> K9 </ci>
                                    <ci> Kr8 </ci>
                                  </apply>
                                </apply>
                              </apply>
                              <ci> Sed7P </ci>
                            </apply>
                            <apply>
                              <times/>
                              <apply>
                                <plus/>
                                <apply>
                                  <times/>
                                  <ci> K2 </ci>
                                  <ci> K3 </ci>
                                </apply>
                                <apply>
                                  <times/>
                                  <ci> Kr1 </ci>
                                  <apply>
                                    <plus/>
                                    <ci> K3 </ci>
                                    <ci> Kr2 </ci>
                                  </apply>
                                </apply>
                              </apply>
                              <ci> Kr4 </ci>
                              <ci> Kr5 </ci>
                              <ci> Kr6 </ci>
                              <apply>
                                <plus/>
                                <apply>
                                  <times/>
                                  <ci> K8 </ci>
                                  <ci> K9 </ci>
                                </apply>
                                <apply>
                                  <times/>
                                  <ci> Kr7 </ci>
                                  <apply>
                                    <plus/>
                                    <ci> K9 </ci>
                                    <ci> Kr8 </ci>
                                  </apply>
                                </apply>
                              </apply>
                              <ci> Sed7P </ci>
                            </apply>
                            <apply>
                              <times/>
                              <ci> GraP </ci>
                              <apply>
                                <plus/>
                                <ci> K2 </ci>
                                <ci> Kr1 </ci>
                              </apply>
                              <ci> Kr3 </ci>
                              <ci> Kr4 </ci>
                              <ci> Kr5 </ci>
                              <ci> Kr6 </ci>
                              <apply>
                                <plus/>
                                <apply>
                                  <times/>
                                  <ci> K8 </ci>
                                  <ci> K9 </ci>
                                </apply>
                                <apply>
                                  <times/>
                                  <ci> Kr7 </ci>
                                  <apply>
                                    <plus/>
                                    <ci> K9 </ci>
                                    <ci> Kr8 </ci>
                                  </apply>
                                </apply>
                              </apply>
                              <ci> Sed7P </ci>
                            </apply>
                            <apply>
                              <times/>
                              <ci> E4P </ci>
                              <apply>
                                <plus/>
                                <apply>
                                  <times/>
                                  <ci> K2 </ci>
                                  <ci> K3 </ci>
                                </apply>
                                <apply>
                                  <times/>
                                  <ci> Kr1 </ci>
                                  <apply>
                                    <plus/>
                                    <ci> K3 </ci>
                                    <ci> Kr2 </ci>
                                  </apply>
                                </apply>
                              </apply>
                              <ci> Kr4 </ci>
                              <ci> Kr5 </ci>
                              <ci> Kr6 </ci>
                              <apply>
                                <plus/>
                                <ci> K8 </ci>
                                <ci> Kr7 </ci>
                              </apply>
                              <ci> Kr9 </ci>
                              <ci> Sed7P </ci>
                            </apply>
                            <apply>
                              <times/>
                              <ci> E4P </ci>
                              <apply>
                                <plus/>
                                <apply>
                                  <times/>
                                  <ci> K2 </ci>
                                  <ci> K3 </ci>
                                </apply>
                                <apply>
                                  <times/>
                                  <ci> Kr1 </ci>
                                  <apply>
                                    <plus/>
                                    <ci> K3 </ci>
                                    <ci> Kr2 </ci>
                                  </apply>
                                </apply>
                              </apply>
                              <ci> Kr4 </ci>
                              <ci> Kr5 </ci>
                              <ci> Kr6 </ci>
                              <ci> Kr8 </ci>
                              <ci> Kr9 </ci>
                              <ci> Sed7P </ci>
                            </apply>
                            <apply>
                              <times/>
                              <ci> E4P </ci>
                              <apply>
                                <plus/>
                                <apply>
                                  <times/>
                                  <ci> K2 </ci>
                                  <ci> K3 </ci>
                                </apply>
                                <apply>
[truncated: 20,662,646 more chars]
