# Supplementary material for: HepatoDyn: A Dynamic Model of Hepatocyte Metabolism That Integrates 13C Isotopomer Data
Source: PLoS Comput Biol. 2016 Apr 28;12(4):e1004899. doi: 10.1371/journal.pcbi.1004899 (PMC4849781; doi:10.1371/journal.pcbi.1004899)
Supplement: S1 Software — The software HepatoDyn (that integrates both the kinetic model and the label propagation model) and its source code. Further information about the software is provided in the readme file packaged with the software. (ZIP) [file pcbi.1004899.s019.zip]

Archive with 134 entries (117 files):
- Hepatodyn/
- Hepatodyn/Ubuntu/
- Hepatodyn/Ubuntu/Readme.txt
- Hepatodyn/Ubuntu/Makefile
- Hepatodyn/Ubuntu/hepatodyn.bin
- Hepatodyn/Ubuntu/main.cpp
- Hepatodyn/Ubuntu/main.o
- Hepatodyn/Windows/
- Hepatodyn/Windows/Readme.txt
- Hepatodyn/Windows/hepatodyn.exe
- Hepatodyn/Ubuntu/svd/
- Hepatodyn/Ubuntu/svd/svd.cpp
- Hepatodyn/Ubuntu/svd/svd.a
- Hepatodyn/Ubuntu/svd/solverodepack.cpp
- Hepatodyn/Ubuntu/svd/solverddassl.cpp
- Hepatodyn/Ubuntu/svd/odepack_sub2.f
- Hepatodyn/Ubuntu/svd/odepack_sub1.f
- Hepatodyn/Ubuntu/svd/solverodepack.o
- Hepatodyn/Ubuntu/svd/odepack.f
- Hepatodyn/Ubuntu/svd/Makefile
- Hepatodyn/Ubuntu/svd/ddassl.f
- Hepatodyn/Ubuntu/svd/daux.f
- Hepatodyn/Ubuntu/svd/solverddassl.o
- Hepatodyn/Ubuntu/svd/coord.cpp
- Hepatodyn/Ubuntu/svd/odepack.o
- Hepatodyn/Ubuntu/svd/coord.o
- Hepatodyn/Ubuntu/sdata0/
- Hepatodyn/Ubuntu/sdata0/1
- Hepatodyn/Ubuntu/output/
- Hepatodyn/Ubuntu/include/
- Hepatodyn/Ubuntu/include/tk.hh
- Hepatodyn/Ubuntu/include/solvers.h
- Hepatodyn/Ubuntu/include/print_array.h
- Hepatodyn/Ubuntu/include/par.h
- Hepatodyn/Ubuntu/include/nv.hh
- Hepatodyn/Ubuntu/include/nums.hh
- Hepatodyn/Ubuntu/include/nrutil_val.h
- Hepatodyn/Ubuntu/include/nrutil_tnt.h
- Hepatodyn/Ubuntu/include/nrutil_nr.h
- Hepatodyn/Ubuntu/include/nrutil_mtl.h
- Hepatodyn/Ubuntu/include/nrutil.h
- Hepatodyn/Ubuntu/include/nrtypes_nr.h
- Hepatodyn/Ubuntu/include/nrtypes_lib.h
- Hepatodyn/Ubuntu/include/nrtypes.h
- Hepatodyn/Ubuntu/include/nr.h
- Hepatodyn/Ubuntu/include/modlab.h
- Hepatodyn/Ubuntu/include/main.hh
- Hepatodyn/Ubuntu/include/kineticfunc.hh
- Hepatodyn/Ubuntu/include/analis.h
- Hepatodyn/Ubuntu/iden/
- Hepatodyn/Ubuntu/edata/
- Hepatodyn/Ubuntu/edata/eb
- Hepatodyn/Ubuntu/edata/ea2
- Hepatodyn/Ubuntu/edata/ea1
- Hepatodyn/Ubuntu/con512tpl/
- Hepatodyn/Ubuntu/con512tpl/mod.a
- Hepatodyn/Ubuntu/con512tpl/tk.cpp
- Hepatodyn/Ubuntu/con512tpl/kineticfunc.o
- Hepatodyn/Ubuntu/con512tpl/ssc.cpp
- Hepatodyn/Ubuntu/con512tpl/ssc.o
- Hepatodyn/Ubuntu/con512tpl/readexp.cpp
- Hepatodyn/Ubuntu/con512tpl/enzfn.o
- Hepatodyn/Ubuntu/con512tpl/Makefile
- Hepatodyn/Ubuntu/con512tpl/readexp.o
- Hepatodyn/Ubuntu/con512tpl/lab.cpp
- Hepatodyn/Ubuntu/con512tpl/tk.o
- Hepatodyn/Ubuntu/con512tpl/kineticfunc.cpp
- Hepatodyn/Ubuntu/con512tpl/distrkinetic.o
- Hepatodyn/Ubuntu/con512tpl/enzfn.cpp
- Hepatodyn/Ubuntu/con512tpl/lab.o
- Hepatodyn/Ubuntu/con512tpl/distrkinetic.cpp
- Hepatodyn/Windows/source code/
- Hepatodyn/Windows/source code/tk.o
- Hepatodyn/Windows/source code/tk.hh
- Hepatodyn/Windows/source code/tk.cpp
- Hepatodyn/Windows/source code/svd.cpp
- Hepatodyn/Windows/source code/ssc.o
- Hepatodyn/Windows/source code/ssc.cpp
- Hepatodyn/Windows/source code/solvers.h
- Hepatodyn/Windows/source code/solverodepack.o
- Hepatodyn/Windows/source code/solverodepack.cpp
- Hepatodyn/Windows/source code/solverddassl.cpp
- Hepatodyn/Windows/source code/readexp.o
- Hepatodyn/Windows/source code/readexp.cpp
- Hepatodyn/Windows/source code/print_array.h
- Hepatodyn/Windows/source code/par.h
- Hepatodyn/Windows/source code/odepack_sub2.f
- Hepatodyn/Windows/source code/odepack_sub1.f
- Hepatodyn/Windows/source code/odepack.o
- Hepatodyn/Windows/source code/odepack.f
- Hepatodyn/Windows/source code/nv.hh
- Hepatodyn/Windows/source code/nums.hh
- Hepatodyn/Windows/source code/nrutil_val.h
- Hepatodyn/Windows/source code/nrutil_tnt.h
- Hepatodyn/Windows/source code/nrutil_nr.h
- Hepatodyn/Windows/source code/nrutil_mtl.h
- Hepatodyn/Windows/source code/nrutil.h
- Hepatodyn/Windows/source code/nrtypes_nr.h
- Hepatodyn/Windows/source code/nrtypes_lib.h
- Hepatodyn/Windows/source code/nrtypes.h
- Hepatodyn/Windows/source code/nr.h
- Hepatodyn/Windows/source code/modlab.h
- Hepatodyn/Windows/source code/Makefile
- Hepatodyn/Windows/source code/main.o
- Hepatodyn/Windows/source code/main.hh
- Hepatodyn/Windows/source code/main.cpp
- Hepatodyn/Windows/source code/lab.o
- Hepatodyn/Windows/source code/lab.cpp
- Hepatodyn/Windows/source code/kineticfunc.o
- Hepatodyn/Windows/source code/kineticfunc.hh
- Hepatodyn/Windows/source code/kineticfunc.cpp
- Hepatodyn/Windows/source code/hepatodyn.exe
- Hepatodyn/Windows/source code/enzfn.o
- Hepatodyn/Windows/source code/enzfn.cpp
- Hepatodyn/Windows/source code/distrkinetic.o
- Hepatodyn/Windows/source code/distrkinetic.cpp
- Hepatodyn/Windows/source code/ddassl.f
- Hepatodyn/Windows/source code/daux.f
- Hepatodyn/Windows/source code/coord.o
- Hepatodyn/Windows/source code/coord.cpp
- Hepatodyn/Windows/source code/analis.h
- Hepatodyn/Windows/sdata0/
- Hepatodyn/Windows/sdata0/1
- Hepatodyn/Windows/output/
- Hepatodyn/Windows/output/statpar0.txt
- Hepatodyn/Windows/output/par0.txt
- Hepatodyn/Windows/output/fittedpar
- Hepatodyn/Windows/iden/
- Hepatodyn/Windows/edata/
- Hepatodyn/Windows/edata/eb
- Hepatodyn/Windows/edata/ea2
- Hepatodyn/Windows/edata/ea1
- Hepatodyn/Ubuntu/output/kin/
- Hepatodyn/Windows/output/kin/
