# Supplementary material for: HepatoDyn: A Dynamic Model of Hepatocyte Metabolism That Integrates 13C Isotopomer Data
Source: PLoS Comput Biol. 2016 Apr 28;12(4):e1004899. doi: 10.1371/journal.pcbi.1004899 (PMC4849781; doi:10.1371/journal.pcbi.1004899)
Supplement: S1 Software — The software HepatoDyn (that integrates both the kinetic model and the label propagation model) and its source code. Further information about the software is provided in the readme file packaged with the software. (ZIP) [file pcbi.1004899.s019.zip › Hepatodyn/Ubuntu/Readme.txt]

################################################################
HepatoDyn readme v 1.0
8/10/2015
################################################################
- Set up
- Parameter file structure
- Selecting parameter set 
- Running a time coure 
- Parameter fitting
- Identifiability analysis
- Parameter variation analysis
- Automatically running time courses using parameter set obtained from the identifiability analysis

Setup
------
Extract the zip file provided to a destination folder. If hepatodyn is not marked as an executable use the command sudo chmod +x hepatodyn to make it so.Make sure the program hepatodyn is in the same directory as the folders edata and sdata0. edata contains the experimental measurement in the three conditions of study (A1, A2 and B), sdata0 contains the files with the simulation parameters (kinetic parameters and initial metabolite concentrations).  

Parameter file structure
------------------------

The parameter file has the following structure
List of the kinetic parameters (numerical identifier, name and value)  
	0) aatc_v    4.30597 
	1) aatc_keq  0.151515 
	2) aatc_kasp 0.35 
	3) aatc_kiasp 1.6 
	4) aatc_kkg  1.25 
	
List of the numerical identifiers of parameters that must be fit (ended by -1) 
	0 9 18 22 28  -1
List of metabolites (numerical identifier, name and initial concentration) 
	0) AMP       0.16 
	1) bPG13     0.05 
	2) cACoA     0.04 
	3) cADP      0.5 
	4) cAsp      1 
	5) cATP      3
       
Finally, it has the square deviation associated to running the model with this parameter set 
	31.17

Selecting parameter set
-----------------------
When running Isodyn you are asked to select the parameter file, you have to enter the number of the parameter file you wish to use (which must be located in sdata0). Once the parameter set has been selected a simulation of the 3 experimental conditions will be run. The selected parameter file will be used for further Hepatodyn functions. This set can be changed by using the task "Change Parameter set"  

Running a time course
---------------------
This task will run a simulation from time 0 to time 120 minutes at each experimental conditions and store the values of metabolite concentration, fluxes and mass isotopomers in output files located in output/kin. The following files will be generated: 
kinA1_0 : Evolution of metabolite concentrations in condition A1
kinA2_0 : Evolution of metabolite concentrations in condition A2 (identical to A1) 
kinB_0 : Evolution of metabolite concentrations in condition B
kinfA1_0: Evolution of metabolic fluxes in condition A1 
kinfA2_0: Evolution of metabolic fluxes in condition A2 (identical to A1)
kinfB_0: Evolution of metabolic fluxes in condition B
labelA1_0: Evolution of the mass isotopomer fractions for glucose, glutamate, glycogen, lactate and sorbitol in conditions A1.
labelA2_0: Evolution of the mass isotopomer fractions for glucose, glutamate, glycogen, lactate and sorbitol in conditions A2.
labelB_0: Evolution of the mass isotopomer fractions for glucose, glutamate, glycogen, lactate and sorbitol in conditions B.

Parameter fitting
-----------------
This task will run the simulated annealing algorithm to attempt to find the set of fitted parameters that minimizes the square deviation objective function. The results will be saved in sdata0 only if a better fit than the one obtained with the initial parameter set is found. 

Identifiability analysis
------------------------

This task will seek the maximum and minimum value each fitted parameter can be increased or decreased to, until the re-calculated square deviation with this parameter fixed is higher than the sum of the square deviation from the initial parameter values and the significance threshold associated to the desired significance level for confidence intervals assuming a Chi Square distribution with one degree of freedom. 

The process will be run for all the fitted parameters in the order in which they are defined in the parameter file starting with the parameter defined as starting fitted parameter and ending with the parameter defined as end parameter (i.e if 1 is defined as starting parameter and 5 as end parameter the identfiability analysis will be run from the first fitted parameter to the fifth fitted parameter, both included). The list of fitted parameters in order can be found in output/ fittedpar. 

The results for each parameter will be summarized in files located in /iden. The name of the file indicates the number of fitted parameter and each line represents a perturbation. The information contained in each line is: number of perturbation, value of the perturbation, parameter file in which the parameter set was saved, square deviation and square deviation differences with the best fit parameter set.  

Parameter variation analysis
----------------------------
This task will analyse the parameter set in sdata0 and summarize the results into 2 files located in /output: 
-par0: this files contains all the parameters sets associated to a square deviation difference from the bestfit parameter set (the parameter set with the lowest square deviation)  lower than the Chi Square significance threshold associated to the desired significance level.
-statpar: this file contains the maximum and minimum value for each parameter found within  all the parameters sets associated to a square deviation difference from the bestfit lower than the defined significance threshold. The best fit value of the parameter is also indicated. 

Selecting this option after an identfiabilty analysis will produce the confidence intervals for each parameter.  

Automatically running timecourses using parameters set obtained from the identfiability analysis ------------------------------------------------------------------------------------------------------------------------
After the identifiability analysis has been performed, this task will run a time course simulations using the parameter files associated to the maximum and minimum accepted value of each parameter and save the results in the output/kin directory. The resulting files can be analyzed (with tools outside this software) to estimate and plot the accepted range of variation for metabolites, fluxes and mass isotopomer fractions. 
 
