# Supplementary material for: HepatoDyn: A Dynamic Model of Hepatocyte Metabolism That Integrates 13C Isotopomer Data
Source: PLoS Comput Biol. 2016 Apr 28;12(4):e1004899. doi: 10.1371/journal.pcbi.1004899 (PMC4849781; doi:10.1371/journal.pcbi.1004899)
Supplement: S1 Software — The software HepatoDyn (that integrates both the kinetic model and the label propagation model) and its source code. Further information about the software is provided in the readme file packaged with the software. (ZIP) [file pcbi.1004899.s019.zip › Hepatodyn/Ubuntu/main.cpp]

//---------------------------------------------------------------------------
#include <iostream>
#include "nr.h"
#include "nums.hh"
#include "tk.hh"
#include "nv.hh"
#include "modlab.h"
#include "analis.h"
#include "solvers.h"
#include "kineticfunc.hh"
#include <time.h>


//---------------------------------------------------------------------------
using namespace std;

/////////
Ldistr horse;
  int  ifn=0; const int Nn= horse.getN(), neq=870;      int  inputfactor;
   double dlt, dif=0, suxx=0,totval=0;
   double tmp,xi0;
   int itmp;

int numb=0;
double dt0;
const int N$=2015;
int lrw= 500000;
double rwork[ 500000];
int iwork[2500];
double yy[N$];
int conditionflag=0;
int kineticflag=0;
int fulloutput=0;
int file0;
double pdydt[N$]; double py[N$];
time_t ts,tf=0;
extern string fol, foc, ffig;

//Function that solves the model
double solve(){
fstream fs;
conditionflag=0;
ts=clock();
    //tsolve(ttsolve);
    double xi=100000;
try {
//Conditions A1
horse.readExp("edata/ea1");
for(int i=0;i<numx;i++) xx[i]=xinit1[i];
xi=horse.integrbs(1);

if(fulloutput==1){cout<<"A1"<<endl<<foc<<endl<<fol<<endl; /*ofstream fout("output/lab1"); fout<<foc; fout.close()*/;}  
//Conditions A2
 
horse.readExp("edata/ea2");
for(int i=0;i<numx;i++) xx[i]=xinit1[i];
xi+=horse.integrbs(2); 
if(fulloutput==1){cout<<"A2"<<endl<<foc<<endl<<fol<<endl;;/*ofstream fout("output/lab2");fout<<foc; fout.close();*/}  

//Condtion B
conditionflag=1;
horse.readExp("edata/eb");
for(int i=0;i<numx;i++) xx[i]=xinit1[i];
xi+=horse.integrbs(3);
if(fulloutput==1){cout<<"B"<<endl<<foc<<fol<<endl; /*ofstream fout("output/lab3");fout<<foc; fout.close();*/} 
} catch( char const* str ){xi=100000;fs.open ("log",std::fstream::app |std::fstream::out);fs<<str<<endl;fs.close();};
   tf=(clock()-ts)/CLOCKS_PER_SEC;  
if (tf==0) {tf=1;}
totval=Problem.totalVal();
return (xi);}


int main( int argc, char *argv[] ){

cout<<"Welcome to HepatoDyn"<<endl<<endl;
if (Nn!=N$) 
{
cout<<"Warning Nn( "<<Nn<<" ) is not equal to N$("<<N$<<"), please change N$ to"<<Nn<<" and recompile using the make file"<<endl;
return 0;
}
   char fn[15];

     cout.precision(6);


//Check paramters file
for(int i=1;;i++) { sprintf(fn,"sdata0/%i",i);
	   ifstream checkfi(fn);
	   if(!checkfi.good()) { ifn=i-1; break;}
	   checkfi.close();} 

while(1<2)
{
cout<<"Select parameter file number (note:file must be located in /sdata0): ";
file0=1;
cin>>file0;
if(file0>=0 & file0<=ifn) {break;}
else {cout<<"Invalid file. Valid files number are:";for(int i=1;i<=ifn;i++){cout<<" "<<i;}}
cout<<endl;
}
cout<<"Running simulation..."<<endl;
sprintf(fn,"sdata0/%i",file0);
Problem.read(itmp,tmp,fn);

     
//Set concentrations to initial value 
for(int i=0;i<numx;i++) xinit1[i]=xx[i];

		Analis analis;
	try{ 


//return 0;
fulloutput=0;

//Force the ratio between enzyme activities which are part of blocks
int *par = Problem.getFitPar();
parameter_ratio(); 
xi0=solve();

	} catch( char const* str ){cout << "exception: "<< str <<endl;}


//Write the problem to check that everithing is in order
int ifn0=0;
Problem.write(tf,ifn0,xi0,suxx,0);
//set the seed for the random number generator
srand(time(NULL));

while(1<2)
{
for(int i=1;;i++) { sprintf(fn,"sdata0/%i",i);
	   ifstream checkfi(fn);
	   if(!checkfi.good()) { ifn=i-1; break;}
	   checkfi.close();} 
cout<<endl<<"Select task:"<<endl<<" 0 for changing parameter file"<<endl<<" 1 for running a timecourse simulation"<<endl<<" 2 for parameter fitting"<<endl<<" 3 for identifiability Analysis"<<endl<<" 4 for parameter variation analysis"<<endl<<" 5 for automatically running timecourses using parameters set obtained from the identfiability analysis"<<endl<<" 6 for exiting Hepatodyn"<<" "<<endl<<"Enter task: ";
int choice; 
//;
cin>>choice;
if(choice==0)
{
while(1<2)
{
cout<<"Select parameter file number (note:file must be located in /sdata0): ";
file0=1;
cin>>file0;
if(file0>=0 & file0<=ifn) {break;}
else {cout<<"Invalid file. Valid files numbers are:";for(int i=1;i<=ifn;i++){cout<<" "<<i;}}
cout<<endl;
}
sprintf(fn,"sdata0/%i",file0);
Problem.read(itmp,tmp,fn);
//Set concentrations to initial value 
for(int i=0;i<numx;i++) xinit1[i]=xx[i];
Analis analis;
parameter_ratio(); 
xi0=solve(); 

int ifn0=0;
Problem.write(tf,ifn0,xi0,suxx,0);

}

else if (choice==1)
{
sprintf(fn,"sdata0/%i",file0);
Problem.read(itmp,tmp,fn);
fulloutput=0;
fulloutput=1;
xi0=solve();
cout<<xi0;

fulloutput=0;
cout<<endl<<"Results saved in: output/kin"<<endl;

}

else if (choice==2)
{
sprintf(fn,"sdata0/%i",file0);
Problem.read(itmp,tmp,fn);
cout<<"Desired lenght of the fitting procedure (hours)? ";
double nhours;
cin>>nhours;
analis.annealing(0.04,1,0,10,nhours*3600,1);
}

else if (choice==3)
{
sprintf(fn,"sdata0/%i",file0);
Problem.read(itmp,tmp,fn);
analis.identifiability(1.1);
}


else if (choice==5)
{
sprintf(fn,"sdata0/%i",file0);
Problem.read(itmp,tmp,fn);
identimecourse(0);
cout<<endl<<"Results saved in: output/kin"<<endl; 
}

else if (choice==4)
{
sprintf(fn,"sdata0/%i",file0);
Problem.read(itmp,tmp,fn);
Problem.parameterinterval(ifn,1);
cout<<endl<<"Results saved in output/statpar0 and output/par0"<<endl; 
}
else if (choice==6)
{
break;}

else {cout<<"Invalid task"<<endl;}
}

}
