# Supplementary material for: HepatoDyn: A Dynamic Model of Hepatocyte Metabolism That Integrates 13C Isotopomer Data
Source: PLoS Comput Biol. 2016 Apr 28;12(4):e1004899. doi: 10.1371/journal.pcbi.1004899 (PMC4849781; doi:10.1371/journal.pcbi.1004899)
Supplement: S1 Software — The software HepatoDyn (that integrates both the kinetic model and the label propagation model) and its source code. Further information about the software is provided in the readme file packaged with the software. (ZIP) [file pcbi.1004899.s019.zip › Hepatodyn/Ubuntu/svd/svd.cpp]

#include <iostream>
#include "nr.h"
//#include "bdf.hpp"
#include "nums.hh"
#include "tk.hh"
#include "nv.hh"
#include "modlab.h"
#include "analis.h"
//---------------------------------------------------------------------------
//u=aa*ai
void Analis::matmult(Mat_I_DP &aa, Mat_I_DP &ai,Mat_O_DP &u){
	int k,l,j,n=aa.nrows();
          for (k=0;k<n;k++) {
            for (l=0;l<n;l++) {
              u[k][l]=0.0;
              for (j=0;j<n;j++)
                u[k][l] += (aa[k][j]*ai[j][l]);
            }
          }
}
void Analis::revsvd(Mat_I_DP &aa,Vec_I_DP &w, Mat_I_DP &ai,Mat_O_DP &u){
	int k,l,j,n=aa.nrows();
          for (k=0;k<n;k++) {
            for (l=0;l<n;l++) {
              u[k][l]=0.0;
              for (j=0;j<n;j++) 
                u[k][l] += (aa[k][j]*ai[l][j]*w[j]);
            }
          }
}
inline void matdisp(Mat_I_DP &ai){
	int k,l,n=ai.nrows();
          for (k=0;k<n;k++) {
            for (l=0;l<n;l++) cout << setw(12) << ai[k][l];
            cout << endl;
          }
}
void Analis::hessian(int ndim,int np,int nex,double xi0,double st[], Mat_DP& aa,Vec_DP& b,int par1[],double tmax) {
     double fact(1.03),xi1,a,da;
     int i,j,k,l,nex1;
          Mat_DP dex(ndim,nex);
	get(nNV,Problem.nv,nv1);//gets nv
	get(numx,xx,xinit1);//gets xx
     for (i=np;i<ndim;i++) {
        a=Problem.getVal(par1[i]);
        Problem.setVal(par1[i], a*fact);
        da= a*(fact - 1.) ;
       xi1= solve(tmax,"exper_GlL-Lac");  nex1=horse.stor(&dex[i][0]); horse.diff(da,st,&dex[i][0]);
         xi1 += solve(tmax,"exper_LacL-Gl"); horse.stor(&dex[i][nex1]); horse.diff(da,st,&dex[i][nex1]);
        
        b[i] = -(xi1-xi0)/da/2.;
	get(nNV,Problem.nv,nv1);//gets nv
	get(numx,xx,xinit1);//gets xx
             }
        for (j=np;j<ndim;j++)
          for (k=0;k<=j;k++) {
        aa[j][k]=0.;
     for (i=0;i<nex;i++) {aa[j][k] += dex[j][i]*dex[k][i]; aa[k][j] = aa[j][k];}
     }
}
void Analis::grad(double tmax) {
	int par1[nNV],k,l,np(0),ndim(8);
     int n=(Problem.getListFit(par1)-1),m(1);
     double stcalc[99];
     ofstream fi1("hes1.csv");
     Mat_DP A(n,n);
	get(nNV,nv1,Problem.nv);//saves nv
	get(numx,xinit1,xx);//saves xx
          double xi0= solve(tmax,"exper_GlL-Lac"); int nex=horse.stor(stcalc);
           xi0 += solve(tmax,"exper_LacL-Gl"); nex += horse.stor(&stcalc[nex]);
              cout<<"points: "<<nex<<endl;
   while(n>=ndim) {
Mat_DP aa(ndim,ndim),ai(ndim,ndim),u(ndim,ndim),v(ndim,ndim),uu(ndim,ndim),uuu(ndim,ndim);
          Vec_DP w(ndim),z(ndim),b(ndim);
            for (k=0;k<ndim;k++) for (l=0;l<=k;l++) aa[k][l]=aa[l][k]=A[k][l];
        hessian(ndim,np,nex,xi0,stcalc,aa,b,par1,tmax);
        ai=aa; 
//          NR::gaussj(ai,x);
        NR::svdcmp(ai,w,v);
	revsvd(ai,w,v,uu);
        for (k=0;k<ndim;k++) z[k] = 1.0/w[k];
	revsvd(v,z,ai,u);
	matmult(u,uu, uuu);
        int flag(0);
   for (k=0;k<ndim;k++) {cout << setw(12) << uuu[k][k];
       if((uuu[k][k]>0.999)&&(uuu[k][k]<1.001));  else flag++;
       }   cout << endl;
       if(flag){ for (k=ndim;k<n;k++) par1[k-1] = par1[k]; n--;}
       else {for (k=0;k<ndim;k++) cout << par1[k]<<"; "; 
            for (k=np;k<ndim;k++) for (l=0;l<ndim;l++) A[k][l]=aa[k][l];
            cout <<endl; np=0;
      for (k=0;k<ndim;k++) {for (l=0;l<ndim;l++) fi1<<aa[k][l]<<" "; fi1<<endl;}
            ndim++;}
      }
      ndim--; fi1.close();/* fi1.open("hes2.csv");
      for (k=0;k<ndim;k++) cout << par1[k]<<"; ";
            cout << endl<<" ndim="<<ndim<<"; n="<<n <<"; np="<<np<< endl;
Mat_DP aa(ndim,ndim),v(ndim,ndim),u(ndim,ndim),uu(ndim,ndim),uuu(ndim,ndim);
          Vec_DP w(ndim),z(ndim),b(ndim);
        hessian(ndim,0,aa,b,par1,tmax);
      for (k=0;k<ndim;k++) {for (l=0;l<ndim;l++) fi1<<aa[k][l]<<" "; fi1<<endl;}
        NR::svdcmp(aa,w,v);
	revsvd(aa,w,v,uu);
        for (k=0;k<ndim;k++) z[k] = 1.0/w[k];
	revsvd(v,z,aa,u);
	matmult(u,uu, uuu);
        cout << endl << "diag c=a^(-1):" << endl;
   for (k=0;k<ndim;k++) cout << setw(12) << (sqrt(u[k][k])/Problem.getVal(par1[k]));//diag a^(-1) 
        cout << endl << "diag a*a^(-1):" << endl;
   for (k=0;k<ndim;k++) {cout << setw(12) << uuu[k][k];
       }   cout << endl;
        DP wmax=0.,wmin;
          cout << "diag W:" << endl;
            for (l=0;l<ndim;l++) {if(wmax<w[l]) wmax=w[l]; cout << setw(12) << w[l];}//W  
            cout << endl;
          wmin=wmax*(1.0e-11);
          for (k=0;k<ndim;k++){
            if (w[k] < wmin) w[k]=0.0; cout << setw(12) << w[k];
            }//W 
            cout << endl;
            NR::svbksb(aa,w,v,b,z);
            cout << " solution vector is:" << endl;//solution and substitution
     for (k=0;k<ndim;k++) {
     cout << setw(12) << z[k]; Problem.setVal(par1[k], (Problem.getVal(par1[k])+z[k]));
     }
     cout << endl;
     cout <<"chi square="<< solve(tmax)<<endl;*/
}
