# Supplementary material for: HepatoDyn: A Dynamic Model of Hepatocyte Metabolism That Integrates 13C Isotopomer Data
Source: PLoS Comput Biol. 2016 Apr 28;12(4):e1004899. doi: 10.1371/journal.pcbi.1004899 (PMC4849781; doi:10.1371/journal.pcbi.1004899)
Supplement: S1 Software — The software HepatoDyn (that integrates both the kinetic model and the label propagation model) and its source code. Further information about the software is provided in the readme file packaged with the software. (ZIP) [file pcbi.1004899.s019.zip › Hepatodyn/Ubuntu/svd/solverodepack.cpp]

#include <iostream>
#include "nr.h"
#include "modlab.h"
#include "solvers.h"
//---------------------------------------------------------------------------
using namespace std;
extern const int Nn,N$;
extern double yprime[];
extern double rwork[];
extern int iwork[];
extern double yy[]; 
        extern double Vi, Vt;
void jaco(const int& neq,const double& t, const double y[], const int& ml, const int& mu, double **pd, const int& nrowpd  ){}


void model$ (const int& neq, const double& t, const double y[], double dy[])
{

double py[N$],pdydt[N$];
for (int i=0;i<N$;i++){py[i]=y[i];} 
	
	 Vt=Vi;
        horse.distrkinetic(py, pdydt);
      
for (int i=0;i<N$;i++){dy[i]=pdydt[i];}
}   


int Ldistr::solverdlsodes(double endtime) {
extern int lrw;
const double tout=endtime,rtol=0.00005, atol=5.0e-9 ,h0=0.1e-15, hmax=0.2; 
int iter; 
const int iopt=1, mf=222, liw=2500;
 int itol=1, istate=1, itask=1 ;
double t;


//Optional input: 
for (int i=0; i<10;i++) {iwork[i]=0;rwork[i]=0;}
iwork[5]=50000; //Maxsteps;
rwork[5]=hmax;
rwork[6]=h0;  
 

dlsodes_(model$,N$,yy,t,tout,itol,rtol,atol,itask, istate,iopt,rwork,lrw, iwork, liw, jaco, mf );
if (istate<0){return 1;} else {return 0;}

}
