# Supplementary material for: HepatoDyn: A Dynamic Model of Hepatocyte Metabolism That Integrates 13C Isotopomer Data
Source: PLoS Comput Biol. 2016 Apr 28;12(4):e1004899. doi: 10.1371/journal.pcbi.1004899 (PMC4849781; doi:10.1371/journal.pcbi.1004899)
Supplement: S1 Software — The software HepatoDyn (that integrates both the kinetic model and the label propagation model) and its source code. Further information about the software is provided in the readme file packaged with the software. (ZIP) [file pcbi.1004899.s019.zip › Hepatodyn/Ubuntu/svd/odepack_sub2.f]

*DECK DGEFA
      SUBROUTINE DGEFA (A, LDA, N, IPVT, INFO)
C***BEGIN PROLOGUE  DGEFA
C***PURPOSE  Factor a matrix using Gaussian elimination.
C***CATEGORY  D2A1
C***TYPE      DOUBLE PRECISION (SGEFA-S, DGEFA-D, CGEFA-C)
C***KEYWORDS  GENERAL MATRIX, LINEAR ALGEBRA, LINPACK,
C             MATRIX FACTORIZATION
C***AUTHOR  Moler, C. B., (U. of New Mexico)
C***DESCRIPTION
C
C     DGEFA factors a double precision matrix by Gaussian elimination.
C
C     DGEFA is usually called by DGECO, but it can be called
C     directly with a saving in time if  RCOND  is not needed.
C     (Time for DGECO) = (1 + 9/N)*(Time for DGEFA) .
C
C     On Entry
C
C        A       DOUBLE PRECISION(LDA, N)
C                the matrix to be factored.
C
C        LDA     INTEGER
C                the leading dimension of the array  A .
C
C        N       INTEGER
C                the order of the matrix  A .
C
C     On Return
C
C        A       an upper triangular matrix and the multipliers
C                which were used to obtain it.
C                The factorization can be written  A = L*U  where
C                L  is a product of permutation and unit lower
C                triangular matrices and  U  is upper triangular.
C
C        IPVT    INTEGER(N)
C                an integer vector of pivot indices.
C
C        INFO    INTEGER
C                = 0  normal value.
C                = K  if  U(K,K) .EQ. 0.0 .  This is not an error
C                     condition for this subroutine, but it does
C                     indicate that DGESL or DGEDI will divide by zero
C                     if called.  Use  RCOND  in DGECO for a reliable
C                     indication of singularity.
C
C***REFERENCES  J. J. Dongarra, J. R. Bunch, C. B. Moler, and G. W.
C                 Stewart, LINPACK Users' Guide, SIAM, 1979.
C***ROUTINES CALLED  DAXPY, DSCAL, IDAMAX
C***REVISION HISTORY  (YYMMDD)
C   780814  DATE WRITTEN
C   890831  Modified array declarations.  (WRB)
C   890831  REVISION DATE from Version 3.2
C   891214  Prologue converted to Version 4.0 format.  (BAB)
C   900326  Removed duplicate information from DESCRIPTION section.
C           (WRB)
C   920501  Reformatted the REFERENCES section.  (WRB)
C***END PROLOGUE  DGEFA
      INTEGER LDA,N,IPVT(*),INFO
      DOUBLE PRECISION A(LDA,*)
C
      DOUBLE PRECISION T
      INTEGER IDAMAX,J,K,KP1,L,NM1
C
C     GAUSSIAN ELIMINATION WITH PARTIAL PIVOTING
C
C***FIRST EXECUTABLE STATEMENT  DGEFA
      INFO = 0
      NM1 = N - 1
      IF (NM1 .LT. 1) GO TO 70
      DO 60 K = 1, NM1
         KP1 = K + 1
C
C        FIND L = PIVOT INDEX
C
         L = IDAMAX(N-K+1,A(K,K),1) + K - 1
         IPVT(K) = L
C
C        ZERO PIVOT IMPLIES THIS COLUMN ALREADY TRIANGULARIZED
C
         IF (A(L,K) .EQ. 0.0D0) GO TO 40
C
C           INTERCHANGE IF NECESSARY
C
            IF (L .EQ. K) GO TO 10
               T = A(L,K)
               A(L,K) = A(K,K)
               A(K,K) = T
   10       CONTINUE
C
C           COMPUTE MULTIPLIERS
C
            T = -1.0D0/A(K,K)
            CALL DSCAL(N-K,T,A(K+1,K),1)
C
C           ROW ELIMINATION WITH COLUMN INDEXING
C
            DO 30 J = KP1, N
               T = A(L,J)
               IF (L .EQ. K) GO TO 20
                  A(L,J) = A(K,J)
                  A(K,J) = T
   20          CONTINUE
               CALL DAXPY(N-K,T,A(K+1,K),1,A(K+1,J),1)
   30       CONTINUE
         GO TO 50
   40    CONTINUE
            INFO = K
   50    CONTINUE
   60 CONTINUE
   70 CONTINUE
      IPVT(N) = N
      IF (A(N,N) .EQ. 0.0D0) INFO = N
      RETURN
      END
*DECK DGESL
      SUBROUTINE DGESL (A, LDA, N, IPVT, B, JOB)
C***BEGIN PROLOGUE  DGESL
C***PURPOSE  Solve the real system A*X=B or TRANS(A)*X=B using the
C            factors computed by DGECO or DGEFA.
C***CATEGORY  D2A1
C***TYPE      DOUBLE PRECISION (SGESL-S, DGESL-D, CGESL-C)
C***KEYWORDS  LINEAR ALGEBRA, LINPACK, MATRIX, SOLVE
C***AUTHOR  Moler, C. B., (U. of New Mexico)
C***DESCRIPTION
C
C     DGESL solves the double precision system
C     A * X = B  or  TRANS(A) * X = B
C     using the factors computed by DGECO or DGEFA.
C
C     On Entry
C
C        A       DOUBLE PRECISION(LDA, N)
C                the output from DGECO or DGEFA.
C
C        LDA     INTEGER
C                the leading dimension of the array  A .
C
C        N       INTEGER
C                the order of the matrix  A .
C
C        IPVT    INTEGER(N)
C                the pivot vector from DGECO or DGEFA.
C
C        B       DOUBLE PRECISION(N)
C                the right hand side vector.
C
C        JOB     INTEGER
C                = 0         to solve  A*X = B ,
C                = nonzero   to solve  TRANS(A)*X = B  where
C                            TRANS(A)  is the transpose.
C
C     On Return
C
C        B       the solution vector  X .
C
C     Error Condition
C
C        A division by zero will occur if the input factor contains a
C        zero on the diagonal.  Technically this indicates singularity
C        but it is often caused by improper arguments or improper
C        setting of LDA .  It will not occur if the subroutines are
C        called correctly and if DGECO has set RCOND .GT. 0.0
C        or DGEFA has set INFO .EQ. 0 .
C
C     To compute  INVERSE(A) * C  where  C  is a matrix
C     with  P  columns
C           CALL DGECO(A,LDA,N,IPVT,RCOND,Z)
C           IF (RCOND is too small) GO TO ...
C           DO 10 J = 1, P
C              CALL DGESL(A,LDA,N,IPVT,C(1,J),0)
C        10 CONTINUE
C
C***REFERENCES  J. J. Dongarra, J. R. Bunch, C. B. Moler, and G. W.
C                 Stewart, LINPACK Users' Guide, SIAM, 1979.
C***ROUTINES CALLED  DAXPY, DDOT
C***REVISION HISTORY  (YYMMDD)
C   780814  DATE WRITTEN
C   890831  Modified array declarations.  (WRB)
C   890831  REVISION DATE from Version 3.2
C   891214  Prologue converted to Version 4.0 format.  (BAB)
C   900326  Removed duplicate information from DESCRIPTION section.
C           (WRB)
C   920501  Reformatted the REFERENCES section.  (WRB)
C***END PROLOGUE  DGESL
      INTEGER LDA,N,IPVT(*),JOB
      DOUBLE PRECISION A(LDA,*),B(*)
C
      DOUBLE PRECISION DDOT,T
      INTEGER K,KB,L,NM1
C***FIRST EXECUTABLE STATEMENT  DGESL
      NM1 = N - 1
      IF (JOB .NE. 0) GO TO 50
C
C        JOB = 0 , SOLVE  A * X = B
C        FIRST SOLVE  L*Y = B
C
         IF (NM1 .LT. 1) GO TO 30
         DO 20 K = 1, NM1
            L = IPVT(K)
            T = B(L)
            IF (L .EQ. K) GO TO 10
               B(L) = B(K)
               B(K) = T
   10       CONTINUE
            CALL DAXPY(N-K,T,A(K+1,K),1,B(K+1),1)
   20    CONTINUE
   30    CONTINUE
C
C        NOW SOLVE  U*X = Y
C
         DO 40 KB = 1, N
            K = N + 1 - KB
            B(K) = B(K)/A(K,K)
            T = -B(K)
            CALL DAXPY(K-1,T,A(1,K),1,B(1),1)
   40    CONTINUE
      GO TO 100
   50 CONTINUE
C
C        JOB = NONZERO, SOLVE  TRANS(A) * X = B
C        FIRST SOLVE  TRANS(U)*Y = B
C
         DO 60 K = 1, N
            T = DDOT(K-1,A(1,K),1,B(1),1)
            B(K) = (B(K) - T)/A(K,K)
   60    CONTINUE
C
C        NOW SOLVE TRANS(L)*X = Y
C
         IF (NM1 .LT. 1) GO TO 90
         DO 80 KB = 1, NM1
            K = N - KB
            B(K) = B(K) + DDOT(N-K,A(K+1,K),1,B(K+1),1)
            L = IPVT(K)
            IF (L .EQ. K) GO TO 70
               T = B(L)
               B(L) = B(K)
               B(K) = T
   70       CONTINUE
   80    CONTINUE
   90    CONTINUE
  100 CONTINUE
      RETURN
      END
*DECK DGBFA
      SUBROUTINE DGBFA (ABD, LDA, N, ML, MU, IPVT, INFO)
C***BEGIN PROLOGUE  DGBFA
C***PURPOSE  Factor a band matrix using Gaussian elimination.
C***CATEGORY  D2A2
C***TYPE      DOUBLE PRECISION (SGBFA-S, DGBFA-D, CGBFA-C)
C***KEYWORDS  BANDED, LINEAR ALGEBRA, LINPACK, MATRIX FACTORIZATION
C***AUTHOR  Moler, C. B., (U. of New Mexico)
C***DESCRIPTION
C
C     DGBFA factors a double precision band matrix by elimination.
C
C     DGBFA is usually called by DGBCO, but it can be called
C     directly with a saving in time if  RCOND  is not needed.
C
C     On Entry
C
C        ABD     DOUBLE PRECISION(LDA, N)
C                contains the matrix in band storage.  The columns
C                of the matrix are stored in the columns of  ABD  and
C                the diagonals of the matrix are stored in rows
C                ML+1 through 2*ML+MU+1 of  ABD .
C                See the comments below for details.
C
C        LDA     INTEGER
C                the leading dimension of the array  ABD .
C                LDA must be .GE. 2*ML + MU + 1 .
C
C        N       INTEGER
C                the order of the original matrix.
C
C        ML      INTEGER
C                number of diagonals below the main diagonal.
C                0 .LE. ML .LT.  N .
C
C        MU      INTEGER
C                number of diagonals above the main diagonal.
C                0 .LE. MU .LT.  N .
C                More efficient if  ML .LE. MU .
C     On Return
C
C        ABD     an upper triangular matrix in band storage and
C                the multipliers which were used to obtain it.
C                The factorization can be written  A = L*U  where
C                L  is a product of permutation and unit lower
C                triangular matrices and  U  is upper triangular.
C
C        IPVT    INTEGER(N)
C                an integer vector of pivot indices.
C
C        INFO    INTEGER
C                = 0  normal value.
C                = K  if  U(K,K) .EQ. 0.0 .  This is not an error
C                     condition for this subroutine, but it does
C                     indicate that DGBSL will divide by zero if
C                     called.  Use  RCOND  in DGBCO for a reliable
C                     indication of singularity.
C
C     Band Storage
C
C           If  A  is a band matrix, the following program segment
C           will set up the input.
C
C                   ML = (band width below the diagonal)
C                   MU = (band width above the diagonal)
C                   M = ML + MU + 1
C                   DO 20 J = 1, N
C                      I1 = MAX(1, J-MU)
C                      I2 = MIN(N, J+ML)
C                      DO 10 I = I1, I2
C                         K = I - J + M
C                         ABD(K,J) = A(I,J)
C                10    CONTINUE
C                20 CONTINUE
C
C           This uses rows  ML+1  through  2*ML+MU+1  of  ABD .
C           In addition, the first  ML  rows in  ABD  are used for
C           elements generated during the triangularization.
C           The total number of rows needed in  ABD  is  2*ML+MU+1 .
C           The  ML+MU by ML+MU  upper left triangle and the
C           ML by ML  lower right triangle are not referenced.
C
C***REFERENCES  J. J. Dongarra, J. R. Bunch, C. B. Moler, and G. W.
C                 Stewart, LINPACK Users' Guide, SIAM, 1979.
C***ROUTINES CALLED  DAXPY, DSCAL, IDAMAX
C***REVISION HISTORY  (YYMMDD)
C   780814  DATE WRITTEN
C   890531  Changed all specific intrinsics to generic.  (WRB)
C   890831  Modified array declarations.  (WRB)
C   890831  REVISION DATE from Version 3.2
C   891214  Prologue converted to Version 4.0 format.  (BAB)
C   900326  Removed duplicate information from DESCRIPTION section.
C           (WRB)
C   920501  Reformatted the REFERENCES section.  (WRB)
C***END PROLOGUE  DGBFA
      INTEGER LDA,N,ML,MU,IPVT(*),INFO
      DOUBLE PRECISION ABD(LDA,*)
C
      DOUBLE PRECISION T
      INTEGER I,IDAMAX,I0,J,JU,JZ,J0,J1,K,KP1,L,LM,M,MM,NM1
C
C***FIRST EXECUTABLE STATEMENT  DGBFA
      M = ML + MU + 1
      INFO = 0
C
C     ZERO INITIAL FILL-IN COLUMNS
C
      J0 = MU + 2
      J1 = MIN(N,M) - 1
      IF (J1 .LT. J0) GO TO 30
      DO 20 JZ = J0, J1
         I0 = M + 1 - JZ
         DO 10 I = I0, ML
            ABD(I,JZ) = 0.0D0
   10    CONTINUE
   20 CONTINUE
   30 CONTINUE
      JZ = J1
      JU = 0
C
C     GAUSSIAN ELIMINATION WITH PARTIAL PIVOTING
C
      NM1 = N - 1
      IF (NM1 .LT. 1) GO TO 130
      DO 120 K = 1, NM1
         KP1 = K + 1
C
C        ZERO NEXT FILL-IN COLUMN
C
         JZ = JZ + 1
         IF (JZ .GT. N) GO TO 50
         IF (ML .LT. 1) GO TO 50
            DO 40 I = 1, ML
               ABD(I,JZ) = 0.0D0
   40       CONTINUE
   50    CONTINUE
C
C        FIND L = PIVOT INDEX
C
         LM = MIN(ML,N-K)
         L = IDAMAX(LM+1,ABD(M,K),1) + M - 1
         IPVT(K) = L + K - M
C
C        ZERO PIVOT IMPLIES THIS COLUMN ALREADY TRIANGULARIZED
C
         IF (ABD(L,K) .EQ. 0.0D0) GO TO 100
C
C           INTERCHANGE IF NECESSARY
C
            IF (L .EQ. M) GO TO 60
               T = ABD(L,K)
               ABD(L,K) = ABD(M,K)
               ABD(M,K) = T
   60       CONTINUE
C
C           COMPUTE MULTIPLIERS
C
            T = -1.0D0/ABD(M,K)
            CALL DSCAL(LM,T,ABD(M+1,K),1)
C
C           ROW ELIMINATION WITH COLUMN INDEXING
C
            JU = MIN(MAX(JU,MU+IPVT(K)),N)
            MM = M
            IF (JU .LT. KP1) GO TO 90
            DO 80 J = KP1, JU
               L = L - 1
               MM = MM - 1
               T = ABD(L,J)
               IF (L .EQ. MM) GO TO 70
                  ABD(L,J) = ABD(MM,J)
                  ABD(MM,J) = T
   70          CONTINUE
               CALL DAXPY(LM,T,ABD(M+1,K),1,ABD(MM+1,J),1)
   80       CONTINUE
   90       CONTINUE
         GO TO 110
  100    CONTINUE
            INFO = K
  110    CONTINUE
  120 CONTINUE
  130 CONTINUE
      IPVT(N) = N
      IF (ABD(M,N) .EQ. 0.0D0) INFO = N
      RETURN
      END
*DECK DGBSL
      SUBROUTINE DGBSL (ABD, LDA, N, ML, MU, IPVT, B, JOB)
C***BEGIN PROLOGUE  DGBSL
C***PURPOSE  Solve the real band system A*X=B or TRANS(A)*X=B using
C            the factors computed by DGBCO or DGBFA.
C***CATEGORY  D2A2
C***TYPE      DOUBLE PRECISION (SGBSL-S, DGBSL-D, CGBSL-C)
C***KEYWORDS  BANDED, LINEAR ALGEBRA, LINPACK, MATRIX, SOLVE
C***AUTHOR  Moler, C. B., (U. of New Mexico)
C***DESCRIPTION
C
C     DGBSL solves the double precision band system
C     A * X = B  or  TRANS(A) * X = B
C     using the factors computed by DGBCO or DGBFA.
C
C     On Entry
C
C        ABD     DOUBLE PRECISION(LDA, N)
C                the output from DGBCO or DGBFA.
C
C        LDA     INTEGER
C                the leading dimension of the array  ABD .
C
C        N       INTEGER
C                the order of the original matrix.
C
C        ML      INTEGER
C                number of diagonals below the main diagonal.
C
C        MU      INTEGER
C                number of diagonals above the main diagonal.
C
C        IPVT    INTEGER(N)
C                the pivot vector from DGBCO or DGBFA.
C
C        B       DOUBLE PRECISION(N)
C                the right hand side vector.
C
C        JOB     INTEGER
C                = 0         to solve  A*X = B ,
C                = nonzero   to solve  TRANS(A)*X = B , where
C                            TRANS(A)  is the transpose.
C
C     On Return
C
C        B       the solution vector  X .
C
C     Error Condition
C
C        A division by zero will occur if the input factor contains a
C        zero on the diagonal.  Technically this indicates singularity
C        but it is often caused by improper arguments or improper
C        setting of LDA .  It will not occur if the subroutines are
C        called correctly and if DGBCO has set RCOND .GT. 0.0
C        or DGBFA has set INFO .EQ. 0 .
C
C     To compute  INVERSE(A) * C  where  C  is a matrix
C     with  P  columns
C           CALL DGBCO(ABD,LDA,N,ML,MU,IPVT,RCOND,Z)
C           IF (RCOND is too small) GO TO ...
C           DO 10 J = 1, P
C              CALL DGBSL(ABD,LDA,N,ML,MU,IPVT,C(1,J),0)
C        10 CONTINUE
C
C***REFERENCES  J. J. Dongarra, J. R. Bunch, C. B. Moler, and G. W.
C                 Stewart, LINPACK Users' Guide, SIAM, 1979.
C***ROUTINES CALLED  DAXPY, DDOT
C***REVISION HISTORY  (YYMMDD)
C   780814  DATE WRITTEN
C   890531  Changed all specific intrinsics to generic.  (WRB)
C   890831  Modified array declarations.  (WRB)
C   890831  REVISION DATE from Version 3.2
C   891214  Prologue converted to Version 4.0 format.  (BAB)
C   900326  Removed duplicate information from DESCRIPTION section.
C           (WRB)
C   920501  Reformatted the REFERENCES section.  (WRB)
C***END PROLOGUE  DGBSL
      INTEGER LDA,N,ML,MU,IPVT(*),JOB
      DOUBLE PRECISION ABD(LDA,*),B(*)
C
      DOUBLE PRECISION DDOT,T
      INTEGER K,KB,L,LA,LB,LM,M,NM1
C***FIRST EXECUTABLE STATEMENT  DGBSL
      M = MU + ML + 1
      NM1 = N - 1
      IF (JOB .NE. 0) GO TO 50
C
C        JOB = 0 , SOLVE  A * X = B
C        FIRST SOLVE L*Y = B
C
         IF (ML .EQ. 0) GO TO 30
         IF (NM1 .LT. 1) GO TO 30
            DO 20 K = 1, NM1
               LM = MIN(ML,N-K)
               L = IPVT(K)
               T = B(L)
               IF (L .EQ. K) GO TO 10
                  B(L) = B(K)
                  B(K) = T
   10          CONTINUE
               CALL DAXPY(LM,T,ABD(M+1,K),1,B(K+1),1)
   20       CONTINUE
   30    CONTINUE
C
C        NOW SOLVE  U*X = Y
C
         DO 40 KB = 1, N
            K = N + 1 - KB
            B(K) = B(K)/ABD(M,K)
            LM = MIN(K,M) - 1
            LA = M - LM
            LB = K - LM
            T = -B(K)
            CALL DAXPY(LM,T,ABD(LA,K),1,B(LB),1)
   40    CONTINUE
      GO TO 100
   50 CONTINUE
C
C        JOB = NONZERO, SOLVE  TRANS(A) * X = B
C        FIRST SOLVE  TRANS(U)*Y = B
C
         DO 60 K = 1, N
            LM = MIN(K,M) - 1
            LA = M - LM
            LB = K - LM
            T = DDOT(LM,ABD(LA,K),1,B(LB),1)
            B(K) = (B(K) - T)/ABD(M,K)
   60    CONTINUE
C
C        NOW SOLVE TRANS(L)*X = Y
C
         IF (ML .EQ. 0) GO TO 90
         IF (NM1 .LT. 1) GO TO 90
            DO 80 KB = 1, NM1
               K = N - KB
               LM = MIN(ML,N-K)
               B(K) = B(K) + DDOT(LM,ABD(M+1,K),1,B(K+1),1)
               L = IPVT(K)
               IF (L .EQ. K) GO TO 70
                  T = B(L)
                  B(L) = B(K)
                  B(K) = T
   70          CONTINUE
   80       CONTINUE
   90    CONTINUE
  100 CONTINUE
      RETURN
      END
*DECK DAXPY
      SUBROUTINE DAXPY (N, DA, DX, INCX, DY, INCY)
C***BEGIN PROLOGUE  DAXPY
C***PURPOSE  Compute a constant times a vector plus a vector.
C***CATEGORY  D1A7
C***TYPE      DOUBLE PRECISION (SAXPY-S, DAXPY-D, CAXPY-C)
C***KEYWORDS  BLAS, LINEAR ALGEBRA, TRIAD, VECTOR
C***AUTHOR  Lawson, C. L., (JPL)
C           Hanson, R. J., (SNLA)
C           Kincaid, D. R., (U. of Texas)
C           Krogh, F. T., (JPL)
C***DESCRIPTION
C
C                B L A S  Subprogram
C    Description of Parameters
C
C     --Input--
C        N  number of elements in input vector(s)
C       DA  double precision scalar multiplier
C       DX  double precision vector with N elements
C     INCX  storage spacing between elements of DX
C       DY  double precision vector with N elements
C     INCY  storage spacing between elements of DY
C
C     --Output--
C       DY  double precision result (unchanged if N .LE. 0)
C
C     Overwrite double precision DY with double precision DA*DX + DY.
C     For I = 0 to N-1, replace  DY(LY+I*INCY) with DA*DX(LX+I*INCX) +
C       DY(LY+I*INCY),
C     where LX = 1 if INCX .GE. 0, else LX = 1+(1-N)*INCX, and LY is
C     defined in a similar way using INCY.
C
C***REFERENCES  C. L. Lawson, R. J. Hanson, D. R. Kincaid and F. T.
C                 Krogh, Basic linear algebra subprograms for Fortran
C                 usage, Algorithm No. 539, Transactions on Mathematical
C                 Software 5, 3 (September 1979), pp. 308-323.
C***ROUTINES CALLED  (NONE)
C***REVISION HISTORY  (YYMMDD)
C   791001  DATE WRITTEN
C   890831  Modified array declarations.  (WRB)
C   890831  REVISION DATE from Version 3.2
C   891214  Prologue converted to Version 4.0 format.  (BAB)
C   920310  Corrected definition of LX in DESCRIPTION.  (WRB)
C   920501  Reformatted the REFERENCES section.  (WRB)
C***END PROLOGUE  DAXPY
      DOUBLE PRECISION DX(*), DY(*), DA
C***FIRST EXECUTABLE STATEMENT  DAXPY
      IF (N.LE.0 .OR. DA.EQ.0.0D0) RETURN
      IF (INCX .EQ. INCY) IF (INCX-1) 5,20,60
C
C     Code for unequal or nonpositive increments.
C
    5 IX = 1
      IY = 1
      IF (INCX .LT. 0) IX = (-N+1)*INCX + 1
      IF (INCY .LT. 0) IY = (-N+1)*INCY + 1
      DO 10 I = 1,N
        DY(IY) = DY(IY) + DA*DX(IX)
        IX = IX + INCX
        IY = IY + INCY
   10 CONTINUE
      RETURN
C
C     Code for both increments equal to 1.
C
C     Clean-up loop so remaining vector length is a multiple of 4.
C
   20 M = MOD(N,4)
      IF (M .EQ. 0) GO TO 40
      DO 30 I = 1,M
        DY(I) = DY(I) + DA*DX(I)
   30 CONTINUE
      IF (N .LT. 4) RETURN
   40 MP1 = M + 1
      DO 50 I = MP1,N,4
        DY(I) = DY(I) + DA*DX(I)
        DY(I+1) = DY(I+1) + DA*DX(I+1)
        DY(I+2) = DY(I+2) + DA*DX(I+2)
        DY(I+3) = DY(I+3) + DA*DX(I+3)
   50 CONTINUE
      RETURN
C
C     Code for equal, positive, non-unit increments.
C
   60 NS = N*INCX
      DO 70 I = 1,NS,INCX
        DY(I) = DA*DX(I) + DY(I)
   70 CONTINUE
      RETURN
      END
*DECK DCOPY
      SUBROUTINE DCOPY (N, DX, INCX, DY, INCY)
C***BEGIN PROLOGUE  DCOPY
C***PURPOSE  Copy a vector.
C***CATEGORY  D1A5
C***TYPE      DOUBLE PRECISION (SCOPY-S, DCOPY-D, CCOPY-C, ICOPY-I)
C***KEYWORDS  BLAS, COPY, LINEAR ALGEBRA, VECTOR
C***AUTHOR  Lawson, C. L., (JPL)
C           Hanson, R. J., (SNLA)
C           Kincaid, D. R., (U. of Texas)
C           Krogh, F. T., (JPL)
C***DESCRIPTION
C
C                B L A S  Subprogram
C    Description of Parameters
C
C     --Input--
C        N  number of elements in input vector(s)
C       DX  double precision vector with N elements
C     INCX  storage spacing between elements of DX
C       DY  double precision vector with N elements
C     INCY  storage spacing between elements of DY
C
C     --Output--
C       DY  copy of vector DX (unchanged if N .LE. 0)
C
C     Copy double precision DX to double precision DY.
C     For I = 0 to N-1, copy DX(LX+I*INCX) to DY(LY+I*INCY),
C     where LX = 1 if INCX .GE. 0, else LX = 1+(1-N)*INCX, and LY is
C     defined in a similar way using INCY.
C
C***REFERENCES  C. L. Lawson, R. J. Hanson, D. R. Kincaid and F. T.
C                 Krogh, Basic linear algebra subprograms for Fortran
C                 usage, Algorithm No. 539, Transactions on Mathematical
C                 Software 5, 3 (September 1979), pp. 308-323.
C***ROUTINES CALLED  (NONE)
C***REVISION HISTORY  (YYMMDD)
C   791001  DATE WRITTEN
C   890831  Modified array declarations.  (WRB)
C   890831  REVISION DATE from Version 3.2
C   891214  Prologue converted to Version 4.0 format.  (BAB)
C   920310  Corrected definition of LX in DESCRIPTION.  (WRB)
C   920501  Reformatted the REFERENCES section.  (WRB)
C***END PROLOGUE  DCOPY
      DOUBLE PRECISION DX(*), DY(*)
C***FIRST EXECUTABLE STATEMENT  DCOPY
      IF (N .LE. 0) RETURN
      IF (INCX .EQ. INCY) IF (INCX-1) 5,20,60
C
C     Code for unequal or nonpositive increments.
C
    5 IX = 1
      IY = 1
      IF (INCX .LT. 0) IX = (-N+1)*INCX + 1
      IF (INCY .LT. 0) IY = (-N+1)*INCY + 1
      DO 10 I = 1,N
        DY(IY) = DX(IX)
        IX = IX + INCX
        IY = IY + INCY
   10 CONTINUE
      RETURN
C
C     Code for both increments equal to 1.
C
C     Clean-up loop so remaining vector length is a multiple of 7.
C
   20 M = MOD(N,7)
      IF (M .EQ. 0) GO TO 40
      DO 30 I = 1,M
        DY(I) = DX(I)
   30 CONTINUE
      IF (N .LT. 7) RETURN
   40 MP1 = M + 1
      DO 50 I = MP1,N,7
        DY(I) = DX(I)
        DY(I+1) = DX(I+1)
        DY(I+2) = DX(I+2)
        DY(I+3) = DX(I+3)
        DY(I+4) = DX(I+4)
        DY(I+5) = DX(I+5)
        DY(I+6) = DX(I+6)
   50 CONTINUE
      RETURN
C
C     Code for equal, positive, non-unit increments.
C
   60 NS = N*INCX
      DO 70 I = 1,NS,INCX
        DY(I) = DX(I)
   70 CONTINUE
      RETURN
      END
*DECK DDOT
      DOUBLE PRECISION FUNCTION DDOT (N, DX, INCX, DY, INCY)
C***BEGIN PROLOGUE  DDOT
C***PURPOSE  Compute the inner product of two vectors.
C***CATEGORY  D1A4
C***TYPE      DOUBLE PRECISION (SDOT-S, DDOT-D, CDOTU-C)
C***KEYWORDS  BLAS, INNER PRODUCT, LINEAR ALGEBRA, VECTOR
C***AUTHOR  Lawson, C. L., (JPL)
C           Hanson, R. J., (SNLA)
C           Kincaid, D. R., (U. of Texas)
C           Krogh, F. T., (JPL)
C***DESCRIPTION
C
C                B L A S  Subprogram
C    Description of Parameters
C
C     --Input--
C        N  number of elements in input vector(s)
C       DX  double precision vector with N elements
C     INCX  storage spacing between elements of DX
C       DY  double precision vector with N elements
C     INCY  storage spacing between elements of DY
C
C     --Output--
C     DDOT  double precision dot product (zero if N .LE. 0)
C
C     Returns the dot product of double precision DX and DY.
C     DDOT = sum for I = 0 to N-1 of  DX(LX+I*INCX) * DY(LY+I*INCY),
C     where LX = 1 if INCX .GE. 0, else LX = 1+(1-N)*INCX, and LY is
C     defined in a similar way using INCY.
C
C***REFERENCES  C. L. Lawson, R. J. Hanson, D. R. Kincaid and F. T.
C                 Krogh, Basic linear algebra subprograms for Fortran
C                 usage, Algorithm No. 539, Transactions on Mathematical
C                 Software 5, 3 (September 1979), pp. 308-323.
C***ROUTINES CALLED  (NONE)
C***REVISION HISTORY  (YYMMDD)
C   791001  DATE WRITTEN
C   890831  Modified array declarations.  (WRB)
C   890831  REVISION DATE from Version 3.2
C   891214  Prologue converted to Version 4.0 format.  (BAB)
C   920310  Corrected definition of LX in DESCRIPTION.  (WRB)
C   920501  Reformatted the REFERENCES section.  (WRB)
C***END PROLOGUE  DDOT
      DOUBLE PRECISION DX(*), DY(*)
C***FIRST EXECUTABLE STATEMENT  DDOT
      DDOT = 0.0D0
      IF (N .LE. 0) RETURN
      IF (INCX .EQ. INCY) IF (INCX-1) 5,20,60
C
C     Code for unequal or nonpositive increments.
C
    5 IX = 1
      IY = 1
      IF (INCX .LT. 0) IX = (-N+1)*INCX + 1
      IF (INCY .LT. 0) IY = (-N+1)*INCY + 1
      DO 10 I = 1,N
        DDOT = DDOT + DX(IX)*DY(IY)
        IX = IX + INCX
        IY = IY + INCY
   10 CONTINUE
      RETURN
C
C     Code for both increments equal to 1.
C
C     Clean-up loop so remaining vector length is a multiple of 5.
C
   20 M = MOD(N,5)
      IF (M .EQ. 0) GO TO 40
      DO 30 I = 1,M
         DDOT = DDOT + DX(I)*DY(I)
   30 CONTINUE
      IF (N .LT. 5) RETURN
   40 MP1 = M + 1
      DO 50 I = MP1,N,5
      DDOT = DDOT + DX(I)*DY(I) + DX(I+1)*DY(I+1) + DX(I+2)*DY(I+2) +
     1              DX(I+3)*DY(I+3) + DX(I+4)*DY(I+4)
   50 CONTINUE
      RETURN
C
C     Code for equal, positive, non-unit increments.
C
   60 NS = N*INCX
      DO 70 I = 1,NS,INCX
        DDOT = DDOT + DX(I)*DY(I)
   70 CONTINUE
      RETURN
      END
*DECK DNRM2
      DOUBLE PRECISION FUNCTION DNRM2 (N, DX, INCX)
C***BEGIN PROLOGUE  DNRM2
C***PURPOSE  Compute the Euclidean length (L2 norm) of a vector.
C***CATEGORY  D1A3B
C***TYPE      DOUBLE PRECISION (SNRM2-S, DNRM2-D, SCNRM2-C)
C***KEYWORDS  BLAS, EUCLIDEAN LENGTH, EUCLIDEAN NORM, L2,
C             LINEAR ALGEBRA, UNITARY, VECTOR
C***AUTHOR  Lawson, C. L., (JPL)
C           Hanson, R. J., (SNLA)
C           Kincaid, D. R., (U. of Texas)
C           Krogh, F. T., (JPL)
C***DESCRIPTION
C
C                B L A S  Subprogram
C    Description of parameters
C
C     --Input--
C        N  number of elements in input vector(s)
C       DX  double precision vector with N elements
C     INCX  storage spacing between elements of DX
C
C     --Output--
C    DNRM2  double precision result (zero if N .LE. 0)
C
C     Euclidean norm of the N-vector stored in DX with storage
C     increment INCX.
C     If N .LE. 0, return with result = 0.
C     If N .GE. 1, then INCX must be .GE. 1
C
C     Four phase method using two built-in constants that are
C     hopefully applicable to all machines.
C         CUTLO = maximum of  SQRT(U/EPS)  over all known machines.
C         CUTHI = minimum of  SQRT(V)      over all known machines.
C     where
C         EPS = smallest no. such that EPS + 1. .GT. 1.
C         U   = smallest positive no.   (underflow limit)
C         V   = largest  no.            (overflow  limit)
C
C     Brief outline of algorithm.
C
C     Phase 1 scans zero components.
C     move to phase 2 when a component is nonzero and .LE. CUTLO
C     move to phase 3 when a component is .GT. CUTLO
C     move to phase 4 when a component is .GE. CUTHI/M
C     where M = N for X() real and M = 2*N for complex.
C
C     Values for CUTLO and CUTHI.
C     From the environmental parameters listed in the IMSL converter
C     document the limiting values are as follows:
C     CUTLO, S.P.   U/EPS = 2**(-102) for  Honeywell.  Close seconds are
C                   Univac and DEC at 2**(-103)
C                   Thus CUTLO = 2**(-51) = 4.44089E-16
C     CUTHI, S.P.   V = 2**127 for Univac, Honeywell, and DEC.
C                   Thus CUTHI = 2**(63.5) = 1.30438E19
C     CUTLO, D.P.   U/EPS = 2**(-67) for Honeywell and DEC.
C                   Thus CUTLO = 2**(-33.5) = 8.23181D-11
C     CUTHI, D.P.   same as S.P.  CUTHI = 1.30438D19
C     DATA CUTLO, CUTHI /8.232D-11,  1.304D19/
C     DATA CUTLO, CUTHI /4.441E-16,  1.304E19/
C
C***REFERENCES  C. L. Lawson, R. J. Hanson, D. R. Kincaid and F. T.
C                 Krogh, Basic linear algebra subprograms for Fortran
C                 usage, Algorithm No. 539, Transactions on Mathematical
C                 Software 5, 3 (September 1979), pp. 308-323.
C***ROUTINES CALLED  (NONE)
C***REVISION HISTORY  (YYMMDD)
C   791001  DATE WRITTEN
C   890531  Changed all specific intrinsics to generic.  (WRB)
C   890831  Modified array declarations.  (WRB)
C   890831  REVISION DATE from Version 3.2
C   891214  Prologue converted to Version 4.0 format.  (BAB)
C   920501  Reformatted the REFERENCES section.  (WRB)
C***END PROLOGUE  DNRM2
      INTEGER NEXT
      DOUBLE PRECISION DX(*), CUTLO, CUTHI, HITEST, SUM, XMAX, ZERO,
     +                 ONE
      SAVE CUTLO, CUTHI, ZERO, ONE
      DATA ZERO, ONE /0.0D0, 1.0D0/
C
      DATA CUTLO, CUTHI /8.232D-11,  1.304D19/
C***FIRST EXECUTABLE STATEMENT  DNRM2
      IF (N .GT. 0) GO TO 10
         DNRM2  = ZERO
         GO TO 300
C
   10 ASSIGN 30 TO NEXT
      SUM = ZERO
      NN = N * INCX
C
C                                                 BEGIN MAIN LOOP
C
      I = 1
   20    GO TO NEXT,(30, 50, 70, 110)
   30 IF (ABS(DX(I)) .GT. CUTLO) GO TO 85
      ASSIGN 50 TO NEXT
      XMAX = ZERO
C
C                        PHASE 1.  SUM IS ZERO
C
   50 IF (DX(I) .EQ. ZERO) GO TO 200
      IF (ABS(DX(I)) .GT. CUTLO) GO TO 85
C
C                                PREPARE FOR PHASE 2.
C
      ASSIGN 70 TO NEXT
      GO TO 105
C
C                                PREPARE FOR PHASE 4.
C
  100 I = J
      ASSIGN 110 TO NEXT
      SUM = (SUM / DX(I)) / DX(I)
  105 XMAX = ABS(DX(I))
      GO TO 115
C
C                   PHASE 2.  SUM IS SMALL.
C                             SCALE TO AVOID DESTRUCTIVE UNDERFLOW.
C
   70 IF (ABS(DX(I)) .GT. CUTLO) GO TO 75
C
C                     COMMON CODE FOR PHASES 2 AND 4.
C                     IN PHASE 4 SUM IS LARGE.  SCALE TO AVOID OVERFLOW.
C
  110 IF (ABS(DX(I)) .LE. XMAX) GO TO 115
         SUM = ONE + SUM * (XMAX / DX(I))**2
         XMAX = ABS(DX(I))
         GO TO 200
C
  115 SUM = SUM + (DX(I)/XMAX)**2
      GO TO 200
C
C                  PREPARE FOR PHASE 3.
C
   75 SUM = (SUM * XMAX) * XMAX
C
C     FOR REAL OR D.P. SET HITEST = CUTHI/N
C     FOR COMPLEX      SET HITEST = CUTHI/(2*N)
C
   85 HITEST = CUTHI / N
C
C                   PHASE 3.  SUM IS MID-RANGE.  NO SCALING.
C
      DO 95 J = I,NN,INCX
      IF (ABS(DX(J)) .GE. HITEST) GO TO 100
   95    SUM = SUM + DX(J)**2
      DNRM2 = SQRT(SUM)
      GO TO 300
C
  200 CONTINUE
      I = I + INCX
      IF (I .LE. NN) GO TO 20
C
C              END OF MAIN LOOP.
C
C              COMPUTE SQUARE ROOT AND ADJUST FOR SCALING.
C
      DNRM2 = XMAX * SQRT(SUM)
  300 CONTINUE
      RETURN
      END
*DECK DSCAL
      SUBROUTINE DSCAL (N, DA, DX, INCX)
C***BEGIN PROLOGUE  DSCAL
C***PURPOSE  Multiply a vector by a constant.
C***CATEGORY  D1A6
C***TYPE      DOUBLE PRECISION (SSCAL-S, DSCAL-D, CSCAL-C)
C***KEYWORDS  BLAS, LINEAR ALGEBRA, SCALE, VECTOR
C***AUTHOR  Lawson, C. L., (JPL)
C           Hanson, R. J., (SNLA)
C           Kincaid, D. R., (U. of Texas)
C           Krogh, F. T., (JPL)
C***DESCRIPTION
C
C                B L A S  Subprogram
C    Description of Parameters
C
C     --Input--
C        N  number of elements in input vector(s)
C       DA  double precision scale factor
C       DX  double precision vector with N elements
C     INCX  storage spacing between elements of DX
C
C     --Output--
C       DX  double precision result (unchanged if N.LE.0)
C
C     Replace double precision DX by double precision DA*DX.
C     For I = 0 to N-1, replace DX(IX+I*INCX) with  DA * DX(IX+I*INCX),
C     where IX = 1 if INCX .GE. 0, else IX = 1+(1-N)*INCX.
C
C***REFERENCES  C. L. Lawson, R. J. Hanson, D. R. Kincaid and F. T.
C                 Krogh, Basic linear algebra subprograms for Fortran
C                 usage, Algorithm No. 539, Transactions on Mathematical
C                 Software 5, 3 (September 1979), pp. 308-323.
C***ROUTINES CALLED  (NONE)
C***REVISION HISTORY  (YYMMDD)
C   791001  DATE WRITTEN
C   890831  Modified array declarations.  (WRB)
C   890831  REVISION DATE from Version 3.2
C   891214  Prologue converted to Version 4.0 format.  (BAB)
C   900821  Modified to correct problem with a negative increment.
C           (WRB)
C   920501  Reformatted the REFERENCES section.  (WRB)
C***END PROLOGUE  DSCAL
      DOUBLE PRECISION DA, DX(*)
      INTEGER I, INCX, IX, M, MP1, N
C***FIRST EXECUTABLE STATEMENT  DSCAL
      IF (N .LE. 0) RETURN
      IF (INCX .EQ. 1) GOTO 20
C
C     Code for increment not equal to 1.
C
      IX = 1
      IF (INCX .LT. 0) IX = (-N+1)*INCX + 1
      DO 10 I = 1,N
        DX(IX) = DA*DX(IX)
        IX = IX + INCX
   10 CONTINUE
      RETURN
C
C     Code for increment equal to 1.
C
C     Clean-up loop so remaining vector length is a multiple of 5.
C
   20 M = MOD(N,5)
      IF (M .EQ. 0) GOTO 40
      DO 30 I = 1,M
        DX(I) = DA*DX(I)
   30 CONTINUE
      IF (N .LT. 5) RETURN
   40 MP1 = M + 1
      DO 50 I = MP1,N,5
        DX(I) = DA*DX(I)
        DX(I+1) = DA*DX(I+1)
        DX(I+2) = DA*DX(I+2)
        DX(I+3) = DA*DX(I+3)
        DX(I+4) = DA*DX(I+4)
   50 CONTINUE
      RETURN
      END
*DECK IDAMAX
      INTEGER FUNCTION IDAMAX (N, DX, INCX)
C***BEGIN PROLOGUE  IDAMAX
C***PURPOSE  Find the smallest index of that component of a vector
C            having the maximum magnitude.
C***CATEGORY  D1A2
C***TYPE      DOUBLE PRECISION (ISAMAX-S, IDAMAX-D, ICAMAX-C)
C***KEYWORDS  BLAS, LINEAR ALGEBRA, MAXIMUM COMPONENT, VECTOR
C***AUTHOR  Lawson, C. L., (JPL)
C           Hanson, R. J., (SNLA)
C           Kincaid, D. R., (U. of Texas)
C           Krogh, F. T., (JPL)
C***DESCRIPTION
C
C                B L A S  Subprogram
C    Description of Parameters
C
C     --Input--
C        N  number of elements in input vector(s)
C       DX  double precision vector with N elements
C     INCX  storage spacing between elements of DX
C
C     --Output--
C   IDAMAX  smallest index (zero if N .LE. 0)
C
C     Find smallest index of maximum magnitude of double precision DX.
C     IDAMAX = first I, I = 1 to N, to maximize ABS(DX(IX+(I-1)*INCX)),
C     where IX = 1 if INCX .GE. 0, else IX = 1+(1-N)*INCX.
C
C***REFERENCES  C. L. Lawson, R. J. Hanson, D. R. Kincaid and F. T.
C                 Krogh, Basic linear algebra subprograms for Fortran
C                 usage, Algorithm No. 539, Transactions on Mathematical
C                 Software 5, 3 (September 1979), pp. 308-323.
C***ROUTINES CALLED  (NONE)
C***REVISION HISTORY  (YYMMDD)
C   791001  DATE WRITTEN
C   890531  Changed all specific intrinsics to generic.  (WRB)
C   890531  REVISION DATE from Version 3.2
C   891214  Prologue converted to Version 4.0 format.  (BAB)
C   900821  Modified to correct problem with a negative increment.
C           (WRB)
C   920501  Reformatted the REFERENCES section.  (WRB)
C***END PROLOGUE  IDAMAX
      DOUBLE PRECISION DX(*), DMAX, XMAG
      INTEGER I, INCX, IX, N
C***FIRST EXECUTABLE STATEMENT  IDAMAX
      IDAMAX = 0
      IF (N .LE. 0) RETURN
      IDAMAX = 1
      IF (N .EQ. 1) RETURN
C
      IF (INCX .EQ. 1) GOTO 20
C
C     Code for increments not equal to 1.
C
      IX = 1
      IF (INCX .LT. 0) IX = (-N+1)*INCX + 1
      DMAX = ABS(DX(IX))
      IX = IX + INCX
      DO 10 I = 2,N
        XMAG = ABS(DX(IX))
        IF (XMAG .GT. DMAX) THEN
          IDAMAX = I
          DMAX = XMAG
        ENDIF
        IX = IX + INCX
   10 CONTINUE
      RETURN
C
C     Code for increments equal to 1.
C
   20 DMAX = ABS(DX(1))
      DO 30 I = 2,N
        XMAG = ABS(DX(I))
        IF (XMAG .GT. DMAX) THEN
          IDAMAX = I
          DMAX = XMAG
        ENDIF
   30 CONTINUE
      RETURN
      END
*DECK XERRWD
      SUBROUTINE XERRWD (MSG, NMES, NERR, LEVEL, NI, I1, I2, NR, R1, R2)
C***BEGIN PROLOGUE  XERRWD
C***SUBSIDIARY
C***PURPOSE  Write error message with values.
C***CATEGORY  R3C
C***TYPE      DOUBLE PRECISION (XERRWV-S, XERRWD-D)
C***AUTHOR  Hindmarsh, Alan C., (LLNL)
C***DESCRIPTION
C
C  Subroutines XERRWD, XSETF, XSETUN, and the function routine IXSAV,
C  as given here, constitute a simplified version of the SLATEC error
C  handling package.
C
C  All arguments are input arguments.
C
C  MSG    = The message (character array).
C  NMES   = The length of MSG (number of characters).
C  NERR   = The error number (not used).
C  LEVEL  = The error level..
C           0 or 1 means recoverable (control returns to caller).
C           2 means fatal (run is aborted--see note below).
C  NI     = Number of integers (0, 1, or 2) to be printed with message.
C  I1,I2  = Integers to be printed, depending on NI.
C  NR     = Number of reals (0, 1, or 2) to be printed with message.
C  R1,R2  = Reals to be printed, depending on NR.
C
C  Note..  this routine is machine-dependent and specialized for use
C  in limited context, in the following ways..
C  1. The argument MSG is assumed to be of type CHARACTER, and
C     the message is printed with a format of (1X,A).
C  2. The message is assumed to take only one line.
C     Multi-line messages are generated by repeated calls.
C  3. If LEVEL = 2, control passes to the statement   STOP
C     to abort the run.  This statement may be machine-dependent.
C  4. R1 and R2 are assumed to be in double precision and are printed
C     in D21.13 format.
C
C***ROUTINES CALLED  IXSAV
C***REVISION HISTORY  (YYMMDD)
C   920831  DATE WRITTEN
C   921118  Replaced MFLGSV/LUNSAV by IXSAV. (ACH)
C   930329  Modified prologue to SLATEC format. (FNF)
C   930407  Changed MSG from CHARACTER*1 array to variable. (FNF)
C   930922  Minor cosmetic change. (FNF)
C***END PROLOGUE  XERRWD
C
C*Internal Notes:
C
C For a different default logical unit number, IXSAV (or a subsidiary
C routine that it calls) will need to be modified.
C For a different run-abort command, change the statement following
C statement 100 at the end.
C-----------------------------------------------------------------------
C Subroutines called by XERRWD.. None
C Function routine called by XERRWD.. IXSAV
C-----------------------------------------------------------------------
C**End
C
C  Declare arguments.
C
      DOUBLE PRECISION R1, R2
      INTEGER NMES, NERR, LEVEL, NI, I1, I2, NR
      CHARACTER*(*) MSG
C
C  Declare local variables.
C
      INTEGER LUNIT, IXSAV, MESFLG
C
C  Get logical unit number and message print flag.
C
C***FIRST EXECUTABLE STATEMENT  XERRWD
      LUNIT = IXSAV (1, 0, .FALSE.)
      MESFLG = IXSAV (2, 0, .FALSE.)
      IF (MESFLG .EQ. 0) GO TO 100
C
C  Write the message.
C
      WRITE (LUNIT,10)  MSG
 10   FORMAT(1X,A)
      IF (NI .EQ. 1) WRITE (LUNIT, 20) I1
 20   FORMAT(6X,'In above message,  I1 =',I10)
      IF (NI .EQ. 2) WRITE (LUNIT, 30) I1,I2
 30   FORMAT(6X,'In above message,  I1 =',I10,3X,'I2 =',I10)
      IF (NR .EQ. 1) WRITE (LUNIT, 40) R1
 40   FORMAT(6X,'In above message,  R1 =',D21.13)
      IF (NR .EQ. 2) WRITE (LUNIT, 50) R1,R2
 50   FORMAT(6X,'In above,  R1 =',D21.13,3X,'R2 =',D21.13)
C
C  Abort the run if LEVEL = 2.
C
 100  IF (LEVEL .NE. 2) RETURN
      STOP
C----------------------- End of Subroutine XERRWD ----------------------
      END
*DECK XSETF
      SUBROUTINE XSETF (MFLAG)
C***BEGIN PROLOGUE  XSETF
C***PURPOSE  Reset the error print control flag.
C***CATEGORY  R3A
C***TYPE      ALL (XSETF-A)
C***KEYWORDS  ERROR CONTROL
C***AUTHOR  Hindmarsh, Alan C., (LLNL)
C***DESCRIPTION
C
C   XSETF sets the error print control flag to MFLAG:
C      MFLAG=1 means print all messages (the default).
C      MFLAG=0 means no printing.
C
C***SEE ALSO  XERRWD, XERRWV
C***REFERENCES  (NONE)
C***ROUTINES CALLED  IXSAV
C***REVISION HISTORY  (YYMMDD)
C   921118  DATE WRITTEN
C   930329  Added SLATEC format prologue. (FNF)
C   930407  Corrected SEE ALSO section. (FNF)
C   930922  Made user-callable, and other cosmetic changes. (FNF)
C***END PROLOGUE  XSETF
C
C Subroutines called by XSETF.. None
C Function routine called by XSETF.. IXSAV
C-----------------------------------------------------------------------
C**End
      INTEGER MFLAG, JUNK, IXSAV
C
C***FIRST EXECUTABLE STATEMENT  XSETF
      IF (MFLAG .EQ. 0 .OR. MFLAG .EQ. 1) JUNK = IXSAV (2,MFLAG,.TRUE.)
      RETURN
C----------------------- End of Subroutine XSETF -----------------------
      END
*DECK XSETUN
      SUBROUTINE XSETUN (LUN)
C***BEGIN PROLOGUE  XSETUN
C***PURPOSE  Reset the logical unit number for error messages.
C***CATEGORY  R3B
C***TYPE      ALL (XSETUN-A)
C***KEYWORDS  ERROR CONTROL
C***DESCRIPTION
C
C   XSETUN sets the logical unit number for error messages to LUN.
C
C***AUTHOR  Hindmarsh, Alan C., (LLNL)
C***SEE ALSO  XERRWD, XERRWV
C***REFERENCES  (NONE)
C***ROUTINES CALLED  IXSAV
C***REVISION HISTORY  (YYMMDD)
C   921118  DATE WRITTEN
C   930329  Added SLATEC format prologue. (FNF)
C   930407  Corrected SEE ALSO section. (FNF)
C   930922  Made user-callable, and other cosmetic changes. (FNF)
C***END PROLOGUE  XSETUN
C
C Subroutines called by XSETUN.. None
C Function routine called by XSETUN.. IXSAV
C-----------------------------------------------------------------------
C**End
      INTEGER LUN, JUNK, IXSAV
C
C***FIRST EXECUTABLE STATEMENT  XSETUN
      IF (LUN .GT. 0) JUNK = IXSAV (1,LUN,.TRUE.)
      RETURN
C----------------------- End of Subroutine XSETUN ----------------------
      END
*DECK IXSAV
      INTEGER FUNCTION IXSAV (IPAR, IVALUE, ISET)
C***BEGIN PROLOGUE  IXSAV
C***SUBSIDIARY
C***PURPOSE  Save and recall error message control parameters.
C***CATEGORY  R3C
C***TYPE      ALL (IXSAV-A)
C***AUTHOR  Hindmarsh, Alan C., (LLNL)
C***DESCRIPTION
C
C  IXSAV saves and recalls one of two error message parameters:
C    LUNIT, the logical unit number to which messages are printed, and
C    MESFLG, the message print flag.
C  This is a modification of the SLATEC library routine J4SAVE.
C
C  Saved local variables..
C   LUNIT  = Logical unit number for messages.  The default is obtained
C            by a call to IUMACH (may be machine-dependent).
C   MESFLG = Print control flag..
C            1 means print all messages (the default).
C            0 means no printing.
C
C  On input..
C    IPAR   = Parameter indicator (1 for LUNIT, 2 for MESFLG).
C    IVALUE = The value to be set for the parameter, if ISET = .TRUE.
C    ISET   = Logical flag to indicate whether to read or write.
C             If ISET = .TRUE., the parameter will be given
C             the value IVALUE.  If ISET = .FALSE., the parameter
C             will be unchanged, and IVALUE is a dummy argument.
C
C  On return..
C    IXSAV = The (old) value of the parameter.
C
C***SEE ALSO  XERRWD, XERRWV
C***ROUTINES CALLED  IUMACH
C***REVISION HISTORY  (YYMMDD)
C   921118  DATE WRITTEN
C   930329  Modified prologue to SLATEC format. (FNF)
C   930915  Added IUMACH call to get default output unit.  (ACH)
C   930922  Minor cosmetic changes. (FNF)
C   010425  Type declaration for IUMACH added. (ACH)
C***END PROLOGUE  IXSAV
C
C Subroutines called by IXSAV.. None
C Function routine called by IXSAV.. IUMACH
C-----------------------------------------------------------------------
C**End
      LOGICAL ISET
      INTEGER IPAR, IVALUE
C-----------------------------------------------------------------------
      INTEGER IUMACH, LUNIT, MESFLG
C-----------------------------------------------------------------------
C The following Fortran-77 declaration is to cause the values of the
C listed (local) variables to be saved between calls to this routine.
C-----------------------------------------------------------------------
      SAVE LUNIT, MESFLG
      DATA LUNIT/-1/, MESFLG/1/
C
C***FIRST EXECUTABLE STATEMENT  IXSAV
      IF (IPAR .EQ. 1) THEN
        IF (LUNIT .EQ. -1) LUNIT = IUMACH()
        IXSAV = LUNIT
        IF (ISET) LUNIT = IVALUE
        ENDIF
C
      IF (IPAR .EQ. 2) THEN
        IXSAV = MESFLG
        IF (ISET) MESFLG = IVALUE
        ENDIF
C
      RETURN
C----------------------- End of Function IXSAV -------------------------
      END
*DECK IUMACH
      INTEGER FUNCTION IUMACH()
C***BEGIN PROLOGUE  IUMACH
C***PURPOSE  Provide standard output unit number.
C***CATEGORY  R1
C***TYPE      INTEGER (IUMACH-I)
C***KEYWORDS  MACHINE CONSTANTS
C***AUTHOR  Hindmarsh, Alan C., (LLNL)
C***DESCRIPTION
C *Usage:
C        INTEGER  LOUT, IUMACH
C        LOUT = IUMACH()
C
C *Function Return Values:
C     LOUT : the standard logical unit for Fortran output.
C
C***REFERENCES  (NONE)
C***ROUTINES CALLED  (NONE)
C***REVISION HISTORY  (YYMMDD)
C   930915  DATE WRITTEN
C   930922  Made user-callable, and other cosmetic changes. (FNF)
C***END PROLOGUE  IUMACH
C
C*Internal Notes:
C  The built-in value of 6 is standard on a wide range of Fortran
C  systems.  This may be machine-dependent.
C**End
C***FIRST EXECUTABLE STATEMENT  IUMACH
      IUMACH = 6
C
      RETURN
C----------------------- End of Function IUMACH ------------------------
      END
