# Supplementary material for: HepatoDyn: A Dynamic Model of Hepatocyte Metabolism That Integrates 13C Isotopomer Data
Source: PLoS Comput Biol. 2016 Apr 28;12(4):e1004899. doi: 10.1371/journal.pcbi.1004899 (PMC4849781; doi:10.1371/journal.pcbi.1004899)
Supplement: S1 Software — The software HepatoDyn (that integrates both the kinetic model and the label propagation model) and its source code. Further information about the software is provided in the readme file packaged with the software. (ZIP) [file pcbi.1004899.s019.zip › Hepatodyn/Ubuntu/svd/odepack_sub1.f]

*DECK DUMACH
      DOUBLE PRECISION FUNCTION DUMACH ()
C***BEGIN PROLOGUE  DUMACH
C***PURPOSE  Compute the unit roundoff of the machine.
C***CATEGORY  R1
C***TYPE      DOUBLE PRECISION (RUMACH-S, DUMACH-D)
C***KEYWORDS  MACHINE CONSTANTS
C***AUTHOR  Hindmarsh, Alan C., (LLNL)
C***DESCRIPTION
C *Usage:
C        DOUBLE PRECISION  A, DUMACH
C        A = DUMACH()
C
C *Function Return Values:
C     A : the unit roundoff of the machine.
C
C *Description:
C     The unit roundoff is defined as the smallest positive machine
C     number u such that  1.0 + u .ne. 1.0.  This is computed by DUMACH
C     in a machine-independent manner.
C
C***REFERENCES  (NONE)
C***ROUTINES CALLED  DUMSUM
C***REVISION HISTORY  (YYYYMMDD)
C   19930216  DATE WRITTEN
C   19930818  Added SLATEC-format prologue.  (FNF)
C   20030707  Added DUMSUM to force normal storage of COMP.  (ACH)
C***END PROLOGUE  DUMACH
C
      DOUBLE PRECISION U, COMP
C***FIRST EXECUTABLE STATEMENT  DUMACH
      U = 1.0D0
 10   U = U*0.5D0
      CALL DUMSUM(1.0D0, U, COMP)
      IF (COMP .NE. 1.0D0) GO TO 10
      DUMACH = U*2.0D0
      RETURN
C----------------------- End of Function DUMACH ------------------------
      END
      SUBROUTINE DUMSUM(A,B,C)
C     Routine to force normal storing of A + B, for DUMACH.
      DOUBLE PRECISION A, B, C
      C = A + B
      RETURN
      END
*DECK DCFODE
      SUBROUTINE DCFODE (METH, ELCO, TESCO)
C***BEGIN PROLOGUE  DCFODE
C***SUBSIDIARY
C***PURPOSE  Set ODE integrator coefficients.
C***TYPE      DOUBLE PRECISION (SCFODE-S, DCFODE-D)
C***AUTHOR  Hindmarsh, Alan C., (LLNL)
C***DESCRIPTION
C
C  DCFODE is called by the integrator routine to set coefficients
C  needed there.  The coefficients for the current method, as
C  given by the value of METH, are set for all orders and saved.
C  The maximum order assumed here is 12 if METH = 1 and 5 if METH = 2.
C  (A smaller value of the maximum order is also allowed.)
C  DCFODE is called once at the beginning of the problem,
C  and is not called again unless and until METH is changed.
C
C  The ELCO array contains the basic method coefficients.
C  The coefficients el(i), 1 .le. i .le. nq+1, for the method of
C  order nq are stored in ELCO(i,nq).  They are given by a genetrating
C  polynomial, i.e.,
C      l(x) = el(1) + el(2)*x + ... + el(nq+1)*x**nq.
C  For the implicit Adams methods, l(x) is given by
C      dl/dx = (x+1)*(x+2)*...*(x+nq-1)/factorial(nq-1),    l(-1) = 0.
C  For the BDF methods, l(x) is given by
C      l(x) = (x+1)*(x+2)* ... *(x+nq)/K,
C  where         K = factorial(nq)*(1 + 1/2 + ... + 1/nq).
C
C  The TESCO array contains test constants used for the
C  local error test and the selection of step size and/or order.
C  At order nq, TESCO(k,nq) is used for the selection of step
C  size at order nq - 1 if k = 1, at order nq if k = 2, and at order
C  nq + 1 if k = 3.
C
C***SEE ALSO  DLSODE
C***ROUTINES CALLED  (NONE)
C***REVISION HISTORY  (YYMMDD)
C   791129  DATE WRITTEN
C   890501  Modified prologue to SLATEC/LDOC format.  (FNF)
C   890503  Minor cosmetic changes.  (FNF)
C   930809  Renamed to allow single/double precision versions. (ACH)
C***END PROLOGUE  DCFODE
C**End
      INTEGER METH
      INTEGER I, IB, NQ, NQM1, NQP1
      DOUBLE PRECISION ELCO, TESCO
      DOUBLE PRECISION AGAMQ, FNQ, FNQM1, PC, PINT, RAGQ,
     1   RQFAC, RQ1FAC, TSIGN, XPIN
      DIMENSION ELCO(13,12), TESCO(3,12)
      DIMENSION PC(12)
C
C***FIRST EXECUTABLE STATEMENT  DCFODE
      GO TO (100, 200), METH
C
 100  ELCO(1,1) = 1.0D0
      ELCO(2,1) = 1.0D0
      TESCO(1,1) = 0.0D0
      TESCO(2,1) = 2.0D0
      TESCO(1,2) = 1.0D0
      TESCO(3,12) = 0.0D0
      PC(1) = 1.0D0
      RQFAC = 1.0D0
      DO 140 NQ = 2,12
C-----------------------------------------------------------------------
C The PC array will contain the coefficients of the polynomial
C     p(x) = (x+1)*(x+2)*...*(x+nq-1).
C Initially, p(x) = 1.
C-----------------------------------------------------------------------
        RQ1FAC = RQFAC
        RQFAC = RQFAC/NQ
        NQM1 = NQ - 1
        FNQM1 = NQM1
        NQP1 = NQ + 1
C Form coefficients of p(x)*(x+nq-1). ----------------------------------
        PC(NQ) = 0.0D0
        DO 110 IB = 1,NQM1
          I = NQP1 - IB
 110      PC(I) = PC(I-1) + FNQM1*PC(I)
        PC(1) = FNQM1*PC(1)
C Compute integral, -1 to 0, of p(x) and x*p(x). -----------------------
        PINT = PC(1)
        XPIN = PC(1)/2.0D0
        TSIGN = 1.0D0
        DO 120 I = 2,NQ
          TSIGN = -TSIGN
          PINT = PINT + TSIGN*PC(I)/I
 120      XPIN = XPIN + TSIGN*PC(I)/(I+1)
C Store coefficients in ELCO and TESCO. --------------------------------
        ELCO(1,NQ) = PINT*RQ1FAC
        ELCO(2,NQ) = 1.0D0
        DO 130 I = 2,NQ
 130      ELCO(I+1,NQ) = RQ1FAC*PC(I)/I
        AGAMQ = RQFAC*XPIN
        RAGQ = 1.0D0/AGAMQ
        TESCO(2,NQ) = RAGQ
        IF (NQ .LT. 12) TESCO(1,NQP1) = RAGQ*RQFAC/NQP1
        TESCO(3,NQM1) = RAGQ
 140    CONTINUE
      RETURN
C
 200  PC(1) = 1.0D0
      RQ1FAC = 1.0D0
      DO 230 NQ = 1,5
C-----------------------------------------------------------------------
C The PC array will contain the coefficients of the polynomial
C     p(x) = (x+1)*(x+2)*...*(x+nq).
C Initially, p(x) = 1.
C-----------------------------------------------------------------------
        FNQ = NQ
        NQP1 = NQ + 1
C Form coefficients of p(x)*(x+nq). ------------------------------------
        PC(NQP1) = 0.0D0
        DO 210 IB = 1,NQ
          I = NQ + 2 - IB
 210      PC(I) = PC(I-1) + FNQ*PC(I)
        PC(1) = FNQ*PC(1)
C Store coefficients in ELCO and TESCO. --------------------------------
        DO 220 I = 1,NQP1
 220      ELCO(I,NQ) = PC(I)/PC(2)
        ELCO(2,NQ) = 1.0D0
        TESCO(1,NQ) = RQ1FAC
        TESCO(2,NQ) = NQP1/ELCO(1,NQ)
        TESCO(3,NQ) = (NQ+2)/ELCO(1,NQ)
        RQ1FAC = RQ1FAC/FNQ
 230    CONTINUE
      RETURN
C----------------------- END OF SUBROUTINE DCFODE ----------------------
      END
*DECK DINTDY
      SUBROUTINE DINTDY (T, K, YH, NYH, DKY, IFLAG)
C***BEGIN PROLOGUE  DINTDY
C***SUBSIDIARY
C***PURPOSE  Interpolate solution derivatives.
C***TYPE      DOUBLE PRECISION (SINTDY-S, DINTDY-D)
C***AUTHOR  Hindmarsh, Alan C., (LLNL)
C***DESCRIPTION
C
C  DINTDY computes interpolated values of the K-th derivative of the
C  dependent variable vector y, and stores it in DKY.  This routine
C  is called within the package with K = 0 and T = TOUT, but may
C  also be called by the user for any K up to the current order.
C  (See detailed instructions in the usage documentation.)
C
C  The computed values in DKY are gotten by interpolation using the
C  Nordsieck history array YH.  This array corresponds uniquely to a
C  vector-valued polynomial of degree NQCUR or less, and DKY is set
C  to the K-th derivative of this polynomial at T.
C  The formula for DKY is:
C               q
C   DKY(i)  =  sum  c(j,K) * (T - tn)**(j-K) * h**(-j) * YH(i,j+1)
C              j=K
C  where  c(j,K) = j*(j-1)*...*(j-K+1), q = NQCUR, tn = TCUR, h = HCUR.
C  The quantities  nq = NQCUR, l = nq+1, N = NEQ, tn, and h are
C  communicated by COMMON.  The above sum is done in reverse order.
C  IFLAG is returned negative if either K or T is out of bounds.
C
C***SEE ALSO  DLSODE
C***ROUTINES CALLED  XERRWD
C***COMMON BLOCKS    DLS001
C***REVISION HISTORY  (YYMMDD)
C   791129  DATE WRITTEN
C   890501  Modified prologue to SLATEC/LDOC format.  (FNF)
C   890503  Minor cosmetic changes.  (FNF)
C   930809  Renamed to allow single/double precision versions. (ACH)
C   010418  Reduced size of Common block /DLS001/. (ACH)
C   031105  Restored 'own' variables to Common block /DLS001/, to
C           enable interrupt/restart feature. (ACH)
C   050427  Corrected roundoff decrement in TP. (ACH)
C***END PROLOGUE  DINTDY
C**End
      INTEGER K, NYH, IFLAG
      DOUBLE PRECISION T, YH, DKY
      DIMENSION YH(NYH,*), DKY(*)
      INTEGER IOWND, IOWNS,
     1   ICF, IERPJ, IERSL, JCUR, JSTART, KFLAG, L,
     2   LYH, LEWT, LACOR, LSAVF, LWM, LIWM, METH, MITER,
     3   MAXORD, MAXCOR, MSBP, MXNCF, N, NQ, NST, NFE, NJE, NQU
      DOUBLE PRECISION ROWNS,
     1   CCMAX, EL0, H, HMIN, HMXI, HU, RC, TN, UROUND
      COMMON /DLS001/ ROWNS(209),
     1   CCMAX, EL0, H, HMIN, HMXI, HU, RC, TN, UROUND,
     2   IOWND(6), IOWNS(6),
     3   ICF, IERPJ, IERSL, JCUR, JSTART, KFLAG, L,
     4   LYH, LEWT, LACOR, LSAVF, LWM, LIWM, METH, MITER,
     5   MAXORD, MAXCOR, MSBP, MXNCF, N, NQ, NST, NFE, NJE, NQU
      INTEGER I, IC, J, JB, JB2, JJ, JJ1, JP1
      DOUBLE PRECISION C, R, S, TP
      CHARACTER*80 MSG
C
C***FIRST EXECUTABLE STATEMENT  DINTDY
      IFLAG = 0
      IF (K .LT. 0 .OR. K .GT. NQ) GO TO 80
      TP = TN - HU -  100.0D0*UROUND*SIGN(ABS(TN) + ABS(HU), HU)
      IF ((T-TP)*(T-TN) .GT. 0.0D0) GO TO 90
C
      S = (T - TN)/H
      IC = 1
      IF (K .EQ. 0) GO TO 15
      JJ1 = L - K
      DO 10 JJ = JJ1,NQ
 10     IC = IC*JJ
 15   C = IC
      DO 20 I = 1,N
 20     DKY(I) = C*YH(I,L)
      IF (K .EQ. NQ) GO TO 55
      JB2 = NQ - K
      DO 50 JB = 1,JB2
        J = NQ - JB
        JP1 = J + 1
        IC = 1
        IF (K .EQ. 0) GO TO 35
        JJ1 = JP1 - K
        DO 30 JJ = JJ1,J
 30       IC = IC*JJ
 35     C = IC
        DO 40 I = 1,N
 40       DKY(I) = C*YH(I,JP1) + S*DKY(I)
 50     CONTINUE
      IF (K .EQ. 0) RETURN
 55   R = H**(-K)
      DO 60 I = 1,N
 60     DKY(I) = R*DKY(I)
      RETURN
C
 80   MSG = 'DINTDY-  K (=I1) illegal      '
      CALL XERRWD (MSG, 30, 51, 0, 1, K, 0, 0, 0.0D0, 0.0D0)
      IFLAG = -1
      RETURN
 90   MSG = 'DINTDY-  T (=R1) illegal      '
      CALL XERRWD (MSG, 30, 52, 0, 0, 0, 0, 1, T, 0.0D0)
      MSG='      T not in interval TCUR - HU (= R1) to TCUR (=R2)      '
      CALL XERRWD (MSG, 60, 52, 0, 0, 0, 0, 2, TP, TN)
      IFLAG = -2
      RETURN
C----------------------- END OF SUBROUTINE DINTDY ----------------------
      END
*DECK DPREPJ
      SUBROUTINE DPREPJ (NEQ, Y, YH, NYH, EWT, FTEM, SAVF, WM, IWM,
     1   F, JAC)
C***BEGIN PROLOGUE  DPREPJ
C***SUBSIDIARY
C***PURPOSE  Compute and process Newton iteration matrix.
C***TYPE      DOUBLE PRECISION (SPREPJ-S, DPREPJ-D)
C***AUTHOR  Hindmarsh, Alan C., (LLNL)
C***DESCRIPTION
C
C  DPREPJ is called by DSTODE to compute and process the matrix
C  P = I - h*el(1)*J , where J is an approximation to the Jacobian.
C  Here J is computed by the user-supplied routine JAC if
C  MITER = 1 or 4, or by finite differencing if MITER = 2, 3, or 5.
C  If MITER = 3, a diagonal approximation to J is used.
C  J is stored in WM and replaced by P.  If MITER .ne. 3, P is then
C  subjected to LU decomposition in preparation for later solution
C  of linear systems with P as coefficient matrix.  This is done
C  by DGEFA if MITER = 1 or 2, and by DGBFA if MITER = 4 or 5.
C
C  In addition to variables described in DSTODE and DLSODE prologues,
C  communication with DPREPJ uses the following:
C  Y     = array containing predicted values on entry.
C  FTEM  = work array of length N (ACOR in DSTODE).
C  SAVF  = array containing f evaluated at predicted y.
C  WM    = real work space for matrices.  On output it contains the
C          inverse diagonal matrix if MITER = 3 and the LU decomposition
C          of P if MITER is 1, 2 , 4, or 5.
C          Storage of matrix elements starts at WM(3).
C          WM also contains the following matrix-related data:
C          WM(1) = SQRT(UROUND), used in numerical Jacobian increments.
C          WM(2) = H*EL0, saved for later use if MITER = 3.
C  IWM   = integer work space containing pivot information, starting at
C          IWM(21), if MITER is 1, 2, 4, or 5.  IWM also contains band
C          parameters ML = IWM(1) and MU = IWM(2) if MITER is 4 or 5.
C  EL0   = EL(1) (input).
C  IERPJ = output error flag,  = 0 if no trouble, .gt. 0 if
C          P matrix found to be singular.
C  JCUR  = output flag = 1 to indicate that the Jacobian matrix
C          (or approximation) is now current.
C  This routine also uses the COMMON variables EL0, H, TN, UROUND,
C  MITER, N, NFE, and NJE.
C
C***SEE ALSO  DLSODE
C***ROUTINES CALLED  DGBFA, DGEFA, DVNORM
C***COMMON BLOCKS    DLS001
C***REVISION HISTORY  (YYMMDD)
C   791129  DATE WRITTEN
C   890501  Modified prologue to SLATEC/LDOC format.  (FNF)
C   890504  Minor cosmetic changes.  (FNF)
C   930809  Renamed to allow single/double precision versions. (ACH)
C   010418  Reduced size of Common block /DLS001/. (ACH)
C   031105  Restored 'own' variables to Common block /DLS001/, to
C           enable interrupt/restart feature. (ACH)
C***END PROLOGUE  DPREPJ
C**End
      EXTERNAL F, JAC
      INTEGER NEQ, NYH, IWM
      DOUBLE PRECISION Y, YH, EWT, FTEM, SAVF, WM
      DIMENSION NEQ(*), Y(*), YH(NYH,*), EWT(*), FTEM(*), SAVF(*),
     1   WM(*), IWM(*)
      INTEGER IOWND, IOWNS,
     1   ICF, IERPJ, IERSL, JCUR, JSTART, KFLAG, L,
     2   LYH, LEWT, LACOR, LSAVF, LWM, LIWM, METH, MITER,
     3   MAXORD, MAXCOR, MSBP, MXNCF, N, NQ, NST, NFE, NJE, NQU
      DOUBLE PRECISION ROWNS,
     1   CCMAX, EL0, H, HMIN, HMXI, HU, RC, TN, UROUND
      COMMON /DLS001/ ROWNS(209),
     1   CCMAX, EL0, H, HMIN, HMXI, HU, RC, TN, UROUND,
     2   IOWND(6), IOWNS(6),
     3   ICF, IERPJ, IERSL, JCUR, JSTART, KFLAG, L,
     4   LYH, LEWT, LACOR, LSAVF, LWM, LIWM, METH, MITER,
     5   MAXORD, MAXCOR, MSBP, MXNCF, N, NQ, NST, NFE, NJE, NQU
      INTEGER I, I1, I2, IER, II, J, J1, JJ, LENP,
     1   MBA, MBAND, MEB1, MEBAND, ML, ML3, MU, NP1
      DOUBLE PRECISION CON, DI, FAC, HL0, R, R0, SRUR, YI, YJ, YJJ,
     1   DVNORM
C
C***FIRST EXECUTABLE STATEMENT  DPREPJ
      NJE = NJE + 1
      IERPJ = 0
      JCUR = 1
      HL0 = H*EL0
      GO TO (100, 200, 300, 400, 500), MITER
C If MITER = 1, call JAC and multiply by scalar. -----------------------
 100  LENP = N*N
      DO 110 I = 1,LENP
 110    WM(I+2) = 0.0D0
      CALL JAC (NEQ, TN, Y, 0, 0, WM(3), N)
      CON = -HL0
      DO 120 I = 1,LENP
 120    WM(I+2) = WM(I+2)*CON
      GO TO 240
C If MITER = 2, make N calls to F to approximate J. --------------------
 200  FAC = DVNORM (N, SAVF, EWT)
      R0 = 1000.0D0*ABS(H)*UROUND*N*FAC
      IF (R0 .EQ. 0.0D0) R0 = 1.0D0
      SRUR = WM(1)
      J1 = 2
      DO 230 J = 1,N
        YJ = Y(J)
        R = MAX(SRUR*ABS(YJ),R0/EWT(J))
        Y(J) = Y(J) + R
        FAC = -HL0/R
        CALL F (NEQ, TN, Y, FTEM)
        DO 220 I = 1,N
 220      WM(I+J1) = (FTEM(I) - SAVF(I))*FAC
        Y(J) = YJ
        J1 = J1 + N
 230    CONTINUE
      NFE = NFE + N
C Add identity matrix. -------------------------------------------------
 240  J = 3
      NP1 = N + 1
      DO 250 I = 1,N
        WM(J) = WM(J) + 1.0D0
 250    J = J + NP1
C Do LU decomposition on P. --------------------------------------------
      CALL DGEFA (WM(3), N, N, IWM(21), IER)
      IF (IER .NE. 0) IERPJ = 1
      RETURN
C If MITER = 3, construct a diagonal approximation to J and P. ---------
 300  WM(2) = HL0
      R = EL0*0.1D0
      DO 310 I = 1,N
 310    Y(I) = Y(I) + R*(H*SAVF(I) - YH(I,2))
      CALL F (NEQ, TN, Y, WM(3))
      NFE = NFE + 1
      DO 320 I = 1,N
        R0 = H*SAVF(I) - YH(I,2)
        DI = 0.1D0*R0 - H*(WM(I+2) - SAVF(I))
        WM(I+2) = 1.0D0
        IF (ABS(R0) .LT. UROUND/EWT(I)) GO TO 320
        IF (ABS(DI) .EQ. 0.0D0) GO TO 330
        WM(I+2) = 0.1D0*R0/DI
 320    CONTINUE
      RETURN
 330  IERPJ = 1
      RETURN
C If MITER = 4, call JAC and multiply by scalar. -----------------------
 400  ML = IWM(1)
      MU = IWM(2)
      ML3 = ML + 3
      MBAND = ML + MU + 1
      MEBAND = MBAND + ML
      LENP = MEBAND*N
      DO 410 I = 1,LENP
 410    WM(I+2) = 0.0D0
      CALL JAC (NEQ, TN, Y, ML, MU, WM(ML3), MEBAND)
      CON = -HL0
      DO 420 I = 1,LENP
 420    WM(I+2) = WM(I+2)*CON
      GO TO 570
C If MITER = 5, make MBAND calls to F to approximate J. ----------------
 500  ML = IWM(1)
      MU = IWM(2)
      MBAND = ML + MU + 1
      MBA = MIN(MBAND,N)
      MEBAND = MBAND + ML
      MEB1 = MEBAND - 1
      SRUR = WM(1)
      FAC = DVNORM (N, SAVF, EWT)
      R0 = 1000.0D0*ABS(H)*UROUND*N*FAC
      IF (R0 .EQ. 0.0D0) R0 = 1.0D0
      DO 560 J = 1,MBA
        DO 530 I = J,N,MBAND
          YI = Y(I)
          R = MAX(SRUR*ABS(YI),R0/EWT(I))
 530      Y(I) = Y(I) + R
        CALL F (NEQ, TN, Y, FTEM)
        DO 550 JJ = J,N,MBAND
          Y(JJ) = YH(JJ,1)
          YJJ = Y(JJ)
          R = MAX(SRUR*ABS(YJJ),R0/EWT(JJ))
          FAC = -HL0/R
          I1 = MAX(JJ-MU,1)
          I2 = MIN(JJ+ML,N)
          II = JJ*MEB1 - ML + 2
          DO 540 I = I1,I2
 540        WM(II+I) = (FTEM(I) - SAVF(I))*FAC
 550      CONTINUE
 560    CONTINUE
      NFE = NFE + MBA
C Add identity matrix. -------------------------------------------------
 570  II = MBAND + 2
      DO 580 I = 1,N
        WM(II) = WM(II) + 1.0D0
 580    II = II + MEBAND
C Do LU decomposition of P. --------------------------------------------
      CALL DGBFA (WM(3), MEBAND, N, ML, MU, IWM(21), IER)
      IF (IER .NE. 0) IERPJ = 1
      RETURN
C----------------------- END OF SUBROUTINE DPREPJ ----------------------
      END
*DECK DSOLSY
      SUBROUTINE DSOLSY (WM, IWM, X, TEM)
C***BEGIN PROLOGUE  DSOLSY
C***SUBSIDIARY
C***PURPOSE  ODEPACK linear system solver.
C***TYPE      DOUBLE PRECISION (SSOLSY-S, DSOLSY-D)
C***AUTHOR  Hindmarsh, Alan C., (LLNL)
C***DESCRIPTION
C
C  This routine manages the solution of the linear system arising from
C  a chord iteration.  It is called if MITER .ne. 0.
C  If MITER is 1 or 2, it calls DGESL to accomplish this.
C  If MITER = 3 it updates the coefficient h*EL0 in the diagonal
C  matrix, and then computes the solution.
C  If MITER is 4 or 5, it calls DGBSL.
C  Communication with DSOLSY uses the following variables:
C  WM    = real work space containing the inverse diagonal matrix if
C          MITER = 3 and the LU decomposition of the matrix otherwise.
C          Storage of matrix elements starts at WM(3).
C          WM also contains the following matrix-related data:
C          WM(1) = SQRT(UROUND) (not used here),
C          WM(2) = HL0, the previous value of h*EL0, used if MITER = 3.
C  IWM   = integer work space containing pivot information, starting at
C          IWM(21), if MITER is 1, 2, 4, or 5.  IWM also contains band
C          parameters ML = IWM(1) and MU = IWM(2) if MITER is 4 or 5.
C  X     = the right-hand side vector on input, and the solution vector
C          on output, of length N.
C  TEM   = vector of work space of length N, not used in this version.
C  IERSL = output flag (in COMMON).  IERSL = 0 if no trouble occurred.
C          IERSL = 1 if a singular matrix arose with MITER = 3.
C  This routine also uses the COMMON variables EL0, H, MITER, and N.
C
C***SEE ALSO  DLSODE
C***ROUTINES CALLED  DGBSL, DGESL
C***COMMON BLOCKS    DLS001
C***REVISION HISTORY  (YYMMDD)
C   791129  DATE WRITTEN
C   890501  Modified prologue to SLATEC/LDOC format.  (FNF)
C   890503  Minor cosmetic changes.  (FNF)
C   930809  Renamed to allow single/double precision versions. (ACH)
C   010418  Reduced size of Common block /DLS001/. (ACH)
C   031105  Restored 'own' variables to Common block /DLS001/, to
C           enable interrupt/restart feature. (ACH)
C***END PROLOGUE  DSOLSY
C**End
      INTEGER IWM
      DOUBLE PRECISION WM, X, TEM
      DIMENSION WM(*), IWM(*), X(*), TEM(*)
      INTEGER IOWND, IOWNS,
     1   ICF, IERPJ, IERSL, JCUR, JSTART, KFLAG, L,
     2   LYH, LEWT, LACOR, LSAVF, LWM, LIWM, METH, MITER,
     3   MAXORD, MAXCOR, MSBP, MXNCF, N, NQ, NST, NFE, NJE, NQU
      DOUBLE PRECISION ROWNS,
     1   CCMAX, EL0, H, HMIN, HMXI, HU, RC, TN, UROUND
      COMMON /DLS001/ ROWNS(209),
     1   CCMAX, EL0, H, HMIN, HMXI, HU, RC, TN, UROUND,
     2   IOWND(6), IOWNS(6),
     3   ICF, IERPJ, IERSL, JCUR, JSTART, KFLAG, L,
     4   LYH, LEWT, LACOR, LSAVF, LWM, LIWM, METH, MITER,
     5   MAXORD, MAXCOR, MSBP, MXNCF, N, NQ, NST, NFE, NJE, NQU
      INTEGER I, MEBAND, ML, MU
      DOUBLE PRECISION DI, HL0, PHL0, R
C
C***FIRST EXECUTABLE STATEMENT  DSOLSY
      IERSL = 0
      GO TO (100, 100, 300, 400, 400), MITER
 100  CALL DGESL (WM(3), N, N, IWM(21), X, 0)
      RETURN
C
 300  PHL0 = WM(2)
      HL0 = H*EL0
      WM(2) = HL0
      IF (HL0 .EQ. PHL0) GO TO 330
      R = HL0/PHL0
      DO 320 I = 1,N
        DI = 1.0D0 - R*(1.0D0 - 1.0D0/WM(I+2))
        IF (ABS(DI) .EQ. 0.0D0) GO TO 390
 320    WM(I+2) = 1.0D0/DI
 330  DO 340 I = 1,N
 340    X(I) = WM(I+2)*X(I)
      RETURN
 390  IERSL = 1
      RETURN
C
 400  ML = IWM(1)
      MU = IWM(2)
      MEBAND = 2*ML + MU + 1
      CALL DGBSL (WM(3), MEBAND, N, ML, MU, IWM(21), X, 0)
      RETURN
C----------------------- END OF SUBROUTINE DSOLSY ----------------------
      END
*DECK DSRCOM
      SUBROUTINE DSRCOM (RSAV, ISAV, JOB)
C***BEGIN PROLOGUE  DSRCOM
C***SUBSIDIARY
C***PURPOSE  Save/restore ODEPACK COMMON blocks.
C***TYPE      DOUBLE PRECISION (SSRCOM-S, DSRCOM-D)
C***AUTHOR  Hindmarsh, Alan C., (LLNL)
C***DESCRIPTION
C
C  This routine saves or restores (depending on JOB) the contents of
C  the COMMON block DLS001, which is used internally
C  by one or more ODEPACK solvers.
C
C  RSAV = real array of length 218 or more.
C  ISAV = integer array of length 37 or more.
C  JOB  = flag indicating to save or restore the COMMON blocks:
C         JOB  = 1 if COMMON is to be saved (written to RSAV/ISAV)
C         JOB  = 2 if COMMON is to be restored (read from RSAV/ISAV)
C         A call with JOB = 2 presumes a prior call with JOB = 1.
C
C***SEE ALSO  DLSODE
C***ROUTINES CALLED  (NONE)
C***COMMON BLOCKS    DLS001
C***REVISION HISTORY  (YYMMDD)
C   791129  DATE WRITTEN
C   890501  Modified prologue to SLATEC/LDOC format.  (FNF)
C   890503  Minor cosmetic changes.  (FNF)
C   921116  Deleted treatment of block /EH0001/.  (ACH)
C   930801  Reduced Common block length by 2.  (ACH)
C   930809  Renamed to allow single/double precision versions. (ACH)
C   010418  Reduced Common block length by 209+12. (ACH)
C   031105  Restored 'own' variables to Common block /DLS001/, to
C           enable interrupt/restart feature. (ACH)
C   031112  Added SAVE statement for data-loaded constants.
C***END PROLOGUE  DSRCOM
C**End
      INTEGER ISAV, JOB
      INTEGER ILS
      INTEGER I, LENILS, LENRLS
      DOUBLE PRECISION RSAV,   RLS
      DIMENSION RSAV(*), ISAV(*)
      SAVE LENRLS, LENILS
      COMMON /DLS001/ RLS(218), ILS(37)
      DATA LENRLS/218/, LENILS/37/
C
C***FIRST EXECUTABLE STATEMENT  DSRCOM
      IF (JOB .EQ. 2) GO TO 100
C
      DO 10 I = 1,LENRLS
 10     RSAV(I) = RLS(I)
      DO 20 I = 1,LENILS
 20     ISAV(I) = ILS(I)
      RETURN
C
 100  CONTINUE
      DO 110 I = 1,LENRLS
 110     RLS(I) = RSAV(I)
      DO 120 I = 1,LENILS
 120     ILS(I) = ISAV(I)
      RETURN
C----------------------- END OF SUBROUTINE DSRCOM ----------------------
      END
*DECK DSTODE
      SUBROUTINE DSTODE (NEQ, Y, YH, NYH, YH1, EWT, SAVF, ACOR,
     1   WM, IWM, F, JAC, PJAC, SLVS)
C***BEGIN PROLOGUE  DSTODE
C***SUBSIDIARY
C***PURPOSE  Performs one step of an ODEPACK integration.
C***TYPE      DOUBLE PRECISION (SSTODE-S, DSTODE-D)
C***AUTHOR  Hindmarsh, Alan C., (LLNL)
C***DESCRIPTION
C
C  DSTODE performs one step of the integration of an initial value
C  problem for a system of ordinary differential equations.
C  Note:  DSTODE is independent of the value of the iteration method
C  indicator MITER, when this is .ne. 0, and hence is independent
C  of the type of chord method used, or the Jacobian structure.
C  Communication with DSTODE is done with the following variables:
C
C  NEQ    = integer array containing problem size in NEQ(1), and
C           passed as the NEQ argument in all calls to F and JAC.
C  Y      = an array of length .ge. N used as the Y argument in
C           all calls to F and JAC.
C  YH     = an NYH by LMAX array containing the dependent variables
C           and their approximate scaled derivatives, where
C           LMAX = MAXORD + 1.  YH(i,j+1) contains the approximate
C           j-th derivative of y(i), scaled by h**j/factorial(j)
C           (j = 0,1,...,NQ).  on entry for the first step, the first
C           two columns of YH must be set from the initial values.
C  NYH    = a constant integer .ge. N, the first dimension of YH.
C  YH1    = a one-dimensional array occupying the same space as YH.
C  EWT    = an array of length N containing multiplicative weights
C           for local error measurements.  Local errors in Y(i) are
C           compared to 1.0/EWT(i) in various error tests.
C  SAVF   = an array of working storage, of length N.
C           Also used for input of YH(*,MAXORD+2) when JSTART = -1
C           and MAXORD .lt. the current order NQ.
C  ACOR   = a work array of length N, used for the accumulated
C           corrections.  On a successful return, ACOR(i) contains
C           the estimated one-step local error in Y(i).
C  WM,IWM = real and integer work arrays associated with matrix
C           operations in chord iteration (MITER .ne. 0).
C  PJAC   = name of routine to evaluate and preprocess Jacobian matrix
C           and P = I - h*el0*JAC, if a chord method is being used.
C  SLVS   = name of routine to solve linear system in chord iteration.
C  CCMAX  = maximum relative change in h*el0 before PJAC is called.
C  H      = the step size to be attempted on the next step.
C           H is altered by the error control algorithm during the
C           problem.  H can be either positive or negative, but its
C           sign must remain constant throughout the problem.
C  HMIN   = the minimum absolute value of the step size h to be used.
C  HMXI   = inverse of the maximum absolute value of h to be used.
C           HMXI = 0.0 is allowed and corresponds to an infinite hmax.
C           HMIN and HMXI may be changed at any time, but will not
C           take effect until the next change of h is considered.
C  TN     = the independent variable. TN is updated on each step taken.
C  JSTART = an integer used for input only, with the following
C           values and meanings:
C                0  perform the first step.
C            .gt.0  take a new step continuing from the last.
C               -1  take the next step with a new value of H, MAXORD,
C                     N, METH, MITER, and/or matrix parameters.
C               -2  take the next step with a new value of H,
C                     but with other inputs unchanged.
C           On return, JSTART is set to 1 to facilitate continuation.
C  KFLAG  = a completion code with the following meanings:
C                0  the step was succesful.
C               -1  the requested error could not be achieved.
C               -2  corrector convergence could not be achieved.
C               -3  fatal error in PJAC or SLVS.
C           A return with KFLAG = -1 or -2 means either
C           abs(H) = HMIN or 10 consecutive failures occurred.
C           On a return with KFLAG negative, the values of TN and
C           the YH array are as of the beginning of the last
C           step, and H is the last step size attempted.
C  MAXORD = the maximum order of integration method to be allowed.
C  MAXCOR = the maximum number of corrector iterations allowed.
C  MSBP   = maximum number of steps between PJAC calls (MITER .gt. 0).
C  MXNCF  = maximum number of convergence failures allowed.
C  METH/MITER = the method flags.  See description in driver.
C  N      = the number of first-order differential equations.
C  The values of CCMAX, H, HMIN, HMXI, TN, JSTART, KFLAG, MAXORD,
C  MAXCOR, MSBP, MXNCF, METH, MITER, and N are communicated via COMMON.
C
C***SEE ALSO  DLSODE
C***ROUTINES CALLED  DCFODE, DVNORM
C***COMMON BLOCKS    DLS001
C***REVISION HISTORY  (YYMMDD)
C   791129  DATE WRITTEN
C   890501  Modified prologue to SLATEC/LDOC format.  (FNF)
C   890503  Minor cosmetic changes.  (FNF)
C   930809  Renamed to allow single/double precision versions. (ACH)
C   010418  Reduced size of Common block /DLS001/. (ACH)
C   031105  Restored 'own' variables to Common block /DLS001/, to
C           enable interrupt/restart feature. (ACH)
C***END PROLOGUE  DSTODE
C**End
      EXTERNAL F, JAC, PJAC, SLVS
      INTEGER NEQ, NYH, IWM
      DOUBLE PRECISION Y, YH, YH1, EWT, SAVF, ACOR, WM
      DIMENSION NEQ(*), Y(*), YH(NYH,*), YH1(*), EWT(*), SAVF(*),
     1   ACOR(*), WM(*), IWM(*)
      INTEGER IOWND, IALTH, IPUP, LMAX, MEO, NQNYH, NSLP,
     1   ICF, IERPJ, IERSL, JCUR, JSTART, KFLAG, L,
     2   LYH, LEWT, LACOR, LSAVF, LWM, LIWM, METH, MITER,
     3   MAXORD, MAXCOR, MSBP, MXNCF, N, NQ, NST, NFE, NJE, NQU
      INTEGER I, I1, IREDO, IRET, J, JB, M, NCF, NEWQ
      DOUBLE PRECISION CONIT, CRATE, EL, ELCO, HOLD, RMAX, TESCO,
     2   CCMAX, EL0, H, HMIN, HMXI, HU, RC, TN, UROUND
      DOUBLE PRECISION DCON, DDN, DEL, DELP, DSM, DUP, EXDN, EXSM, EXUP,
     1   R, RH, RHDN, RHSM, RHUP, TOLD, DVNORM
      COMMON /DLS001/ CONIT, CRATE, EL(13), ELCO(13,12),
     1   HOLD, RMAX, TESCO(3,12),
     2   CCMAX, EL0, H, HMIN, HMXI, HU, RC, TN, UROUND,
     3   IOWND(6), IALTH, IPUP, LMAX, MEO, NQNYH, NSLP,
     3   ICF, IERPJ, IERSL, JCUR, JSTART, KFLAG, L,
     4   LYH, LEWT, LACOR, LSAVF, LWM, LIWM, METH, MITER,
     5   MAXORD, MAXCOR, MSBP, MXNCF, N, NQ, NST, NFE, NJE, NQU
C
C***FIRST EXECUTABLE STATEMENT  DSTODE
      KFLAG = 0
      TOLD = TN
      NCF = 0
      IERPJ = 0
      IERSL = 0
      JCUR = 0
      ICF = 0
      DELP = 0.0D0
      IF (JSTART .GT. 0) GO TO 200
      IF (JSTART .EQ. -1) GO TO 100
      IF (JSTART .EQ. -2) GO TO 160
C-----------------------------------------------------------------------
C On the first call, the order is set to 1, and other variables are
C initialized.  RMAX is the maximum ratio by which H can be increased
C in a single step.  It is initially 1.E4 to compensate for the small
C initial H, but then is normally equal to 10.  If a failure
C occurs (in corrector convergence or error test), RMAX is set to 2
C for the next increase.
C-----------------------------------------------------------------------
      LMAX = MAXORD + 1
      NQ = 1
      L = 2
      IALTH = 2
      RMAX = 10000.0D0
      RC = 0.0D0
      EL0 = 1.0D0
      CRATE = 0.7D0
      HOLD = H
      MEO = METH
      NSLP = 0
      IPUP = MITER
      IRET = 3
      GO TO 140
C-----------------------------------------------------------------------
C The following block handles preliminaries needed when JSTART = -1.
C IPUP is set to MITER to force a matrix update.
C If an order increase is about to be considered (IALTH = 1),
C IALTH is reset to 2 to postpone consideration one more step.
C If the caller has changed METH, DCFODE is called to reset
C the coefficients of the method.
C If the caller has changed MAXORD to a value less than the current
C order NQ, NQ is reduced to MAXORD, and a new H chosen accordingly.
C If H is to be changed, YH must be rescaled.
C If H or METH is being changed, IALTH is reset to L = NQ + 1
C to prevent further changes in H for that many steps.
C-----------------------------------------------------------------------
 100  IPUP = MITER
      LMAX = MAXORD + 1
      IF (IALTH .EQ. 1) IALTH = 2
      IF (METH .EQ. MEO) GO TO 110
      CALL DCFODE (METH, ELCO, TESCO)
      MEO = METH
      IF (NQ .GT. MAXORD) GO TO 120
      IALTH = L
      IRET = 1
      GO TO 150
 110  IF (NQ .LE. MAXORD) GO TO 160
 120  NQ = MAXORD
      L = LMAX
      DO 125 I = 1,L
 125    EL(I) = ELCO(I,NQ)
      NQNYH = NQ*NYH
      RC = RC*EL(1)/EL0
      EL0 = EL(1)
      CONIT = 0.5D0/(NQ+2)
      DDN = DVNORM (N, SAVF, EWT)/TESCO(1,L)
      EXDN = 1.0D0/L
      RHDN = 1.0D0/(1.3D0*DDN**EXDN + 0.0000013D0)
      RH = MIN(RHDN,1.0D0)
      IREDO = 3
      IF (H .EQ. HOLD) GO TO 170
      RH = MIN(RH,ABS(H/HOLD))
      H = HOLD
      GO TO 175
C-----------------------------------------------------------------------
C DCFODE is called to get all the integration coefficients for the
C current METH.  Then the EL vector and related constants are reset
C whenever the order NQ is changed, or at the start of the problem.
C-----------------------------------------------------------------------
 140  CALL DCFODE (METH, ELCO, TESCO)
 150  DO 155 I = 1,L
 155    EL(I) = ELCO(I,NQ)
      NQNYH = NQ*NYH
      RC = RC*EL(1)/EL0
      EL0 = EL(1)
      CONIT = 0.5D0/(NQ+2)
      GO TO (160, 170, 200), IRET
C-----------------------------------------------------------------------
C If H is being changed, the H ratio RH is checked against
C RMAX, HMIN, and HMXI, and the YH array rescaled.  IALTH is set to
C L = NQ + 1 to prevent a change of H for that many steps, unless
C forced by a convergence or error test failure.
C-----------------------------------------------------------------------
 160  IF (H .EQ. HOLD) GO TO 200
      RH = H/HOLD
      H = HOLD
      IREDO = 3
      GO TO 175
 170  RH = MAX(RH,HMIN/ABS(H))
 175  RH = MIN(RH,RMAX)
      RH = RH/MAX(1.0D0,ABS(H)*HMXI*RH)
      R = 1.0D0
      DO 180 J = 2,L
        R = R*RH
        DO 180 I = 1,N
 180      YH(I,J) = YH(I,J)*R
      H = H*RH
      RC = RC*RH
      IALTH = L
      IF (IREDO .EQ. 0) GO TO 690
C-----------------------------------------------------------------------
C This section computes the predicted values by effectively
C multiplying the YH array by the Pascal Triangle matrix.
C RC is the ratio of new to old values of the coefficient  H*EL(1).
C When RC differs from 1 by more than CCMAX, IPUP is set to MITER
C to force PJAC to be called, if a Jacobian is involved.
C In any case, PJAC is called at least every MSBP steps.
C-----------------------------------------------------------------------
 200  IF (ABS(RC-1.0D0) .GT. CCMAX) IPUP = MITER
      IF (NST .GE. NSLP+MSBP) IPUP = MITER
      TN = TN + H
      I1 = NQNYH + 1
      DO 215 JB = 1,NQ
        I1 = I1 - NYH
Cdir$ ivdep
        DO 210 I = I1,NQNYH
 210      YH1(I) = YH1(I) + YH1(I+NYH)
 215    CONTINUE
C-----------------------------------------------------------------------
C Up to MAXCOR corrector iterations are taken.  A convergence test is
C made on the R.M.S. norm of each correction, weighted by the error
C weight vector EWT.  The sum of the corrections is accumulated in the
C vector ACOR(i).  The YH array is not altered in the corrector loop.
C-----------------------------------------------------------------------
 220  M = 0
      DO 230 I = 1,N
 230    Y(I) = YH(I,1)
      CALL F (NEQ, TN, Y, SAVF)
      NFE = NFE + 1
      IF (IPUP .LE. 0) GO TO 250
C-----------------------------------------------------------------------
C If indicated, the matrix P = I - h*el(1)*J is reevaluated and
C preprocessed before starting the corrector iteration.  IPUP is set
C to 0 as an indicator that this has been done.
C-----------------------------------------------------------------------
      CALL PJAC (NEQ, Y, YH, NYH, EWT, ACOR, SAVF, WM, IWM, F, JAC)
      IPUP = 0
      RC = 1.0D0
      NSLP = NST
      CRATE = 0.7D0
      IF (IERPJ .NE. 0) GO TO 430
 250  DO 260 I = 1,N
 260    ACOR(I) = 0.0D0
 270  IF (MITER .NE. 0) GO TO 350
C-----------------------------------------------------------------------
C In the case of functional iteration, update Y directly from
C the result of the last function evaluation.
C-----------------------------------------------------------------------
      DO 290 I = 1,N
        SAVF(I) = H*SAVF(I) - YH(I,2)
 290    Y(I) = SAVF(I) - ACOR(I)
      DEL = DVNORM (N, Y, EWT)
      DO 300 I = 1,N
        Y(I) = YH(I,1) + EL(1)*SAVF(I)
 300    ACOR(I) = SAVF(I)
      GO TO 400
C-----------------------------------------------------------------------
C In the case of the chord method, compute the corrector error,
C and solve the linear system with that as right-hand side and
C P as coefficient matrix.
C-----------------------------------------------------------------------
 350  DO 360 I = 1,N
 360    Y(I) = H*SAVF(I) - (YH(I,2) + ACOR(I))
      CALL SLVS (WM, IWM, Y, SAVF)
      IF (IERSL .LT. 0) GO TO 430
      IF (IERSL .GT. 0) GO TO 410
      DEL = DVNORM (N, Y, EWT)
      DO 380 I = 1,N
        ACOR(I) = ACOR(I) + Y(I)
 380    Y(I) = YH(I,1) + EL(1)*ACOR(I)
C-----------------------------------------------------------------------
C Test for convergence.  If M.gt.0, an estimate of the convergence
C rate constant is stored in CRATE, and this is used in the test.
C-----------------------------------------------------------------------
 400  IF (M .NE. 0) CRATE = MAX(0.2D0*CRATE,DEL/DELP)
      DCON = DEL*MIN(1.0D0,1.5D0*CRATE)/(TESCO(2,NQ)*CONIT)
      IF (DCON .LE. 1.0D0) GO TO 450
      M = M + 1
      IF (M .EQ. MAXCOR) GO TO 410
      IF (M .GE. 2 .AND. DEL .GT. 2.0D0*DELP) GO TO 410
      DELP = DEL
      CALL F (NEQ, TN, Y, SAVF)
      NFE = NFE + 1
      GO TO 270
C-----------------------------------------------------------------------
C The corrector iteration failed to converge.
C If MITER .ne. 0 and the Jacobian is out of date, PJAC is called for
C the next try.  Otherwise the YH array is retracted to its values
C before prediction, and H is reduced, if possible.  If H cannot be
C reduced or MXNCF failures have occurred, exit with KFLAG = -2.
C-----------------------------------------------------------------------
 410  IF (MITER .EQ. 0 .OR. JCUR .EQ. 1) GO TO 430
      ICF = 1
      IPUP = MITER
      GO TO 220
 430  ICF = 2
      NCF = NCF + 1
      RMAX = 2.0D0
      TN = TOLD
      I1 = NQNYH + 1
      DO 445 JB = 1,NQ
        I1 = I1 - NYH
Cdir$ ivdep
        DO 440 I = I1,NQNYH
 440      YH1(I) = YH1(I) - YH1(I+NYH)
 445    CONTINUE
      IF (IERPJ .LT. 0 .OR. IERSL .LT. 0) GO TO 680
      IF (ABS(H) .LE. HMIN*1.00001D0) GO TO 670
      IF (NCF .EQ. MXNCF) GO TO 670
      RH = 0.25D0
      IPUP = MITER
      IREDO = 1
      GO TO 170
C-----------------------------------------------------------------------
C The corrector has converged.  JCUR is set to 0
C to signal that the Jacobian involved may need updating later.
C The local error test is made and control passes to statement 500
C if it fails.
C-----------------------------------------------------------------------
 450  JCUR = 0
      IF (M .EQ. 0) DSM = DEL/TESCO(2,NQ)
      IF (M .GT. 0) DSM = DVNORM (N, ACOR, EWT)/TESCO(2,NQ)
      IF (DSM .GT. 1.0D0) GO TO 500
C-----------------------------------------------------------------------
C After a successful step, update the YH array.
C Consider changing H if IALTH = 1.  Otherwise decrease IALTH by 1.
C If IALTH is then 1 and NQ .lt. MAXORD, then ACOR is saved for
C use in a possible order increase on the next step.
C If a change in H is considered, an increase or decrease in order
C by one is considered also.  A change in H is made only if it is by a
C factor of at least 1.1.  If not, IALTH is set to 3 to prevent
C testing for that many steps.
C-----------------------------------------------------------------------
      KFLAG = 0
      IREDO = 0
      NST = NST + 1
      HU = H
      NQU = NQ
      DO 470 J = 1,L
        DO 470 I = 1,N
 470      YH(I,J) = YH(I,J) + EL(J)*ACOR(I)
      IALTH = IALTH - 1
      IF (IALTH .EQ. 0) GO TO 520
      IF (IALTH .GT. 1) GO TO 700
      IF (L .EQ. LMAX) GO TO 700
      DO 490 I = 1,N
 490    YH(I,LMAX) = ACOR(I)
      GO TO 700
C-----------------------------------------------------------------------
C The error test failed.  KFLAG keeps track of multiple failures.
C Restore TN and the YH array to their previous values, and prepare
C to try the step again.  Compute the optimum step size for this or
C one lower order.  After 2 or more failures, H is forced to decrease
C by a factor of 0.2 or less.
C-----------------------------------------------------------------------
 500  KFLAG = KFLAG - 1
      TN = TOLD
      I1 = NQNYH + 1
      DO 515 JB = 1,NQ
        I1 = I1 - NYH
Cdir$ ivdep
        DO 510 I = I1,NQNYH
 510      YH1(I) = YH1(I) - YH1(I+NYH)
 515    CONTINUE
      RMAX = 2.0D0
      IF (ABS(H) .LE. HMIN*1.00001D0) GO TO 660
      IF (KFLAG .LE. -3) GO TO 640
      IREDO = 2
      RHUP = 0.0D0
      GO TO 540
C-----------------------------------------------------------------------
C Regardless of the success or failure of the step, factors
C RHDN, RHSM, and RHUP are computed, by which H could be multiplied
C at order NQ - 1, order NQ, or order NQ + 1, respectively.
C In the case of failure, RHUP = 0.0 to avoid an order increase.
C The largest of these is determined and the new order chosen
C accordingly.  If the order is to be increased, we compute one
C additional scaled derivative.
C-----------------------------------------------------------------------
 520  RHUP = 0.0D0
      IF (L .EQ. LMAX) GO TO 540
      DO 530 I = 1,N
 530    SAVF(I) = ACOR(I) - YH(I,LMAX)
      DUP = DVNORM (N, SAVF, EWT)/TESCO(3,NQ)
      EXUP = 1.0D0/(L+1)
      RHUP = 1.0D0/(1.4D0*DUP**EXUP + 0.0000014D0)
 540  EXSM = 1.0D0/L
      RHSM = 1.0D0/(1.2D0*DSM**EXSM + 0.0000012D0)
      RHDN = 0.0D0
      IF (NQ .EQ. 1) GO TO 560
      DDN = DVNORM (N, YH(1,L), EWT)/TESCO(1,NQ)
      EXDN = 1.0D0/NQ
      RHDN = 1.0D0/(1.3D0*DDN**EXDN + 0.0000013D0)
 560  IF (RHSM .GE. RHUP) GO TO 570
      IF (RHUP .GT. RHDN) GO TO 590
      GO TO 580
 570  IF (RHSM .LT. RHDN) GO TO 580
      NEWQ = NQ
      RH = RHSM
      GO TO 620
 580  NEWQ = NQ - 1
      RH = RHDN
      IF (KFLAG .LT. 0 .AND. RH .GT. 1.0D0) RH = 1.0D0
      GO TO 620
 590  NEWQ = L
      RH = RHUP
      IF (RH .LT. 1.1D0) GO TO 610
      R = EL(L)/L
      DO 600 I = 1,N
 600    YH(I,NEWQ+1) = ACOR(I)*R
      GO TO 630
 610  IALTH = 3
      GO TO 700
 620  IF ((KFLAG .EQ. 0) .AND. (RH .LT. 1.1D0)) GO TO 610
      IF (KFLAG .LE. -2) RH = MIN(RH,0.2D0)
C-----------------------------------------------------------------------
C If there is a change of order, reset NQ, l, and the coefficients.
C In any case H is reset according to RH and the YH array is rescaled.
C Then exit from 690 if the step was OK, or redo the step otherwise.
C-----------------------------------------------------------------------
      IF (NEWQ .EQ. NQ) GO TO 170
 630  NQ = NEWQ
      L = NQ + 1
      IRET = 2
      GO TO 150
C-----------------------------------------------------------------------
C Control reaches this section if 3 or more failures have occured.
C If 10 failures have occurred, exit with KFLAG = -1.
C It is assumed that the derivatives that have accumulated in the
C YH array have errors of the wrong order.  Hence the first
C derivative is recomputed, and the order is set to 1.  Then
C H is reduced by a factor of 10, and the step is retried,
C until it succeeds or H reaches HMIN.
C-----------------------------------------------------------------------
 640  IF (KFLAG .EQ. -10) GO TO 660
      RH = 0.1D0
      RH = MAX(HMIN/ABS(H),RH)
      H = H*RH
      DO 645 I = 1,N
 645    Y(I) = YH(I,1)
      CALL F (NEQ, TN, Y, SAVF)
      NFE = NFE + 1
      DO 650 I = 1,N
 650    YH(I,2) = H*SAVF(I)
      IPUP = MITER
      IALTH = 5
      IF (NQ .EQ. 1) GO TO 200
      NQ = 1
      L = 2
      IRET = 3
      GO TO 150
C-----------------------------------------------------------------------
C All returns are made through this section.  H is saved in HOLD
C to allow the caller to change H on the next step.
C-----------------------------------------------------------------------
 660  KFLAG = -1
      GO TO 720
 670  KFLAG = -2
      GO TO 720
 680  KFLAG = -3
      GO TO 720
 690  RMAX = 10.0D0
 700  R = 1.0D0/TESCO(2,NQU)
      DO 710 I = 1,N
 710    ACOR(I) = ACOR(I)*R
 720  HOLD = H
      JSTART = 1
      RETURN
C----------------------- END OF SUBROUTINE DSTODE ----------------------
      END
*DECK DEWSET
      SUBROUTINE DEWSET (N, ITOL, RTOL, ATOL, YCUR, EWT)
C***BEGIN PROLOGUE  DEWSET
C***SUBSIDIARY
C***PURPOSE  Set error weight vector.
C***TYPE      DOUBLE PRECISION (SEWSET-S, DEWSET-D)
C***AUTHOR  Hindmarsh, Alan C., (LLNL)
C***DESCRIPTION
C
C  This subroutine sets the error weight vector EWT according to
C      EWT(i) = RTOL(i)*ABS(YCUR(i)) + ATOL(i),  i = 1,...,N,
C  with the subscript on RTOL and/or ATOL possibly replaced by 1 above,
C  depending on the value of ITOL.
C
C***SEE ALSO  DLSODE
C***ROUTINES CALLED  (NONE)
C***REVISION HISTORY  (YYMMDD)
C   791129  DATE WRITTEN
C   890501  Modified prologue to SLATEC/LDOC format.  (FNF)
C   890503  Minor cosmetic changes.  (FNF)
C   930809  Renamed to allow single/double precision versions. (ACH)
C***END PROLOGUE  DEWSET
C**End
      INTEGER N, ITOL
      INTEGER I
      DOUBLE PRECISION RTOL, ATOL, YCUR, EWT
      DIMENSION RTOL(*), ATOL(*), YCUR(N), EWT(N)
C
C***FIRST EXECUTABLE STATEMENT  DEWSET
      GO TO (10, 20, 30, 40), ITOL
 10   CONTINUE
      DO 15 I = 1,N
 15     EWT(I) = RTOL(1)*ABS(YCUR(I)) + ATOL(1)
      RETURN
 20   CONTINUE
      DO 25 I = 1,N
 25     EWT(I) = RTOL(1)*ABS(YCUR(I)) + ATOL(I)
      RETURN
 30   CONTINUE
      DO 35 I = 1,N
 35     EWT(I) = RTOL(I)*ABS(YCUR(I)) + ATOL(1)
      RETURN
 40   CONTINUE
      DO 45 I = 1,N
 45     EWT(I) = RTOL(I)*ABS(YCUR(I)) + ATOL(I)
      RETURN
C----------------------- END OF SUBROUTINE DEWSET ----------------------
      END
*DECK DVNORM
      DOUBLE PRECISION FUNCTION DVNORM (N, V, W)
C***BEGIN PROLOGUE  DVNORM
C***SUBSIDIARY
C***PURPOSE  Weighted root-mean-square vector norm.
C***TYPE      DOUBLE PRECISION (SVNORM-S, DVNORM-D)
C***AUTHOR  Hindmarsh, Alan C., (LLNL)
C***DESCRIPTION
C
C  This function routine computes the weighted root-mean-square norm
C  of the vector of length N contained in the array V, with weights
C  contained in the array W of length N:
C    DVNORM = SQRT( (1/N) * SUM( V(i)*W(i) )**2 )
C
C***SEE ALSO  DLSODE
C***ROUTINES CALLED  (NONE)
C***REVISION HISTORY  (YYMMDD)
C   791129  DATE WRITTEN
C   890501  Modified prologue to SLATEC/LDOC format.  (FNF)
C   890503  Minor cosmetic changes.  (FNF)
C   930809  Renamed to allow single/double precision versions. (ACH)
C***END PROLOGUE  DVNORM
C**End
      INTEGER N,   I
      DOUBLE PRECISION V, W,   SUM
      DIMENSION V(N), W(N)
C
C***FIRST EXECUTABLE STATEMENT  DVNORM
      SUM = 0.0D0
      DO 10 I = 1,N
 10     SUM = SUM + (V(I)*W(I))**2
      DVNORM = SQRT(SUM/N)
      RETURN
C----------------------- END OF FUNCTION DVNORM ------------------------
      END
*DECK DIPREP
      SUBROUTINE DIPREP (NEQ, Y, RWORK, IA, JA, IPFLAG, F, JAC)
      EXTERNAL F, JAC
      INTEGER NEQ, IA, JA, IPFLAG
      DOUBLE PRECISION Y, RWORK
      DIMENSION NEQ(*), Y(*), RWORK(*), IA(*), JA(*)
      INTEGER IOWND, IOWNS,
     1   ICF, IERPJ, IERSL, JCUR, JSTART, KFLAG, L,
     2   LYH, LEWT, LACOR, LSAVF, LWM, LIWM, METH, MITER,
     3   MAXORD, MAXCOR, MSBP, MXNCF, N, NQ, NST, NFE, NJE, NQU
      INTEGER IPLOST, IESP, ISTATC, IYS, IBA, IBIAN, IBJAN, IBJGP,
     1   IPIAN, IPJAN, IPJGP, IPIGP, IPR, IPC, IPIC, IPISP, IPRSP, IPA,
     2   LENYH, LENYHM, LENWK, LREQ, LRAT, LREST, LWMIN, MOSS, MSBJ,
     3   NSLJ, NGP, NLU, NNZ, NSP, NZL, NZU
      DOUBLE PRECISION ROWNS,
     1   CCMAX, EL0, H, HMIN, HMXI, HU, RC, TN, UROUND
      DOUBLE PRECISION RLSS
      COMMON /DLS001/ ROWNS(209),
     1   CCMAX, EL0, H, HMIN, HMXI, HU, RC, TN, UROUND,
     2   IOWND(6), IOWNS(6),
     3   ICF, IERPJ, IERSL, JCUR, JSTART, KFLAG, L,
     4   LYH, LEWT, LACOR, LSAVF, LWM, LIWM, METH, MITER,
     5   MAXORD, MAXCOR, MSBP, MXNCF, N, NQ, NST, NFE, NJE, NQU
      COMMON /DLSS01/ RLSS(6),
     1   IPLOST, IESP, ISTATC, IYS, IBA, IBIAN, IBJAN, IBJGP,
     2   IPIAN, IPJAN, IPJGP, IPIGP, IPR, IPC, IPIC, IPISP, IPRSP, IPA,
     3   LENYH, LENYHM, LENWK, LREQ, LRAT, LREST, LWMIN, MOSS, MSBJ,
     4   NSLJ, NGP, NLU, NNZ, NSP, NZL, NZU
      INTEGER I, IMAX, LEWTN, LYHD, LYHN
C-----------------------------------------------------------------------
C This routine serves as an interface between the driver and
C Subroutine DPREP.  It is called only if MITER is 1 or 2.
C Tasks performed here are:
C  * call DPREP,
C  * reset the required WM segment length LENWK,
C  * move YH back to its final location (following WM in RWORK),
C  * reset pointers for YH, SAVF, EWT, and ACOR, and
C  * move EWT to its new position if ISTATE = 1.
C IPFLAG is an output error indication flag.  IPFLAG = 0 if there was
C no trouble, and IPFLAG is the value of the DPREP error flag IPPER
C if there was trouble in Subroutine DPREP.
C-----------------------------------------------------------------------
      IPFLAG = 0
C Call DPREP to do matrix preprocessing operations. --------------------
      CALL DPREP (NEQ, Y, RWORK(LYH), RWORK(LSAVF), RWORK(LEWT),
     1   RWORK(LACOR), IA, JA, RWORK(LWM), RWORK(LWM), IPFLAG, F, JAC)
      LENWK = MAX(LREQ,LWMIN)
      IF (IPFLAG .LT. 0) RETURN
C If DPREP was successful, move YH to end of required space for WM. ----
      LYHN = LWM + LENWK
      IF (LYHN .GT. LYH) RETURN
      LYHD = LYH - LYHN
      IF (LYHD .EQ. 0) GO TO 20
      IMAX = LYHN - 1 + LENYHM
      DO 10 I = LYHN,IMAX
 10     RWORK(I) = RWORK(I+LYHD)
      LYH = LYHN
C Reset pointers for SAVF, EWT, and ACOR. ------------------------------
 20   LSAVF = LYH + LENYH
      LEWTN = LSAVF + N
      LACOR = LEWTN + N
      IF (ISTATC .EQ. 3) GO TO 40
C If ISTATE = 1, move EWT (left) to its new position. ------------------
      IF (LEWTN .GT. LEWT) RETURN
      DO 30 I = 1,N
 30     RWORK(I+LEWTN-1) = RWORK(I+LEWT-1)
 40   LEWT = LEWTN
      RETURN
C----------------------- End of Subroutine DIPREP ----------------------
      END
*DECK DPREP
      SUBROUTINE DPREP (NEQ, Y, YH, SAVF, EWT, FTEM, IA, JA,
     1                     WK, IWK, IPPER, F, JAC)
      EXTERNAL F,JAC
      INTEGER NEQ, IA, JA, IWK, IPPER
      DOUBLE PRECISION Y, YH, SAVF, EWT, FTEM, WK
      DIMENSION NEQ(*), Y(*), YH(*), SAVF(*), EWT(*), FTEM(*),
     1   IA(*), JA(*), WK(*), IWK(*)
      INTEGER IOWND, IOWNS,
     1   ICF, IERPJ, IERSL, JCUR, JSTART, KFLAG, L,
     2   LYH, LEWT, LACOR, LSAVF, LWM, LIWM, METH, MITER,
     3   MAXORD, MAXCOR, MSBP, MXNCF, N, NQ, NST, NFE, NJE, NQU
      INTEGER IPLOST, IESP, ISTATC, IYS, IBA, IBIAN, IBJAN, IBJGP,
     1   IPIAN, IPJAN, IPJGP, IPIGP, IPR, IPC, IPIC, IPISP, IPRSP, IPA,
     2   LENYH, LENYHM, LENWK, LREQ, LRAT, LREST, LWMIN, MOSS, MSBJ,
     3   NSLJ, NGP, NLU, NNZ, NSP, NZL, NZU
      DOUBLE PRECISION ROWNS,
     1   CCMAX, EL0, H, HMIN, HMXI, HU, RC, TN, UROUND
      DOUBLE PRECISION CON0, CONMIN, CCMXJ, PSMALL, RBIG, SETH
      COMMON /DLS001/ ROWNS(209),
     1   CCMAX, EL0, H, HMIN, HMXI, HU, RC, TN, UROUND,
     2   IOWND(6), IOWNS(6),
     3   ICF, IERPJ, IERSL, JCUR, JSTART, KFLAG, L,
     4   LYH, LEWT, LACOR, LSAVF, LWM, LIWM, METH, MITER,
     5   MAXORD, MAXCOR, MSBP, MXNCF, N, NQ, NST, NFE, NJE, NQU
      COMMON /DLSS01/ CON0, CONMIN, CCMXJ, PSMALL, RBIG, SETH,
     1   IPLOST, IESP, ISTATC, IYS, IBA, IBIAN, IBJAN, IBJGP,
     2   IPIAN, IPJAN, IPJGP, IPIGP, IPR, IPC, IPIC, IPISP, IPRSP, IPA,
     3   LENYH, LENYHM, LENWK, LREQ, LRAT, LREST, LWMIN, MOSS, MSBJ,
     4   NSLJ, NGP, NLU, NNZ, NSP, NZL, NZU
      INTEGER I, IBR, IER, IPIL, IPIU, IPTT1, IPTT2, J, JFOUND, K,
     1   KNEW, KMAX, KMIN, LDIF, LENIGP, LIWK, MAXG, NP1, NZSUT
      DOUBLE PRECISION DQ, DYJ, ERWT, FAC, YJ
C-----------------------------------------------------------------------
C This routine performs preprocessing related to the sparse linear
C systems that must be solved if MITER = 1 or 2.
C The operations that are performed here are:
C  * compute sparseness structure of Jacobian according to MOSS,
C  * compute grouping of column indices (MITER = 2),
C  * compute a new ordering of rows and columns of the matrix,
C  * reorder JA corresponding to the new ordering,
C  * perform a symbolic LU factorization of the matrix, and
C  * set pointers for segments of the IWK/WK array.
C In addition to variables described previously, DPREP uses the
C following for communication:
C YH     = the history array.  Only the first column, containing the
C          current Y vector, is used.  Used only if MOSS .ne. 0.
C SAVF   = a work array of length NEQ, used only if MOSS .ne. 0.
C EWT    = array of length NEQ containing (inverted) error weights.
C          Used only if MOSS = 2 or if ISTATE = MOSS = 1.
C FTEM   = a work array of length NEQ, identical to ACOR in the driver,
C          used only if MOSS = 2.
C WK     = a real work array of length LENWK, identical to WM in
C          the driver.
C IWK    = integer work array, assumed to occupy the same space as WK.
C LENWK  = the length of the work arrays WK and IWK.
C ISTATC = a copy of the driver input argument ISTATE (= 1 on the
C          first call, = 3 on a continuation call).
C IYS    = flag value from ODRV or CDRV.
C IPPER  = output error flag with the following values and meanings:
C          0  no error.
C         -1  insufficient storage for internal structure pointers.
C         -2  insufficient storage for JGROUP.
C         -3  insufficient storage for ODRV.
C         -4  other error flag from ODRV (should never occur).
C         -5  insufficient storage for CDRV.
C         -6  other error flag from CDRV.
C-----------------------------------------------------------------------
      IBIAN = LRAT*2
      IPIAN = IBIAN + 1
      NP1 = N + 1
      IPJAN = IPIAN + NP1
      IBJAN = IPJAN - 1
      LIWK = LENWK*LRAT
      IF (IPJAN+N-1 .GT. LIWK) GO TO 210
      IF (MOSS .EQ. 0) GO TO 30
C
      IF (ISTATC .EQ. 3) GO TO 20
C ISTATE = 1 and MOSS .ne. 0.  Perturb Y for structure determination. --
      DO 10 I = 1,N
        ERWT = 1.0D0/EWT(I)
        FAC = 1.0D0 + 1.0D0/(I + 1.0D0)
        Y(I) = Y(I) + FAC*SIGN(ERWT,Y(I))
 10     CONTINUE
      GO TO (70, 100), MOSS
C
 20   CONTINUE
C ISTATE = 3 and MOSS .ne. 0.  Load Y from YH(*,1). --------------------
      DO 25 I = 1,N
 25     Y(I) = YH(I)
      GO TO (70, 100), MOSS
C
C MOSS = 0.  Process user's IA,JA.  Add diagonal entries if necessary. -
 30   KNEW = IPJAN
      KMIN = IA(1)
      IWK(IPIAN) = 1
      DO 60 J = 1,N
        JFOUND = 0
        KMAX = IA(J+1) - 1
        IF (KMIN .GT. KMAX) GO TO 45
        DO 40 K = KMIN,KMAX
          I = JA(K)
          IF (I .EQ. J) JFOUND = 1
          IF (KNEW .GT. LIWK) GO TO 210
          IWK(KNEW) = I
          KNEW = KNEW + 1
 40       CONTINUE
        IF (JFOUND .EQ. 1) GO TO 50
 45     IF (KNEW .GT. LIWK) GO TO 210
        IWK(KNEW) = J
        KNEW = KNEW + 1
 50     IWK(IPIAN+J) = KNEW + 1 - IPJAN
        KMIN = KMAX + 1
 60     CONTINUE
      GO TO 140
C
C MOSS = 1.  Compute structure from user-supplied Jacobian routine JAC.
 70   CONTINUE
C A dummy call to F allows user to create temporaries for use in JAC. --
      CALL F (NEQ, TN, Y, SAVF)
      K = IPJAN
      IWK(IPIAN) = 1
      DO 90 J = 1,N
        IF (K .GT. LIWK) GO TO 210
        IWK(K) = J
        K = K + 1
        DO 75 I = 1,N
 75       SAVF(I) = 0.0D0
        CALL JAC (NEQ, TN, Y, J, IWK(IPIAN), IWK(IPJAN), SAVF)
        DO 80 I = 1,N
          IF (ABS(SAVF(I)) .LE. SETH) GO TO 80
          IF (I .EQ. J) GO TO 80
          IF (K .GT. LIWK) GO TO 210
          IWK(K) = I
          K = K + 1
 80       CONTINUE
        IWK(IPIAN+J) = K + 1 - IPJAN
 90     CONTINUE
      GO TO 140
C
C MOSS = 2.  Compute structure from results of N + 1 calls to F. -------
 100  K = IPJAN
      IWK(IPIAN) = 1
      CALL F (NEQ, TN, Y, SAVF)
      DO 120 J = 1,N
        IF (K .GT. LIWK) GO TO 210
        IWK(K) = J
        K = K + 1
        YJ = Y(J)
        ERWT = 1.0D0/EWT(J)
        DYJ = SIGN(ERWT,YJ)
        Y(J) = YJ + DYJ
        CALL F (NEQ, TN, Y, FTEM)
        Y(J) = YJ
        DO 110 I = 1,N
          DQ = (FTEM(I) - SAVF(I))/DYJ
          IF (ABS(DQ) .LE. SETH) GO TO 110
          IF (I .EQ. J) GO TO 110
          IF (K .GT. LIWK) GO TO 210
          IWK(K) = I
          K = K + 1
 110      CONTINUE
        IWK(IPIAN+J) = K + 1 - IPJAN
 120    CONTINUE
C
 140  CONTINUE
      IF (MOSS .EQ. 0 .OR. ISTATC .NE. 1) GO TO 150
C If ISTATE = 1 and MOSS .ne. 0, restore Y from YH. --------------------
      DO 145 I = 1,N
 145    Y(I) = YH(I)
 150  NNZ = IWK(IPIAN+N) - 1
      LENIGP = 0
      IPIGP = IPJAN + NNZ
      IF (MITER .NE. 2) GO TO 160
C
C Compute grouping of column indices (MITER = 2). ----------------------
      MAXG = NP1
      IPJGP = IPJAN + NNZ
      IBJGP = IPJGP - 1
      IPIGP = IPJGP + N
      IPTT1 = IPIGP + NP1
      IPTT2 = IPTT1 + N
      LREQ = IPTT2 + N - 1
      IF (LREQ .GT. LIWK) GO TO 220
      CALL JGROUP (N, IWK(IPIAN), IWK(IPJAN), MAXG, NGP, IWK(IPIGP),
     1   IWK(IPJGP), IWK(IPTT1), IWK(IPTT2), IER)
      IF (IER .NE. 0) GO TO 220
      LENIGP = NGP + 1
C
C Compute new ordering of rows/columns of Jacobian. --------------------
 160  IPR = IPIGP + LENIGP
      IPC = IPR
      IPIC = IPC + N
      IPISP = IPIC + N
      IPRSP = (IPISP - 2)/LRAT + 2
      IESP = LENWK + 1 - IPRSP
      IF (IESP .LT. 0) GO TO 230
      IBR = IPR - 1
      DO 170 I = 1,N
 170    IWK(IBR+I) = I
      NSP = LIWK + 1 - IPISP
      CALL ODRV (N, IWK(IPIAN), IWK(IPJAN), WK, IWK(IPR), IWK(IPIC),
     1   NSP, IWK(IPISP), 1, IYS)
      IF (IYS .EQ. 11*N+1) GO TO 240
      IF (IYS .NE. 0) GO TO 230
C
C Reorder JAN and do symbolic LU factorization of matrix. --------------
      IPA = LENWK + 1 - NNZ
      NSP = IPA - IPRSP
      LREQ = MAX(12*N/LRAT, 6*N/LRAT+2*N+NNZ) + 3
      LREQ = LREQ + IPRSP - 1 + NNZ
      IF (LREQ .GT. LENWK) GO TO 250
      IBA = IPA - 1
      DO 180 I = 1,NNZ
 180    WK(IBA+I) = 0.0D0
      IPISP = LRAT*(IPRSP - 1) + 1
      CALL CDRV (N,IWK(IPR),IWK(IPC),IWK(IPIC),IWK(IPIAN),IWK(IPJAN),
     1   WK(IPA),WK(IPA),WK(IPA),NSP,IWK(IPISP),WK(IPRSP),IESP,5,IYS)
      LREQ = LENWK - IESP
      IF (IYS .EQ. 10*N+1) GO TO 250
      IF (IYS .NE. 0) GO TO 260
      IPIL = IPISP
      IPIU = IPIL + 2*N + 1
      NZU = IWK(IPIL+N) - IWK(IPIL)
      NZL = IWK(IPIU+N) - IWK(IPIU)
      IF (LRAT .GT. 1) GO TO 190
      CALL ADJLR (N, IWK(IPISP), LDIF)
      LREQ = LREQ + LDIF
 190  CONTINUE
      IF (LRAT .EQ. 2 .AND. NNZ .EQ. N) LREQ = LREQ + 1
      NSP = NSP + LREQ - LENWK
      IPA = LREQ + 1 - NNZ
      IBA = IPA - 1
      IPPER = 0
      RETURN
C
 210  IPPER = -1
      LREQ = 2 + (2*N + 1)/LRAT
      LREQ = MAX(LENWK+1,LREQ)
      RETURN
C
 220  IPPER = -2
      LREQ = (LREQ - 1)/LRAT + 1
      RETURN
C
 230  IPPER = -3
      CALL CNTNZU (N, IWK(IPIAN), IWK(IPJAN), NZSUT)
      LREQ = LENWK - IESP + (3*N + 4*NZSUT - 1)/LRAT + 1
      RETURN
C
 240  IPPER = -4
      RETURN
C
 250  IPPER = -5
      RETURN
C
 260  IPPER = -6
      LREQ = LENWK
      RETURN
C----------------------- End of Subroutine DPREP -----------------------
      END
*DECK JGROUP
      SUBROUTINE JGROUP (N,IA,JA,MAXG,NGRP,IGP,JGP,INCL,JDONE,IER)
      INTEGER N, IA, JA, MAXG, NGRP, IGP, JGP, INCL, JDONE, IER
      DIMENSION IA(*), JA(*), IGP(*), JGP(*), INCL(*), JDONE(*)
C-----------------------------------------------------------------------
C This subroutine constructs groupings of the column indices of
C the Jacobian matrix, used in the numerical evaluation of the
C Jacobian by finite differences.
C
C Input:
C N      = the order of the matrix.
C IA,JA  = sparse structure descriptors of the matrix by rows.
C MAXG   = length of available storage in the IGP array.
C
C Output:
C NGRP   = number of groups.
C JGP    = array of length N containing the column indices by groups.
C IGP    = pointer array of length NGRP + 1 to the locations in JGP
C          of the beginning of each group.
C IER    = error indicator.  IER = 0 if no error occurred, or 1 if
C          MAXG was insufficient.
C
C INCL and JDONE are working arrays of length N.
C-----------------------------------------------------------------------
      INTEGER I, J, K, KMIN, KMAX, NCOL, NG
C
      IER = 0
      DO 10 J = 1,N
 10     JDONE(J) = 0
      NCOL = 1
      DO 60 NG = 1,MAXG
        IGP(NG) = NCOL
        DO 20 I = 1,N
 20       INCL(I) = 0
        DO 50 J = 1,N
C Reject column J if it is already in a group.--------------------------
          IF (JDONE(J) .EQ. 1) GO TO 50
          KMIN = IA(J)
          KMAX = IA(J+1) - 1
          DO 30 K = KMIN,KMAX
C Reject column J if it overlaps any column already in this group.------
            I = JA(K)
            IF (INCL(I) .EQ. 1) GO TO 50
 30         CONTINUE
C Accept column J into group NG.----------------------------------------
          JGP(NCOL) = J
          NCOL = NCOL + 1
          JDONE(J) = 1
          DO 40 K = KMIN,KMAX
            I = JA(K)
 40         INCL(I) = 1
 50       CONTINUE
C Stop if this group is empty (grouping is complete).-------------------
        IF (NCOL .EQ. IGP(NG)) GO TO 70
 60     CONTINUE
C Error return if not all columns were chosen (MAXG too small).---------
      IF (NCOL .LE. N) GO TO 80
      NG = MAXG
 70   NGRP = NG - 1
      RETURN
 80   IER = 1
      RETURN
C----------------------- End of Subroutine JGROUP ----------------------
      END
*DECK ADJLR
      SUBROUTINE ADJLR (N, ISP, LDIF)
      INTEGER N, ISP, LDIF
      DIMENSION ISP(*)
C-----------------------------------------------------------------------
C This routine computes an adjustment, LDIF, to the required
C integer storage space in IWK (sparse matrix work space).
C It is called only if the word length ratio is LRAT = 1.
C This is to account for the possibility that the symbolic LU phase
C may require more storage than the numerical LU and solution phases.
C-----------------------------------------------------------------------
      INTEGER IP, JLMAX, JUMAX, LNFC, LSFC, NZLU
C
      IP = 2*N + 1
C Get JLMAX = IJL(N) and JUMAX = IJU(N) (sizes of JL and JU). ----------
      JLMAX = ISP(IP)
      JUMAX = ISP(IP+IP)
C NZLU = (size of L) + (size of U) = (IL(N+1)-IL(1)) + (IU(N+1)-IU(1)).
      NZLU = ISP(N+1) - ISP(1) + ISP(IP+N+1) - ISP(IP+1)
      LSFC = 12*N + 3 + 2*MAX(JLMAX,JUMAX)
      LNFC = 9*N + 2 + JLMAX + JUMAX + NZLU
      LDIF = MAX(0, LSFC - LNFC)
      RETURN
C----------------------- End of Subroutine ADJLR -----------------------
      END
*DECK CNTNZU
      SUBROUTINE CNTNZU (N, IA, JA, NZSUT)
      INTEGER N, IA, JA, NZSUT
      DIMENSION IA(*), JA(*)
C-----------------------------------------------------------------------
C This routine counts the number of nonzero elements in the strict
C upper triangle of the matrix M + M(transpose), where the sparsity
C structure of M is given by pointer arrays IA and JA.
C This is needed to compute the storage requirements for the
C sparse matrix reordering operation in ODRV.
C-----------------------------------------------------------------------
      INTEGER II, JJ, J, JMIN, JMAX, K, KMIN, KMAX, NUM
C
      NUM = 0
      DO 50 II = 1,N
        JMIN = IA(II)
        JMAX = IA(II+1) - 1
        IF (JMIN .GT. JMAX) GO TO 50
        DO 40 J = JMIN,JMAX
          IF (JA(J) - II) 10, 40, 30
 10       JJ =JA(J)
          KMIN = IA(JJ)
          KMAX = IA(JJ+1) - 1
          IF (KMIN .GT. KMAX) GO TO 30
          DO 20 K = KMIN,KMAX
            IF (JA(K) .EQ. II) GO TO 40
 20         CONTINUE
 30       NUM = NUM + 1
 40       CONTINUE
 50     CONTINUE
      NZSUT = NUM
      RETURN
C----------------------- End of Subroutine CNTNZU ----------------------
      END
*DECK DPRJS
      SUBROUTINE DPRJS (NEQ,Y,YH,NYH,EWT,FTEM,SAVF,WK,IWK,F,JAC)
      EXTERNAL F,JAC
      INTEGER NEQ, NYH, IWK
      DOUBLE PRECISION Y, YH, EWT, FTEM, SAVF, WK
      DIMENSION NEQ(*), Y(*), YH(NYH,*), EWT(*), FTEM(*), SAVF(*),
     1   WK(*), IWK(*)
      INTEGER IOWND, IOWNS,
     1   ICF, IERPJ, IERSL, JCUR, JSTART, KFLAG, L,
     2   LYH, LEWT, LACOR, LSAVF, LWM, LIWM, METH, MITER,
     3   MAXORD, MAXCOR, MSBP, MXNCF, N, NQ, NST, NFE, NJE, NQU
      INTEGER IPLOST, IESP, ISTATC, IYS, IBA, IBIAN, IBJAN, IBJGP,
     1   IPIAN, IPJAN, IPJGP, IPIGP, IPR, IPC, IPIC, IPISP, IPRSP, IPA,
     2   LENYH, LENYHM, LENWK, LREQ, LRAT, LREST, LWMIN, MOSS, MSBJ,
     3   NSLJ, NGP, NLU, NNZ, NSP, NZL, NZU
      DOUBLE PRECISION ROWNS,
     1   CCMAX, EL0, H, HMIN, HMXI, HU, RC, TN, UROUND
      DOUBLE PRECISION CON0, CONMIN, CCMXJ, PSMALL, RBIG, SETH
      COMMON /DLS001/ ROWNS(209),
     1   CCMAX, EL0, H, HMIN, HMXI, HU, RC, TN, UROUND,
     2   IOWND(6), IOWNS(6),
     3   ICF, IERPJ, IERSL, JCUR, JSTART, KFLAG, L,
     4   LYH, LEWT, LACOR, LSAVF, LWM, LIWM, METH, MITER,
     5   MAXORD, MAXCOR, MSBP, MXNCF, N, NQ, NST, NFE, NJE, NQU
      COMMON /DLSS01/ CON0, CONMIN, CCMXJ, PSMALL, RBIG, SETH,
     1   IPLOST, IESP, ISTATC, IYS, IBA, IBIAN, IBJAN, IBJGP,
     2   IPIAN, IPJAN, IPJGP, IPIGP, IPR, IPC, IPIC, IPISP, IPRSP, IPA,
     3   LENYH, LENYHM, LENWK, LREQ, LRAT, LREST, LWMIN, MOSS, MSBJ,
     4   NSLJ, NGP, NLU, NNZ, NSP, NZL, NZU
      INTEGER I, IMUL, J, JJ, JOK, JMAX, JMIN, K, KMAX, KMIN, NG
      DOUBLE PRECISION CON, DI, FAC, HL0, PIJ, R, R0, RCON, RCONT,
     1   SRUR, DVNORM
C-----------------------------------------------------------------------
C DPRJS is called to compute and process the matrix
C P = I - H*EL(1)*J , where J is an approximation to the Jacobian.
C J is computed by columns, either by the user-supplied routine JAC
C if MITER = 1, or by finite differencing if MITER = 2.
C if MITER = 3, a diagonal approximation to J is used.
C if MITER = 1 or 2, and if the existing value of the Jacobian
C (as contained in P) is considered acceptable, then a new value of
C P is reconstructed from the old value.  In any case, when MITER
C is 1 or 2, the P matrix is subjected to LU decomposition in CDRV.
C P and its LU decomposition are stored (separately) in WK.
C
C In addition to variables described previously, communication
C with DPRJS uses the following:
C Y     = array containing predicted values on entry.
C FTEM  = work array of length N (ACOR in DSTODE).
C SAVF  = array containing f evaluated at predicted y.
C WK    = real work space for matrices.  On output it contains the
C         inverse diagonal matrix if MITER = 3, and P and its sparse
C         LU decomposition if MITER is 1 or 2.
C         Storage of matrix elements starts at WK(3).
C         WK also contains the following matrix-related data:
C         WK(1) = SQRT(UROUND), used in numerical Jacobian increments.
C         WK(2) = H*EL0, saved for later use if MITER = 3.
C IWK   = integer work space for matrix-related data, assumed to
C         be equivalenced to WK.  In addition, WK(IPRSP) and IWK(IPISP)
C         are assumed to have identical locations.
C EL0   = EL(1) (input).
C IERPJ = output error flag (in Common).
C       = 0 if no error.
C       = 1  if zero pivot found in CDRV.
C       = 2  if a singular matrix arose with MITER = 3.
C       = -1 if insufficient storage for CDRV (should not occur here).
C       = -2 if other error found in CDRV (should not occur here).
C JCUR  = output flag showing status of (approximate) Jacobian matrix:
C          = 1 to indicate that the Jacobian is now current, or
C          = 0 to indicate that a saved value was used.
C This routine also uses other variables in Common.
C-----------------------------------------------------------------------
      HL0 = H*EL0
      CON = -HL0
      IF (MITER .EQ. 3) GO TO 300
C See whether J should be reevaluated (JOK = 0) or not (JOK = 1). ------
      JOK = 1
      IF (NST .EQ. 0 .OR. NST .GE. NSLJ+MSBJ) JOK = 0
      IF (ICF .EQ. 1 .AND. ABS(RC - 1.0D0) .LT. CCMXJ) JOK = 0
      IF (ICF .EQ. 2) JOK = 0
      IF (JOK .EQ. 1) GO TO 250
C
C MITER = 1 or 2, and the Jacobian is to be reevaluated. ---------------
 20   JCUR = 1
      NJE = NJE + 1
      NSLJ = NST
      IPLOST = 0
      CONMIN = ABS(CON)
      GO TO (100, 200), MITER
C
C If MITER = 1, call JAC, multiply by scalar, and add identity. --------
 100  CONTINUE
      KMIN = IWK(IPIAN)
      DO 130 J = 1, N
        KMAX = IWK(IPIAN+J) - 1
        DO 110 I = 1,N
 110      FTEM(I) = 0.0D0
        CALL JAC (NEQ, TN, Y, J, IWK(IPIAN), IWK(IPJAN), FTEM)
        DO 120 K = KMIN, KMAX
          I = IWK(IBJAN+K)
          WK(IBA+K) = FTEM(I)*CON
          IF (I .EQ. J) WK(IBA+K) = WK(IBA+K) + 1.0D0
 120      CONTINUE
        KMIN = KMAX + 1
 130    CONTINUE
      GO TO 290
C
C If MITER = 2, make NGP calls to F to approximate J and P. ------------
 200  CONTINUE
      FAC = DVNORM(N, SAVF, EWT)
      R0 = 1000.0D0 * ABS(H) * UROUND * N * FAC
      IF (R0 .EQ. 0.0D0) R0 = 1.0D0
      SRUR = WK(1)
      JMIN = IWK(IPIGP)
      DO 240 NG = 1,NGP
        JMAX = IWK(IPIGP+NG) - 1
        DO 210 J = JMIN,JMAX
          JJ = IWK(IBJGP+J)
          R = MAX(SRUR*ABS(Y(JJ)),R0/EWT(JJ))
 210      Y(JJ) = Y(JJ) + R
        CALL F (NEQ, TN, Y, FTEM)
        DO 230 J = JMIN,JMAX
          JJ = IWK(IBJGP+J)
          Y(JJ) = YH(JJ,1)
          R = MAX(SRUR*ABS(Y(JJ)),R0/EWT(JJ))
          FAC = -HL0/R
          KMIN =IWK(IBIAN+JJ)
          KMAX =IWK(IBIAN+JJ+1) - 1
          DO 220 K = KMIN,KMAX
            I = IWK(IBJAN+K)
            WK(IBA+K) = (FTEM(I) - SAVF(I))*FAC
            IF (I .EQ. JJ) WK(IBA+K) = WK(IBA+K) + 1.0D0
 220        CONTINUE
 230      CONTINUE
        JMIN = JMAX + 1
 240    CONTINUE
      NFE = NFE + NGP
      GO TO 290
C
C If JOK = 1, reconstruct new P from old P. ----------------------------
 250  JCUR = 0
      RCON = CON/CON0
      RCONT = ABS(CON)/CONMIN
      IF (RCONT .GT. RBIG .AND. IPLOST .EQ. 1) GO TO 20
      KMIN = IWK(IPIAN)
      DO 275 J = 1,N
        KMAX = IWK(IPIAN+J) - 1
        DO 270 K = KMIN,KMAX
          I = IWK(IBJAN+K)
          PIJ = WK(IBA+K)
          IF (I .NE. J) GO TO 260
          PIJ = PIJ - 1.0D0
          IF (ABS(PIJ) .GE. PSMALL) GO TO 260
            IPLOST = 1
            CONMIN = MIN(ABS(CON0),CONMIN)
 260      PIJ = PIJ*RCON
          IF (I .EQ. J) PIJ = PIJ + 1.0D0
          WK(IBA+K) = PIJ
 270      CONTINUE
        KMIN = KMAX + 1
 275    CONTINUE
C
C Do numerical factorization of P matrix. ------------------------------
 290  NLU = NLU + 1
      CON0 = CON
      IERPJ = 0
      DO 295 I = 1,N
 295    FTEM(I) = 0.0D0
      CALL CDRV (N,IWK(IPR),IWK(IPC),IWK(IPIC),IWK(IPIAN),IWK(IPJAN),
     1   WK(IPA),FTEM,FTEM,NSP,IWK(IPISP),WK(IPRSP),IESP,2,IYS)
      IF (IYS .EQ. 0) RETURN
      IMUL = (IYS - 1)/N
      IERPJ = -2
      IF (IMUL .EQ. 8) IERPJ = 1
      IF (IMUL .EQ. 10) IERPJ = -1
      RETURN
C
C If MITER = 3, construct a diagonal approximation to J and P. ---------
 300  CONTINUE
      JCUR = 1
      NJE = NJE + 1
      WK(2) = HL0
      IERPJ = 0
      R = EL0*0.1D0
      DO 310 I = 1,N
 310    Y(I) = Y(I) + R*(H*SAVF(I) - YH(I,2))
      CALL F (NEQ, TN, Y, WK(3))
      NFE = NFE + 1
      DO 320 I = 1,N
        R0 = H*SAVF(I) - YH(I,2)
        DI = 0.1D0*R0 - H*(WK(I+2) - SAVF(I))
        WK(I+2) = 1.0D0
        IF (ABS(R0) .LT. UROUND/EWT(I)) GO TO 320
        IF (ABS(DI) .EQ. 0.0D0) GO TO 330
        WK(I+2) = 0.1D0*R0/DI
 320    CONTINUE
      RETURN
 330  IERPJ = 2
      RETURN
C----------------------- End of Subroutine DPRJS -----------------------
      END
*DECK DSOLSS
      SUBROUTINE DSOLSS (WK, IWK, X, TEM)
      INTEGER IWK
      DOUBLE PRECISION WK, X, TEM
      DIMENSION WK(*), IWK(*), X(*), TEM(*)
      INTEGER IOWND, IOWNS,
     1   ICF, IERPJ, IERSL, JCUR, JSTART, KFLAG, L,
     2   LYH, LEWT, LACOR, LSAVF, LWM, LIWM, METH, MITER,
     3   MAXORD, MAXCOR, MSBP, MXNCF, N, NQ, NST, NFE, NJE, NQU
      INTEGER IPLOST, IESP, ISTATC, IYS, IBA, IBIAN, IBJAN, IBJGP,
     1   IPIAN, IPJAN, IPJGP, IPIGP, IPR, IPC, IPIC, IPISP, IPRSP, IPA,
     2   LENYH, LENYHM, LENWK, LREQ, LRAT, LREST, LWMIN, MOSS, MSBJ,
     3   NSLJ, NGP, NLU, NNZ, NSP, NZL, NZU
      DOUBLE PRECISION ROWNS,
     1   CCMAX, EL0, H, HMIN, HMXI, HU, RC, TN, UROUND
      DOUBLE PRECISION RLSS
      COMMON /DLS001/ ROWNS(209),
     1   CCMAX, EL0, H, HMIN, HMXI, HU, RC, TN, UROUND,
     2   IOWND(6), IOWNS(6),
     3   ICF, IERPJ, IERSL, JCUR, JSTART, KFLAG, L,
     4   LYH, LEWT, LACOR, LSAVF, LWM, LIWM, METH, MITER,
     5   MAXORD, MAXCOR, MSBP, MXNCF, N, NQ, NST, NFE, NJE, NQU
      COMMON /DLSS01/ RLSS(6),
     1   IPLOST, IESP, ISTATC, IYS, IBA, IBIAN, IBJAN, IBJGP,
     2   IPIAN, IPJAN, IPJGP, IPIGP, IPR, IPC, IPIC, IPISP, IPRSP, IPA,
     3   LENYH, LENYHM, LENWK, LREQ, LRAT, LREST, LWMIN, MOSS, MSBJ,
     4   NSLJ, NGP, NLU, NNZ, NSP, NZL, NZU
      INTEGER I
      DOUBLE PRECISION DI, HL0, PHL0, R
C-----------------------------------------------------------------------
C This routine manages the solution of the linear system arising from
C a chord iteration.  It is called if MITER .ne. 0.
C If MITER is 1 or 2, it calls CDRV to accomplish this.
C If MITER = 3 it updates the coefficient H*EL0 in the diagonal
C matrix, and then computes the solution.
C communication with DSOLSS uses the following variables:
C WK    = real work space containing the inverse diagonal matrix if
C         MITER = 3 and the LU decomposition of the matrix otherwise.
C         Storage of matrix elements starts at WK(3).
C         WK also contains the following matrix-related data:
C         WK(1) = SQRT(UROUND) (not used here),
C         WK(2) = HL0, the previous value of H*EL0, used if MITER = 3.
C IWK   = integer work space for matrix-related data, assumed to
C         be equivalenced to WK.  In addition, WK(IPRSP) and IWK(IPISP)
C         are assumed to have identical locations.
C X     = the right-hand side vector on input, and the solution vector
C         on output, of length N.
C TEM   = vector of work space of length N, not used in this version.
C IERSL = output flag (in Common).
C         IERSL = 0  if no trouble occurred.
C         IERSL = -1 if CDRV returned an error flag (MITER = 1 or 2).
C                    This should never occur and is considered fatal.
C         IERSL = 1  if a singular matrix arose with MITER = 3.
C This routine also uses other variables in Common.
C-----------------------------------------------------------------------
      IERSL = 0
      GO TO (100, 100, 300), MITER
 100  CALL CDRV (N,IWK(IPR),IWK(IPC),IWK(IPIC),IWK(IPIAN),IWK(IPJAN),
     1   WK(IPA),X,X,NSP,IWK(IPISP),WK(IPRSP),IESP,4,IERSL)
      IF (IERSL .NE. 0) IERSL = -1
      RETURN
C
 300  PHL0 = WK(2)
      HL0 = H*EL0
      WK(2) = HL0
      IF (HL0 .EQ. PHL0) GO TO 330
      R = HL0/PHL0
      DO 320 I = 1,N
        DI = 1.0D0 - R*(1.0D0 - 1.0D0/WK(I+2))
        IF (ABS(DI) .EQ. 0.0D0) GO TO 390
 320    WK(I+2) = 1.0D0/DI
 330  DO 340 I = 1,N
 340    X(I) = WK(I+2)*X(I)
      RETURN
 390  IERSL = 1
      RETURN
C
C----------------------- End of Subroutine DSOLSS ----------------------
      END
*DECK DSRCMS
      SUBROUTINE DSRCMS (RSAV, ISAV, JOB)
C-----------------------------------------------------------------------
C This routine saves or restores (depending on JOB) the contents of
C the Common blocks DLS001, DLSS01, which are used
C internally by one or more ODEPACK solvers.
C
C RSAV = real array of length 224 or more.
C ISAV = integer array of length 71 or more.
C JOB  = flag indicating to save or restore the Common blocks:
C        JOB  = 1 if Common is to be saved (written to RSAV/ISAV)
C        JOB  = 2 if Common is to be restored (read from RSAV/ISAV)
C        A call with JOB = 2 presumes a prior call with JOB = 1.
C-----------------------------------------------------------------------
      INTEGER ISAV, JOB
      INTEGER ILS, ILSS
      INTEGER I, LENILS, LENISS, LENRLS, LENRSS
      DOUBLE PRECISION RSAV,   RLS, RLSS
      DIMENSION RSAV(*), ISAV(*)
      SAVE LENRLS, LENILS, LENRSS, LENISS
      COMMON /DLS001/ RLS(218), ILS(37)
      COMMON /DLSS01/ RLSS(6), ILSS(34)
      DATA LENRLS/218/, LENILS/37/, LENRSS/6/, LENISS/34/
C
      IF (JOB .EQ. 2) GO TO 100
      DO 10 I = 1,LENRLS
 10     RSAV(I) = RLS(I)
      DO 15 I = 1,LENRSS
 15     RSAV(LENRLS+I) = RLSS(I)
C
      DO 20 I = 1,LENILS
 20     ISAV(I) = ILS(I)
      DO 25 I = 1,LENISS
 25     ISAV(LENILS+I) = ILSS(I)
C
      RETURN
C
 100  CONTINUE
      DO 110 I = 1,LENRLS
 110     RLS(I) = RSAV(I)
      DO 115 I = 1,LENRSS
 115     RLSS(I) = RSAV(LENRLS+I)
C
      DO 120 I = 1,LENILS
 120     ILS(I) = ISAV(I)
      DO 125 I = 1,LENISS
 125     ILSS(I) = ISAV(LENILS+I)
C
      RETURN
C----------------------- End of Subroutine DSRCMS ----------------------
      END
*DECK ODRV
      subroutine odrv
     *     (n, ia,ja,a, p,ip, nsp,isp, path, flag)
c                                                                 5/2/83
c***********************************************************************
c  odrv -- driver for sparse matrix reordering routines
c***********************************************************************
c
c  description
c
c    odrv finds a minimum degree ordering of the rows and columns
c    of a matrix m stored in (ia,ja,a) format (see below).  for the
c    reordered matrix, the work and storage required to perform
c    gaussian elimination is (usually) significantly less.
c
c    note.. odrv and its subordinate routines have been modified to
c    compute orderings for general matrices, not necessarily having any
c    symmetry.  the miminum degree ordering is computed for the
c    structure of the symmetric matrix  m + m-transpose.
c    modifications to the original odrv module have been made in
c    the coding in subroutine mdi, and in the initial comments in
c    subroutines odrv and md.
c
c    if only the nonzero entries in the upper triangle of m are being
c    stored, then odrv symmetrically reorders (ia,ja,a), (optionally)
c    with the diagonal entries placed first in each row.  this is to
c    ensure that if m(i,j) will be in the upper triangle of m with
c    respect to the new ordering, then m(i,j) is stored in row i (and
c    thus m(j,i) is not stored),  whereas if m(i,j) will be in the
c    strict lower triangle of m, then m(j,i) is stored in row j (and
c    thus m(i,j) is not stored).
c
c
c  storage of sparse matrices
c
c    the nonzero entries of the matrix m are stored row-by-row in the
c    array a.  to identify the individual nonzero entries in each row,
c    we need to know in which column each entry lies.  these column
c    indices are stored in the array ja.  i.e., if  a(k) = m(i,j),  then
c    ja(k) = j.  to identify the individual rows, we need to know where
c    each row starts.  these row pointers are stored in the array ia.
c    i.e., if m(i,j) is the first nonzero entry (stored) in the i-th row
c    and  a(k) = m(i,j),  then  ia(i) = k.  moreover, ia(n+1) points to
c    the first location following the last element in the last row.
c    thus, the number of entries in the i-th row is  ia(i+1) - ia(i),
c    the nonzero entries in the i-th row are stored consecutively in
c
c            a(ia(i)),  a(ia(i)+1),  ..., a(ia(i+1)-1),
c
c    and the corresponding column indices are stored consecutively in
c
c            ja(ia(i)), ja(ia(i)+1), ..., ja(ia(i+1)-1).
c
c    when the coefficient matrix is symmetric, only the nonzero entries
c    in the upper triangle need be stored.  for example, the matrix
c
c             ( 1  0  2  3  0 )
c             ( 0  4  0  0  0 )
c         m = ( 2  0  5  6  0 )
c             ( 3  0  6  7  8 )
c             ( 0  0  0  8  9 )
c
c    could be stored as
c
c            - 1  2  3  4  5  6  7  8  9 10 11 12 13
c         ---+--------------------------------------
c         ia - 1  4  5  8 12 14
c         ja - 1  3  4  2  1  3  4  1  3  4  5  4  5
c          a - 1  2  3  4  2  5  6  3  6  7  8  8  9
c
c    or (symmetrically) as
c
c            - 1  2  3  4  5  6  7  8  9
c         ---+--------------------------
c         ia - 1  4  5  7  9 10
c         ja - 1  3  4  2  3  4  4  5  5
c          a - 1  2  3  4  5  6  7  8  9          .
c
c
c  parameters
c
c    n    - order of the matrix
c
c    ia   - integer one-dimensional array containing pointers to delimit
c           rows in ja and a.  dimension = n+1
c
c    ja   - integer one-dimensional array containing the column indices
c           corresponding to the elements of a.  dimension = number of
c           nonzero entries in (the upper triangle of) m
c
c    a    - real one-dimensional array containing the nonzero entries in
c           (the upper triangle of) m, stored by rows.  dimension =
c           number of nonzero entries in (the upper triangle of) m
c
c    p    - integer one-dimensional array used to return the permutation
c           of the rows and columns of m corresponding to the minimum
c           degree ordering.  dimension = n
c
c    ip   - integer one-dimensional array used to return the inverse of
c           the permutation returned in p.  dimension = n
c
c    nsp  - declared dimension of the one-dimensional array isp.  nsp
c           must be at least  3n+4k,  where k is the number of nonzeroes
c           in the strict upper triangle of m
c
c    isp  - integer one-dimensional array used for working storage.
c           dimension = nsp
c
c    path - integer path specification.  values and their meanings are -
c             1  find minimum degree ordering only
c             2  find minimum degree ordering and reorder symmetrically
c                  stored matrix (used when only the nonzero entries in
c                  the upper triangle of m are being stored)
c             3  reorder symmetrically stored matrix as specified by
c                  input permutation (used when an ordering has already
c                  been determined and only the nonzero entries in the
c                  upper triangle of m are being stored)
c             4  same as 2 but put diagonal entries at start of each row
c             5  same as 3 but put diagonal entries at start of each row
c
c    flag - integer error flag.  values and their meanings are -
c               0    no errors detected
c              9n+k  insufficient storage in md
c             10n+1  insufficient storage in odrv
c             11n+1  illegal path specification
c
c
c  conversion from real to double precision
c
c    change the real declarations in odrv and sro to double precision
c    declarations.
c
c-----------------------------------------------------------------------
c
      integer  ia(*), ja(*),  p(*), ip(*),  isp(*),  path,  flag,
     *   v, l, head,  tmp, q
c...  real  a(*)
      double precision  a(*)
      logical  dflag
c
c----initialize error flag and validate path specification
      flag = 0
      if (path.lt.1 .or. 5.lt.path)  go to 111
c
c----allocate storage and find minimum degree ordering
      if ((path-1) * (path-2) * (path-4) .ne. 0)  go to 1
        max = (nsp-n)/2
        v    = 1
        l    = v     +  max
        head = l     +  max
        next = head  +  n
        if (max.lt.n)  go to 110
c
        call  md
     *     (n, ia,ja, max,isp(v),isp(l), isp(head),p,ip, isp(v), flag)
        if (flag.ne.0)  go to 100
c
c----allocate storage and symmetrically reorder matrix
   1  if ((path-2) * (path-3) * (path-4) * (path-5) .ne. 0)  go to 2
        tmp = (nsp+1) -      n
        q   = tmp     - (ia(n+1)-1)
        if (q.lt.1)  go to 110
c
        dflag = path.eq.4 .or. path.eq.5
        call sro
     *     (n,  ip,  ia, ja, a,  isp(tmp),  isp(q),  dflag)
c
   2  return
c
c ** error -- error detected in md
 100  return
c ** error -- insufficient storage
 110  flag = 10*n + 1
      return
c ** error -- illegal path specified
 111  flag = 11*n + 1
      return
      end
      subroutine md
     *     (n, ia,ja, max, v,l, head,last,next, mark, flag)
c***********************************************************************
c  md -- minimum degree algorithm (based on element model)
c***********************************************************************
c
c  description
c
c    md finds a minimum degree ordering of the rows and columns of a
c    general sparse matrix m stored in (ia,ja,a) format.
c    when the structure of m is nonsymmetric, the ordering is that
c    obtained for the symmetric matrix  m + m-transpose.
c
c
c  additional parameters
c
c    max  - declared dimension of the one-dimensional arrays v and l.
c           max must be at least  n+2k,  where k is the number of
c           nonzeroes in the strict upper triangle of m + m-transpose
c
c    v    - integer one-dimensional work array.  dimension = max
c
c    l    - integer one-dimensional work array.  dimension = max
c
c    head - integer one-dimensional work array.  dimension = n
c
c    last - integer one-dimensional array used to return the permutation
c           of the rows and columns of m corresponding to the minimum
c           degree ordering.  dimension = n
c
c    next - integer one-dimensional array used to return the inverse of
c           the permutation returned in last.  dimension = n
c
c    mark - integer one-dimensional work array (may be the same as v).
c           dimension = n
c
c    flag - integer error flag.  values and their meanings are -
c             0     no errors detected
c             9n+k  insufficient storage in md
c
c
c  definitions of internal parameters
c
c    ---------+---------------------------------------------------------
c    v(s)     - value field of list entry
c    ---------+---------------------------------------------------------
c    l(s)     - link field of list entry  (0 =) end of list)
c    ---------+---------------------------------------------------------
c    l(vi)    - pointer to element list of uneliminated vertex vi
c    ---------+---------------------------------------------------------
c    l(ej)    - pointer to boundary list of active element ej
c    ---------+---------------------------------------------------------
c    head(d)  - vj =) vj head of d-list d
c             -  0 =) no vertex in d-list d
c
c
c             -                  vi uneliminated vertex
c             -          vi in ek           -       vi not in ek
c    ---------+-----------------------------+---------------------------
c    next(vi) - undefined but nonnegative   - vj =) vj next in d-list
c             -                             -  0 =) vi tail of d-list
c    ---------+-----------------------------+---------------------------
c    last(vi) - (not set until mdp)         - -d =) vi head of d-list d
c             --vk =) compute degree        - vj =) vj last in d-list
c             - ej =) vi prototype of ej    -  0 =) vi not in any d-list
c             -  0 =) do not compute degree -
c    ---------+-----------------------------+---------------------------
c    mark(vi) - mark(vk)                    - nonneg. tag .lt. mark(vk)
c
c
c             -                   vi eliminated vertex
c             -      ei active element      -           otherwise
c    ---------+-----------------------------+---------------------------
c    next(vi) - -j =) vi was j-th vertex    - -j =) vi was j-th vertex
c             -       to be eliminated      -       to be eliminated
c    ---------+-----------------------------+---------------------------
c    last(vi) -  m =) size of ei = m        - undefined
c    ---------+-----------------------------+---------------------------
c    mark(vi) - -m =) overlap count of ei   - undefined
c             -       with ek = m           -
c             - otherwise nonnegative tag   -
c             -       .lt. mark(vk)         -
c
c-----------------------------------------------------------------------
c
      integer  ia(*), ja(*),  v(*), l(*),  head(*), last(*), next(*),
     *   mark(*),  flag,  tag, dmin, vk,ek, tail
      equivalence  (vk,ek)
c
c----initialization
      tag = 0
      call  mdi
     *   (n, ia,ja, max,v,l, head,last,next, mark,tag, flag)
      if (flag.ne.0)  return
c
      k = 0
      dmin = 1
c
c----while  k .lt. n  do
   1  if (k.ge.n)  go to 4
c
c------search for vertex of minimum degree
   2    if (head(dmin).gt.0)  go to 3
          dmin = dmin + 1
          go to 2
c
c------remove vertex vk of minimum degree from degree list
   3    vk = head(dmin)
        head(dmin) = next(vk)
        if (head(dmin).gt.0)  last(head(dmin)) = -dmin
c
c------number vertex vk, adjust tag, and tag vk
        k = k+1
        next(vk) = -k
        last(ek) = dmin - 1
        tag = tag + last(ek)
        mark(vk) = tag
c
c------form element ek from uneliminated neighbors of vk
        call  mdm
     *     (vk,tail, v,l, last,next, mark)
c
c------purge inactive elements and do mass elimination
        call  mdp
     *     (k,ek,tail, v,l, head,last,next, mark)
c
c------update degrees of uneliminated vertices in ek
        call  mdu
     *     (ek,dmin, v,l, head,last,next, mark)
c
        go to 1
c
c----generate inverse permutation from permutation
   4  do 5 k=1,n
        next(k) = -next(k)
   5    last(next(k)) = k
c
      return
      end
      subroutine mdi
     *     (n, ia,ja, max,v,l, head,last,next, mark,tag, flag)
c***********************************************************************
c  mdi -- initialization
c***********************************************************************
      integer  ia(*), ja(*),  v(*), l(*),  head(*), last(*), next(*),
     *   mark(*), tag,  flag,  sfs, vi,dvi, vj
c
c----initialize degrees, element lists, and degree lists
      do 1 vi=1,n
        mark(vi) = 1
        l(vi) = 0
   1    head(vi) = 0
      sfs = n+1
c
c----create nonzero structure
c----for each nonzero entry a(vi,vj)
      do 6 vi=1,n
        jmin = ia(vi)
        jmax = ia(vi+1) - 1
        if (jmin.gt.jmax)  go to 6
        do 5 j=jmin,jmax
          vj = ja(j)
          if (vj-vi) 2, 5, 4
c
c------if a(vi,vj) is in strict lower triangle
c------check for previous occurrence of a(vj,vi)
   2      lvk = vi
          kmax = mark(vi) - 1
          if (kmax .eq. 0) go to 4
          do 3 k=1,kmax
            lvk = l(lvk)
            if (v(lvk).eq.vj) go to 5
   3        continue
c----for unentered entries a(vi,vj)
   4        if (sfs.ge.max)  go to 101
c
c------enter vj in element list for vi
            mark(vi) = mark(vi) + 1
            v(sfs) = vj
            l(sfs) = l(vi)
            l(vi) = sfs
            sfs = sfs+1
c
c------enter vi in element list for vj
            mark(vj) = mark(vj) + 1
            v(sfs) = vi
            l(sfs) = l(vj)
            l(vj) = sfs
            sfs = sfs+1
   5      continue
   6    continue
c
c----create degree lists and initialize mark vector
      do 7 vi=1,n
        dvi = mark(vi)
        next(vi) = head(dvi)
        head(dvi) = vi
        last(vi) = -dvi
        nextvi = next(vi)
        if (nextvi.gt.0)  last(nextvi) = vi
   7    mark(vi) = tag
c
      return
c
c ** error-  insufficient storage
 101  flag = 9*n + vi
      return
      end
      subroutine mdm
     *     (vk,tail, v,l, last,next, mark)
c***********************************************************************
c  mdm -- form element from uneliminated neighbors of vk
c***********************************************************************
      integer  vk, tail,  v(*), l(*),   last(*), next(*),   mark(*),
     *   tag, s,ls,vs,es, b,lb,vb, blp,blpmax
      equivalence  (vs, es)
c
c----initialize tag and list of uneliminated neighbors
      tag = mark(vk)
      tail = vk
c
c----for each vertex/element vs/es in element list of vk
      ls = l(vk)
   1  s = ls
      if (s.eq.0)  go to 5
        ls = l(s)
        vs = v(s)
        if (next(vs).lt.0)  go to 2
c
c------if vs is uneliminated vertex, then tag and append to list of
c------uneliminated neighbors
          mark(vs) = tag
          l(tail) = s
          tail = s
          go to 4
c
c------if es is active element, then ...
c--------for each vertex vb in boundary list of element es
   2      lb = l(es)
          blpmax = last(es)
          do 3 blp=1,blpmax
            b = lb
            lb = l(b)
            vb = v(b)
c
c----------if vb is untagged vertex, then tag and append to list of
c----------uneliminated neighbors
            if (mark(vb).ge.tag)  go to 3
              mark(vb) = tag
              l(tail) = b
              tail = b
   3        continue
c
c--------mark es inactive
          mark(es) = tag
c
   4    go to 1
c
c----terminate list of uneliminated neighbors
   5  l(tail) = 0
c
      return
      end
      subroutine mdp
     *     (k,ek,tail, v,l, head,last,next, mark)
c***********************************************************************
c  mdp -- purge inactive elements and do mass elimination
c***********************************************************************
      integer  ek, tail,  v(*), l(*),  head(*), last(*), next(*),
     *   mark(*),  tag, free, li,vi,lvi,evi, s,ls,es, ilp,ilpmax
c
c----initialize tag
      tag = mark(ek)
c
c----for each vertex vi in ek
      li = ek
      ilpmax = last(ek)
      if (ilpmax.le.0)  go to 12
      do 11 ilp=1,ilpmax
        i = li
        li = l(i)
        vi = v(li)
c
c------remove vi from degree list
        if (last(vi).eq.0)  go to 3
          if (last(vi).gt.0)  go to 1
            head(-last(vi)) = next(vi)
            go to 2
   1        next(last(vi)) = next(vi)
   2      if (next(vi).gt.0)  last(next(vi)) = last(vi)
c
c------remove inactive items from element list of vi
   3    ls = vi
   4    s = ls
        ls = l(s)
        if (ls.eq.0)  go to 6
          es = v(ls)
          if (mark(es).lt.tag)  go to 5
            free = ls
            l(s) = l(ls)
            ls = s
   5      go to 4
c
c------if vi is interior vertex, then remove from list and eliminate
   6    lvi = l(vi)
        if (lvi.ne.0)  go to 7
          l(i) = l(li)
          li = i
c
          k = k+1
          next(vi) = -k
          last(ek) = last(ek) - 1
          go to 11
c
c------else ...
c--------classify vertex vi
   7      if (l(lvi).ne.0)  go to 9
            evi = v(lvi)
            if (next(evi).ge.0)  go to 9
              if (mark(evi).lt.0)  go to 8
c
c----------if vi is prototype vertex, then mark as such, initialize
c----------overlap count for corresponding element, and move vi to end
c----------of boundary list
                last(vi) = evi
                mark(evi) = -1
                l(tail) = li
                tail = li
                l(i) = l(li)
                li = i
                go to 10
c
c----------else if vi is duplicate vertex, then mark as such and adjust
c----------overlap count for corresponding element
   8            last(vi) = 0
                mark(evi) = mark(evi) - 1
                go to 10
c
c----------else mark vi to compute degree
   9            last(vi) = -ek
c
c--------insert ek in element list of vi
  10      v(free) = ek
          l(free) = l(vi)
          l(vi) = free
  11    continue
c
c----terminate boundary list
  12  l(tail) = 0
c
      return
      end
      subroutine mdu
     *     (ek,dmin, v,l, head,last,next, mark)
c***********************************************************************
c  mdu -- update degrees of uneliminated vertices in ek
c***********************************************************************
      integer  ek, dmin,  v(*), l(*),  head(*), last(*), next(*),
     *   mark(*),  tag, vi,evi,dvi, s,vs,es, b,vb, ilp,ilpmax,
     *   blp,blpmax
      equivalence  (vs, es)
c
c----initialize tag
      tag = mark(ek) - last(ek)
c
c----for each vertex vi in ek
      i = ek
      ilpmax = last(ek)
      if (ilpmax.le.0)  go to 11
      do 10 ilp=1,ilpmax
        i = l(i)
        vi = v(i)
        if (last(vi))  1, 10, 8
c
c------if vi neither prototype nor duplicate vertex, then merge elements
c------to compute degree
   1      tag = tag + 1
          dvi = last(ek)
c
c--------for each vertex/element vs/es in element list of vi
          s = l(vi)
   2      s = l(s)
          if (s.eq.0)  go to 9
            vs = v(s)
            if (next(vs).lt.0)  go to 3
c
c----------if vs is uneliminated vertex, then tag and adjust degree
              mark(vs) = tag
              dvi = dvi + 1
              go to 5
c
c----------if es is active element, then expand
c------------check for outmatched vertex
   3          if (mark(es).lt.0)  go to 6
c
c------------for each vertex vb in es
              b = es
              blpmax = last(es)
              do 4 blp=1,blpmax
                b = l(b)
                vb = v(b)
c
c--------------if vb is untagged, then tag and adjust degree
                if (mark(vb).ge.tag)  go to 4
                  mark(vb) = tag
                  dvi = dvi + 1
   4            continue
c
   5        go to 2
c
c------else if vi is outmatched vertex, then adjust overlaps but do not
c------compute degree
   6      last(vi) = 0
          mark(es) = mark(es) - 1
   7      s = l(s)
          if (s.eq.0)  go to 10
            es = v(s)
            if (mark(es).lt.0)  mark(es) = mark(es) - 1
            go to 7
c
c------else if vi is prototype vertex, then calculate degree by
c------inclusion/exclusion and reset overlap count
   8      evi = last(vi)
          dvi = last(ek) + last(evi) + mark(evi)
          mark(evi) = 0
c
c------insert vi in appropriate degree list
   9    next(vi) = head(dvi)
        head(dvi) = vi
        last(vi) = -dvi
        if (next(vi).gt.0)  last(next(vi)) = vi
        if (dvi.lt.dmin)  dmin = dvi
c
  10    continue
c
  11  return
      end
      subroutine sro
     *     (n, ip, ia,ja,a, q, r, dflag)
c***********************************************************************
c  sro -- symmetric reordering of sparse symmetric matrix
c***********************************************************************
c
c  description
c
c    the nonzero entries of the matrix m are assumed to be stored
c    symmetrically in (ia,ja,a) format (i.e., not both m(i,j) and m(j,i)
c    are stored if i ne j).
c
c    sro does not rearrange the order of the rows, but does move
c    nonzeroes from one row to another to ensure that if m(i,j) will be
c    in the upper triangle of m with respect to the new ordering, then
c    m(i,j) is stored in row i (and thus m(j,i) is not stored),  whereas
c    if m(i,j) will be in the strict lower triangle of m, then m(j,i) is
c    stored in row j (and thus m(i,j) is not stored).
c
c
c  additional parameters
c
c    q     - integer one-dimensional work array.  dimension = n
c
c    r     - integer one-dimensional work array.  dimension = number of
c            nonzero entries in the upper triangle of m
c
c    dflag - logical variable.  if dflag = .true., then store nonzero
c            diagonal elements at the beginning of the row
c
c-----------------------------------------------------------------------
c
      integer  ip(*),  ia(*), ja(*),  q(*), r(*)
c...  real  a(*),  ak
      double precision  a(*),  ak
      logical  dflag
c
c
c--phase 1 -- find row in which to store each nonzero
c----initialize count of nonzeroes to be stored in each row
      do 1 i=1,n
  1     q(i) = 0
c
c----for each nonzero element a(j)
      do 3 i=1,n
        jmin = ia(i)
        jmax = ia(i+1) - 1
        if (jmin.gt.jmax)  go to 3
        do 2 j=jmin,jmax
c
c--------find row (=r(j)) and column (=ja(j)) in which to store a(j) ...
          k = ja(j)
          if (ip(k).lt.ip(i))  ja(j) = i
          if (ip(k).ge.ip(i))  k = i
          r(j) = k
c
c--------... and increment count of nonzeroes (=q(r(j)) in that row
  2       q(k) = q(k) + 1
  3     continue
c
c
c--phase 2 -- find new ia and permutation to apply to (ja,a)
c----determine pointers to delimit rows in permuted (ja,a)
      do 4 i=1,n
        ia(i+1) = ia(i) + q(i)
  4     q(i) = ia(i+1)
c
c----determine where each (ja(j),a(j)) is stored in permuted (ja,a)
c----for each nonzero element (in reverse order)
      ilast = 0
      jmin = ia(1)
      jmax = ia(n+1) - 1
      j = jmax
      do 6 jdummy=jmin,jmax
        i = r(j)
        if (.not.dflag .or. ja(j).ne.i .or. i.eq.ilast)  go to 5
c
c------if dflag, then put diagonal nonzero at beginning of row
          r(j) = ia(i)
          ilast = i
          go to 6
c
c------put (off-diagonal) nonzero in last unused location in row
  5       q(i) = q(i) - 1
          r(j) = q(i)
c
  6     j = j-1
c
c
c--phase 3 -- permute (ja,a) to upper triangular form (wrt new ordering)
      do 8 j=jmin,jmax
  7     if (r(j).eq.j)  go to 8
          k = r(j)
          r(j) = r(k)
          r(k) = k
          jak = ja(k)
          ja(k) = ja(j)
          ja(j) = jak
          ak = a(k)
          a(k) = a(j)
          a(j) = ak
          go to 7
  8     continue
c
      return
      end
*DECK CDRV
      subroutine cdrv
     *     (n, r,c,ic, ia,ja,a, b, z, nsp,isp,rsp,esp, path, flag)
c*** subroutine cdrv
c*** driver for subroutines for solving sparse nonsymmetric systems of
c       linear equations (compressed pointer storage)
c
c
c    parameters
c    class abbreviations are--
c       n - integer variable
c       f - real variable
c       v - supplies a value to the driver
c       r - returns a result from the driver
c       i - used internally by the driver
c       a - array
c
c class - parameter
c ------+----------
c       -
c         the nonzero entries of the coefficient matrix m are stored
c    row-by-row in the array a.  to identify the individual nonzero
c    entries in each row, we need to know in which column each entry
c    lies.  the column indices which correspond to the nonzero entries
c    of m are stored in the array ja.  i.e., if  a(k) = m(i,j),  then
c    ja(k) = j.  in addition, we need to know where each row starts and
c    how long it is.  the index positions in ja and a where the rows of
c    m begin are stored in the array ia.  i.e., if m(i,j) is the first
c    nonzero entry (stored) in the i-th row and a(k) = m(i,j),  then
c    ia(i) = k.  moreover, the index in ja and a of the first location
c    following the last element in the last row is stored in ia(n+1).
c    thus, the number of entries in the i-th row is given by
c    ia(i+1) - ia(i),  the nonzero entries of the i-th row are stored
c    consecutively in
c            a(ia(i)),  a(ia(i)+1),  ..., a(ia(i+1)-1),
c    and the corresponding column indices are stored consecutively in
c            ja(ia(i)), ja(ia(i)+1), ..., ja(ia(i+1)-1).
c    for example, the 5 by 5 matrix
c                ( 1. 0. 2. 0. 0.)
c                ( 0. 3. 0. 0. 0.)
c            m = ( 0. 4. 5. 6. 0.)
c                ( 0. 0. 0. 7. 0.)
c                ( 0. 0. 0. 8. 9.)
c    would be stored as
c               - 1  2  3  4  5  6  7  8  9
c            ---+--------------------------
c            ia - 1  3  4  7  8 10
c            ja - 1  3  2  2  3  4  4  4  5
c             a - 1. 2. 3. 4. 5. 6. 7. 8. 9.         .
c
c nv    - n     - number of variables/equations.
c fva   - a     - nonzero entries of the coefficient matrix m, stored
c       -           by rows.
c       -           size = number of nonzero entries in m.
c nva   - ia    - pointers to delimit the rows in a.
c       -           size = n+1.
c nva   - ja    - column numbers corresponding to the elements of a.
c       -           size = size of a.
c fva   - b     - right-hand side b.  b and z can the same array.
c       -           size = n.
c fra   - z     - solution x.  b and z can be the same array.
c       -           size = n.
c
c         the rows and columns of the original matrix m can be
c    reordered (e.g., to reduce fillin or ensure numerical stability)
c    before calling the driver.  if no reordering is done, then set
c    r(i) = c(i) = ic(i) = i  for i=1,...,n.  the solution z is returned
c    in the original order.
c         if the columns have been reordered (i.e.,  c(i).ne.i  for some
c    i), then the driver will call a subroutine (nroc) which rearranges
c    each row of ja and a, leaving the rows in the original order, but
c    placing the elements of each row in increasing order with respect
c    to the new ordering.  if  path.ne.1,  then nroc is assumed to have
c    been called already.
c
c nva   - r     - ordering of the rows of m.
c       -           size = n.
c nva   - c     - ordering of the columns of m.
c       -           size = n.
c nva   - ic    - inverse of the ordering of the columns of m.  i.e.,
c       -           ic(c(i)) = i  for i=1,...,n.
c       -           size = n.
c
c         the solution of the system of linear equations is divided into
c    three stages --
c      nsfc -- the matrix m is processed symbolically to determine where
c               fillin will occur during the numeric factorization.
c      nnfc -- the matrix m is factored numerically into the product ldu
c               of a unit lower triangular matrix l, a diagonal matrix
c               d, and a unit upper triangular matrix u, and the system
c               mx = b  is solved.
c      nnsc -- the linear system  mx = b  is solved using the ldu
c  or           factorization from nnfc.
c      nntc -- the transposed linear system  mt x = b  is solved using
c               the ldu factorization from nnf.
c    for several systems whose coefficient matrices have the same
c    nonzero structure, nsfc need be done only once (for the first
c    system).  then nnfc is done once for each additional system.  for
c    several systems with the same coefficient matrix, nsfc and nnfc
c    need be done only once (for the first system).  then nnsc or nntc
c    is done once for each additional right-hand side.
c
c nv    - path  - path specification.  values and their meanings are --
c       -           1  perform nroc, nsfc, and nnfc.
c       -           2  perform nnfc only  (nsfc is assumed to have been
c       -               done in a manner compatible with the storage
c       -               allocation used in the driver).
c       -           3  perform nnsc only  (nsfc and nnfc are assumed to
c       -               have been done in a manner compatible with the
c       -               storage allocation used in the driver).
c       -           4  perform nntc only  (nsfc and nnfc are assumed to
c       -               have been done in a manner compatible with the
c       -               storage allocation used in the driver).
c       -           5  perform nroc and nsfc.
c
c         various errors are detected by the driver and the individual
c    subroutines.
c
c nr    - flag  - error flag.  values and their meanings are --
c       -             0     no errors detected
c       -             n+k   null row in a  --  row = k
c       -            2n+k   duplicate entry in a  --  row = k
c       -            3n+k   insufficient storage in nsfc  --  row = k
c       -            4n+1   insufficient storage in nnfc
c       -            5n+k   null pivot  --  row = k
c       -            6n+k   insufficient storage in nsfc  --  row = k
c       -            7n+1   insufficient storage in nnfc
c       -            8n+k   zero pivot  --  row = k
c       -           10n+1   insufficient storage in cdrv
c       -           11n+1   illegal path specification
c
c         working storage is needed for the factored form of the matrix
c    m plus various temporary vectors.  the arrays isp and rsp should be
c    equivalenced.  integer storage is allocated from the beginning of
c    isp and real storage from the end of rsp.
c
c nv    - nsp   - declared dimension of rsp.  nsp generally must
c       -           be larger than  8n+2 + 2k  (where  k = (number of
c       -           nonzero entries in m)).
c nvira - isp   - integer working storage divided up into various arrays
c       -           needed by the subroutines.  isp and rsp should be
c       -           equivalenced.
c       -           size = lratio*nsp.
c fvira - rsp   - real working storage divided up into various arrays
c       -           needed by the subroutines.  isp and rsp should be
c       -           equivalenced.
c       -           size = nsp.
c nr    - esp   - if sufficient storage was available to perform the
c       -           symbolic factorization (nsfc), then esp is set to
c       -           the amount of excess storage provided (negative if
c       -           insufficient storage was available to perform the
c       -           numeric factorization (nnfc)).
c
c
c  conversion to double precision
c
c    to convert these routines for double precision arrays..
c    (1) use the double precision declarations in place of the real
c    declarations in each subprogram, as given in comment cards.
c    (2) change the data-loaded value of the integer  lratio
c    in subroutine cdrv, as indicated below.
c    (3) change e0 to d0 in the constants in statement number 10
c    in subroutine nnfc and the line following that.
c
      integer  r(*), c(*), ic(*),  ia(*), ja(*),  isp(*), esp,  path,
     *   flag,  d, u, q, row, tmp, ar,  umax
c     real  a(*), b(*), z(*), rsp(*)
      double precision  a(*), b(*), z(*), rsp(*)
c
c  set lratio equal to the ratio between the length of floating point
c  and integer array data.  e. g., lratio = 1 for (real, integer),
c  lratio = 2 for (double precision, integer)
c
      data lratio/2/
c
      if (path.lt.1 .or. 5.lt.path)  go to 111
c******initialize and divide up temporary storage  *******************
      il   = 1
      ijl  = il  + (n+1)
      iu   = ijl +   n
      iju  = iu  + (n+1)
      irl  = iju +   n
      jrl  = irl +   n
      jl   = jrl +   n
c
c  ******  reorder a if necessary, call nsfc if flag is set  ***********
      if ((path-1) * (path-5) .ne. 0)  go to 5
        max = (lratio*nsp + 1 - jl) - (n+1) - 5*n
        jlmax = max/2
        q     = jl   + jlmax
        ira   = q    + (n+1)
        jra   = ira  +   n
        irac  = jra  +   n
        iru   = irac +   n
        jru   = iru  +   n
        jutmp = jru  +   n
        jumax = lratio*nsp  + 1 - jutmp
        esp = max/lratio
        if (jlmax.le.0 .or. jumax.le.0)  go to 110
c
        do 1 i=1,n
          if (c(i).ne.i)  go to 2
   1      continue
        go to 3
   2    ar = nsp + 1 - n
        call  nroc
     *     (n, ic, ia,ja,a, isp(il), rsp(ar), isp(iu), flag)
        if (flag.ne.0)  go to 100
c
   3    call  nsfc
     *     (n, r, ic, ia,ja,
     *      jlmax, isp(il), isp(jl), isp(ijl),
     *      jumax, isp(iu), isp(jutmp), isp(iju),
     *      isp(q), isp(ira), isp(jra), isp(irac),
     *      isp(irl), isp(jrl), isp(iru), isp(jru),  flag)
        if(flag .ne. 0)  go to 100
c  ******  move ju next to jl  *****************************************
        jlmax = isp(ijl+n-1)
        ju    = jl + jlmax
        jumax = isp(iju+n-1)
        if (jumax.le.0)  go to 5
        do 4 j=1,jumax
   4      isp(ju+j-1) = isp(jutmp+j-1)
c
c  ******  call remaining subroutines  *********************************
   5  jlmax = isp(ijl+n-1)
      ju    = jl  + jlmax
      jumax = isp(iju+n-1)
      l     = (ju + jumax - 2 + lratio)  /  lratio    +    1
      lmax  = isp(il+n) - 1
      d     = l   + lmax
      u     = d   + n
      row   = nsp + 1 - n
      tmp   = row - n
      umax  = tmp - u
      esp   = umax - (isp(iu+n) - 1)
c
      if ((path-1) * (path-2) .ne. 0)  go to 6
        if (umax.lt.0)  go to 110
        call nnfc
     *     (n,  r, c, ic,  ia, ja, a, z, b,
     *      lmax, isp(il), isp(jl), isp(ijl), rsp(l),  rsp(d),
     *      umax, isp(iu), isp(ju), isp(iju), rsp(u),
     *      rsp(row), rsp(tmp),  isp(irl), isp(jrl),  flag)
        if(flag .ne. 0)  go to 100
c
   6  if ((path-3) .ne. 0)  go to 7
        call nnsc
     *     (n,  r, c,  isp(il), isp(jl), isp(ijl), rsp(l),
     *      rsp(d),    isp(iu), isp(ju), isp(iju), rsp(u),
     *      z, b,  rsp(tmp))
c
   7  if ((path-4) .ne. 0)  go to 8
        call nntc
     *     (n,  r, c,  isp(il), isp(jl), isp(ijl), rsp(l),
     *      rsp(d),    isp(iu), isp(ju), isp(iju), rsp(u),
     *      z, b,  rsp(tmp))
   8  return
c
c ** error.. error detected in nroc, nsfc, nnfc, or nnsc
 100  return
c ** error.. insufficient storage
 110  flag = 10*n + 1
      return
c ** error.. illegal path specification
 111  flag = 11*n + 1
      return
      end
      subroutine nroc (n, ic, ia, ja, a, jar, ar, p, flag)
c
c       ----------------------------------------------------------------
c
c               yale sparse matrix package - nonsymmetric codes
c                    solving the system of equations mx = b
c
c    i.   calling sequences
c         the coefficient matrix can be processed by an ordering routine
c    (e.g., to reduce fillin or ensure numerical stability) before using
c    the remaining subroutines.  if no reordering is done, then set
c    r(i) = c(i) = ic(i) = i  for i=1,...,n.  if an ordering subroutine
c    is used, then nroc should be used to reorder the coefficient matrix
c    the calling sequence is --
c        (       (matrix ordering))
c        (nroc   (matrix reordering))
c         nsfc   (symbolic factorization to determine where fillin will
c                  occur during numeric factorization)
c         nnfc   (numeric factorization into product ldu of unit lower
c                  triangular matrix l, diagonal matrix d, and unit
c                  upper triangular matrix u, and solution of linear
c                  system)
c         nnsc   (solution of linear system for additional right-hand
c                  side using ldu factorization from nnfc)
c    (if only one system of equations is to be solved, then the
c    subroutine trk should be used.)
c
c    ii.  storage of sparse matrices
c         the nonzero entries of the coefficient matrix m are stored
c    row-by-row in the array a.  to identify the individual nonzero
c    entries in each row, we need to know in which column each entry
c    lies.  the column indices which correspond to the nonzero entries
c    of m are stored in the array ja.  i.e., if  a(k) = m(i,j),  then
c    ja(k) = j.  in addition, we need to know where each row starts and
c    how long it is.  the index positions in ja and a where the rows of
c    m begin are stored in the array ia.  i.e., if m(i,j) is the first
c    (leftmost) entry in the i-th row and  a(k) = m(i,j),  then
c    ia(i) = k.  moreover, the index in ja and a of the first location
c    following the last element in the last row is stored in ia(n+1).
c    thus, the number of entries in the i-th row is given by
c    ia(i+1) - ia(i),  the nonzero entries of the i-th row are stored
c    consecutively in
c            a(ia(i)),  a(ia(i)+1),  ..., a(ia(i+1)-1),
c    and the corresponding column indices are stored consecutively in
c            ja(ia(i)), ja(ia(i)+1), ..., ja(ia(i+1)-1).
c    for example, the 5 by 5 matrix
c                ( 1. 0. 2. 0. 0.)
c                ( 0. 3. 0. 0. 0.)
c            m = ( 0. 4. 5. 6. 0.)
c                ( 0. 0. 0. 7. 0.)
c                ( 0. 0. 0. 8. 9.)
c    would be stored as
c               - 1  2  3  4  5  6  7  8  9
c            ---+--------------------------
c            ia - 1  3  4  7  8 10
c            ja - 1  3  2  2  3  4  4  4  5
c             a - 1. 2. 3. 4. 5. 6. 7. 8. 9.         .
c
c         the strict upper (lower) triangular portion of the matrix
c    u (l) is stored in a similar fashion using the arrays  iu, ju, u
c    (il, jl, l)  except that an additional array iju (ijl) is used to
c    compress storage of ju (jl) by allowing some sequences of column
c    (row) indices to used for more than one row (column)  (n.b., l is
c    stored by columns).  iju(k) (ijl(k)) points to the starting
c    location in ju (jl) of entries for the kth row (column).
c    compression in ju (jl) occurs in two ways.  first, if a row
c    (column) i was merged into the current row (column) k, and the
c    number of elements merged in from (the tail portion of) row
c    (column) i is the same as the final length of row (column) k, then
c    the kth row (column) and the tail of row (column) i are identical
c    and iju(k) (ijl(k)) points to the start of the tail.  second, if
c    some tail portion of the (k-1)st row (column) is identical to the
c    head of the kth row (column), then iju(k) (ijl(k)) points to the
c    start of that tail portion.  for example, the nonzero structure of
c    the strict upper triangular part of the matrix
c            d 0 x x x
c            0 d 0 x x
c            0 0 d x 0
c            0 0 0 d x
c            0 0 0 0 d
c    would be represented as
c                - 1 2 3 4 5 6
c            ----+------------
c             iu - 1 4 6 7 8 8
c             ju - 3 4 5 4
c            iju - 1 2 4 3           .
c    the diagonal entries of l and u are assumed to be equal to one and
c    are not stored.  the array d contains the reciprocals of the
c    diagonal entries of the matrix d.
c
c    iii. additional storage savings
c         in nsfc, r and ic can be the same array in the calling
c    sequence if no reordering of the coefficient matrix has been done.
c         in nnfc, r, c, and ic can all be the same array if no
c    reordering has been done.  if only the rows have been reordered,
c    then c and ic can be the same array.  if the row and column
c    orderings are the same, then r and c can be the same array.  z and
c    row can be the same array.
c         in nnsc or nntc, r and c can be the same array if no
c    reordering has been done or if the row and column orderings are the
c    same.  z and b can be the same array.  however, then b will be
c    destroyed.
c
c    iv.  parameters
c         following is a list of parameters to the programs.  names are
c    uniform among the various subroutines.  class abbreviations are --
c       n - integer variable
c       f - real variable
c       v - supplies a value to a subroutine
c       r - returns a result from a subroutine
c       i - used internally by a subroutine
c       a - array
c
c class - parameter
c ------+----------
c fva   - a     - nonzero entries of the coefficient matrix m, stored
c       -           by rows.
c       -           size = number of nonzero entries in m.
c fva   - b     - right-hand side b.
c       -           size = n.
c nva   - c     - ordering of the columns of m.
c       -           size = n.
c fvra  - d     - reciprocals of the diagonal entries of the matrix d.
c       -           size = n.
c nr    - flag  - error flag.  values and their meanings are --
c       -            0     no errors detected
c       -            n+k   null row in a  --  row = k
c       -           2n+k   duplicate entry in a  --  row = k
c       -           3n+k   insufficient storage for jl  --  row = k
c       -           4n+1   insufficient storage for l
c       -           5n+k   null pivot  --  row = k
c       -           6n+k   insufficient storage for ju  --  row = k
c       -           7n+1   insufficient storage for u
c       -           8n+k   zero pivot  --  row = k
c nva   - ia    - pointers to delimit the rows of a.
c       -           size = n+1.
c nvra  - ijl   - pointers to the first element in each column in jl,
c       -           used to compress storage in jl.
c       -           size = n.
c nvra  - iju   - pointers to the first element in each row in ju, used
c       -           to compress storage in ju.
c       -           size = n.
c nvra  - il    - pointers to delimit the columns of l.
c       -           size = n+1.
c nvra  - iu    - pointers to delimit the rows of u.
c       -           size = n+1.
c nva   - ja    - column numbers corresponding to the elements of a.
c       -           size = size of a.
c nvra  - jl    - row numbers corresponding to the elements of l.
c       -           size = jlmax.
c nv    - jlmax - declared dimension of jl.  jlmax must be larger than
c       -           the number of nonzeros in the strict lower triangle
c       -           of m plus fillin minus compression.
c nvra  - ju    - column numbers corresponding to the elements of u.
c       -           size = jumax.
c nv    - jumax - declared dimension of ju.  jumax must be larger than
c       -           the number of nonzeros in the strict upper triangle
c       -           of m plus fillin minus compression.
c fvra  - l     - nonzero entries in the strict lower triangular portion
c       -           of the matrix l, stored by columns.
c       -           size = lmax.
c nv    - lmax  - declared dimension of l.  lmax must be larger than
c       -           the number of nonzeros in the strict lower triangle
c       -           of m plus fillin  (il(n+1)-1 after nsfc).
c nv    - n     - number of variables/equations.
c nva   - r     - ordering of the rows of m.
c       -           size = n.
c fvra  - u     - nonzero entries in the strict upper triangular portion
c       -           of the matrix u, stored by rows.
c       -           size = umax.
c nv    - umax  - declared dimension of u.  umax must be larger than
c       -           the number of nonzeros in the strict upper triangle
c       -           of m plus fillin  (iu(n+1)-1 after nsfc).
c fra   - z     - solution x.
c       -           size = n.
c
c       ----------------------------------------------------------------
c
c*** subroutine nroc
c*** reorders rows of a, leaving row order unchanged
c
c
c       input parameters.. n, ic, ia, ja, a
c       output parameters.. ja, a, flag
c
c       parameters used internally..
c nia   - p     - at the kth step, p is a linked list of the reordered
c       -           column indices of the kth row of a.  p(n+1) points
c       -           to the first entry in the list.
c       -           size = n+1.
c nia   - jar   - at the kth step,jar contains the elements of the
c       -           reordered column indices of a.
c       -           size = n.
c fia   - ar    - at the kth step, ar contains the elements of the
c       -           reordered row of a.
c       -           size = n.
c
      integer  ic(*), ia(*), ja(*), jar(*), p(*), flag
c     real  a(*), ar(*)
      double precision  a(*), ar(*)
c
c  ******  for each nonempty row  *******************************
      do 5 k=1,n
        jmin = ia(k)
        jmax = ia(k+1) - 1
        if(jmin .gt. jmax) go to 5
        p(n+1) = n + 1
c  ******  insert each element in the list  *********************
        do 3 j=jmin,jmax
          newj = ic(ja(j))
          i = n + 1
   1      if(p(i) .ge. newj) go to 2
            i = p(i)
            go to 1
   2      if(p(i) .eq. newj) go to 102
          p(newj) = p(i)
          p(i) = newj
          jar(newj) = ja(j)
          ar(newj) = a(j)
   3      continue
c  ******  replace old row in ja and a  *************************
        i = n + 1
        do 4 j=jmin,jmax
          i = p(i)
          ja(j) = jar(i)
   4      a(j) = ar(i)
   5    continue
      flag = 0
      return
c
c ** error.. duplicate entry in a
 102  flag = n + k
      return
      end
      subroutine nsfc
     *      (n, r, ic, ia,ja, jlmax,il,jl,ijl, jumax,iu,ju,iju,
     *       q, ira,jra, irac, irl,jrl, iru,jru, flag)
c*** subroutine nsfc
c*** symbolic ldu-factorization of nonsymmetric sparse matrix
c      (compressed pointer storage)
c
c
c       input variables.. n, r, ic, ia, ja, jlmax, jumax.
c       output variables.. il, jl, ijl, iu, ju, iju, flag.
c
c       parameters used internally..
c nia   - q     - suppose  m*  is the result of reordering  m.  if
c       -           processing of the ith row of  m*  (hence the ith
c       -           row of  u) is being done,  q(j)  is initially
c       -           nonzero if  m*(i,j) is nonzero (j.ge.i).  since
c       -           values need not be stored, each entry points to the
c       -           next nonzero and  q(n+1)  points to the first.  n+1
c       -           indicates the end of the list.  for example, if n=9
c       -           and the 5th row of  m*  is
c       -              0 x x 0 x 0 0 x 0
c       -           then  q  will initially be
c       -              a a a a 8 a a 10 5           (a - arbitrary).
c       -           as the algorithm proceeds, other elements of  q
c       -           are inserted in the list because of fillin.
c       -           q  is used in an analogous manner to compute the
c       -           ith column of  l.
c       -           size = n+1.
c nia   - ira,  - vectors used to find the columns of  m.  at the kth
c nia   - jra,      step of the factorization,  irac(k)  points to the
c nia   - irac      head of a linked list in  jra  of row indices i
c       -           such that i .ge. k and  m(i,k)  is nonzero.  zero
c       -           indicates the end of the list.  ira(i)  (i.ge.k)
c       -           points to the smallest j such that j .ge. k and
c       -           m(i,j)  is nonzero.
c       -           size of each = n.
c nia   - irl,  - vectors used to find the rows of  l.  at the kth step
c nia   - jrl       of the factorization,  jrl(k)  points to the head
c       -           of a linked list in  jrl  of column indices j
c       -           such j .lt. k and  l(k,j)  is nonzero.  zero
c       -           indicates the end of the list.  irl(j)  (j.lt.k)
c       -           points to the smallest i such that i .ge. k and
c       -           l(i,j)  is nonzero.
c       -           size of each = n.
c nia   - iru,  - vectors used in a manner analogous to  irl and jrl
c nia   - jru       to find the columns of  u.
c       -           size of each = n.
c
c  internal variables..
c    jlptr - points to the last position used in  jl.
c    juptr - points to the last position used in  ju.
c    jmin,jmax - are the indices in  a or u  of the first and last
c                elements to be examined in a given row.
c                for example,  jmin=ia(k), jmax=ia(k+1)-1.
c
      integer cend, qm, rend, rk, vj
      integer ia(*), ja(*), ira(*), jra(*), il(*), jl(*), ijl(*)
      integer iu(*), ju(*), iju(*), irl(*), jrl(*), iru(*), jru(*)
      integer r(*), ic(*), q(*), irac(*), flag
c
c  ******  initialize pointers  ****************************************
      np1 = n + 1
      jlmin = 1
      jlptr = 0
      il(1) = 1
      jumin = 1
      juptr = 0
      iu(1) = 1
      do 1 k=1,n
        irac(k) = 0
        jra(k) = 0
        jrl(k) = 0
   1    jru(k) = 0
c  ******  initialize column pointers for a  ***************************
      do 2 k=1,n
        rk = r(k)
        iak = ia(rk)
        if (iak .ge. ia(rk+1))  go to 101
        jaiak = ic(ja(iak))
        if (jaiak .gt. k)  go to 105
        jra(k) = irac(jaiak)
        irac(jaiak) = k
   2    ira(k) = iak
c
c  ******  for each column of l and row of u  **************************
      do 41 k=1,n
c
c  ******  initialize q for computing kth column of l  *****************
        q(np1) = np1
        luk = -1
c  ******  by filling in kth column of a  ******************************
        vj = irac(k)
        if (vj .eq. 0)  go to 5
   3      qm = np1
   4      m = qm
          qm =  q(m)
          if (qm .lt. vj)  go to 4
          if (qm .eq. vj)  go to 102
            luk = luk + 1
            q(m) = vj
            q(vj) = qm
            vj = jra(vj)
            if (vj .ne. 0)  go to 3
c  ******  link through jru  *******************************************
   5    lastid = 0
        lasti = 0
        ijl(k) = jlptr
        i = k
   6      i = jru(i)
          if (i .eq. 0)  go to 10
          qm = np1
          jmin = irl(i)
          jmax = ijl(i) + il(i+1) - il(i) - 1
          long = jmax - jmin
          if (long .lt. 0)  go to 6
          jtmp = jl(jmin)
          if (jtmp .ne. k)  long = long + 1
          if (jtmp .eq. k)  r(i) = -r(i)
          if (lastid .ge. long)  go to 7
            lasti = i
            lastid = long
c  ******  and merge the corresponding columns into the kth column  ****
   7      do 9 j=jmin,jmax
            vj = jl(j)
   8        m = qm
            qm = q(m)
            if (qm .lt. vj)  go to 8
            if (qm .eq. vj)  go to 9
              luk = luk + 1
              q(m) = vj
              q(vj) = qm
              qm = vj
   9        continue
            go to 6
c  ******  lasti is the longest column merged into the kth  ************
c  ******  see if it equals the entire kth column  *********************
  10    qm = q(np1)
        if (qm .ne. k)  go to 105
        if (luk .eq. 0)  go to 17
        if (lastid .ne. luk)  go to 11
c  ******  if so, jl can be compressed  ********************************
        irll = irl(lasti)
        ijl(k) = irll + 1
        if (jl(irll) .ne. k)  ijl(k) = ijl(k) - 1
        go to 17
c  ******  if not, see if kth column can overlap the previous one  *****
  11    if (jlmin .gt. jlptr)  go to 15
        qm = q(qm)
        do 12 j=jlmin,jlptr
          if (jl(j) - qm)  12, 13, 15
  12      continue
        go to 15
  13    ijl(k) = j
        do 14 i=j,jlptr
          if (jl(i) .ne. qm)  go to 15
          qm = q(qm)
          if (qm .gt. n)  go to 17
  14      continue
        jlptr = j - 1
c  ******  move column indices from q to jl, update vectors  ***********
  15    jlmin = jlptr + 1
        ijl(k) = jlmin
        if (luk .eq. 0)  go to 17
        jlptr = jlptr + luk
        if (jlptr .gt. jlmax)  go to 103
          qm = q(np1)
          do 16 j=jlmin,jlptr
            qm = q(qm)
  16        jl(j) = qm
  17    irl(k) = ijl(k)
        il(k+1) = il(k) + luk
c
c  ******  initialize q for computing kth row of u  ********************
        q(np1) = np1
        luk = -1
c  ******  by filling in kth row of reordered a  ***********************
        rk = r(k)
        jmin = ira(k)
        jmax = ia(rk+1) - 1
        if (jmin .gt. jmax)  go to 20
        do 19 j=jmin,jmax
          vj = ic(ja(j))
          qm = np1
  18      m = qm
          qm = q(m)
          if (qm .lt. vj)  go to 18
          if (qm .eq. vj)  go to 102
            luk = luk + 1
            q(m) = vj
            q(vj) = qm
  19      continue
c  ******  link through jrl,  ******************************************
  20    lastid = 0
        lasti = 0
        iju(k) = juptr
        i = k
        i1 = jrl(k)
  21      i = i1
          if (i .eq. 0)  go to 26
          i1 = jrl(i)
          qm = np1
          jmin = iru(i)
          jmax = iju(i) + iu(i+1) - iu(i) - 1
          long = jmax - jmin
          if (long .lt. 0)  go to 21
          jtmp = ju(jmin)
          if (jtmp .eq. k)  go to 22
c  ******  update irl and jrl, *****************************************
            long = long + 1
            cend = ijl(i) + il(i+1) - il(i)
            irl(i) = irl(i) + 1
            if (irl(i) .ge. cend)  go to 22
              j = jl(irl(i))
              jrl(i) = jrl(j)
              jrl(j) = i
  22      if (lastid .ge. long)  go to 23
            lasti = i
            lastid = long
c  ******  and merge the corresponding rows into the kth row  **********
  23      do 25 j=jmin,jmax
            vj = ju(j)
  24        m = qm
            qm = q(m)
            if (qm .lt. vj)  go to 24
            if (qm .eq. vj)  go to 25
              luk = luk + 1
              q(m) = vj
              q(vj) = qm
              qm = vj
  25        continue
          go to 21
c  ******  update jrl(k) and irl(k)  ***********************************
  26    if (il(k+1) .le. il(k))  go to 27
          j = jl(irl(k))
          jrl(k) = jrl(j)
          jrl(j) = k
c  ******  lasti is the longest row merged into the kth  ***************
c  ******  see if it equals the entire kth row  ************************
  27    qm = q(np1)
        if (qm .ne. k)  go to 105
        if (luk .eq. 0)  go to 34
        if (lastid .ne. luk)  go to 28
c  ******  if so, ju can be compressed  ********************************
        irul = iru(lasti)
        iju(k) = irul + 1
        if (ju(irul) .ne. k)  iju(k) = iju(k) - 1
        go to 34
c  ******  if not, see if kth row can overlap the previous one  ********
  28    if (jumin .gt. juptr)  go to 32
        qm = q(qm)
        do 29 j=jumin,juptr
          if (ju(j) - qm)  29, 30, 32
  29      continue
        go to 32
  30    iju(k) = j
        do 31 i=j,juptr
          if (ju(i) .ne. qm)  go to 32
          qm = q(qm)
          if (qm .gt. n)  go to 34
  31      continue
        juptr = j - 1
c  ******  move row indices from q to ju, update vectors  **************
  32    jumin = juptr + 1
        iju(k) = jumin
        if (luk .eq. 0)  go to 34
        juptr = juptr + luk
        if (juptr .gt. jumax)  go to 106
          qm = q(np1)
          do 33 j=jumin,juptr
            qm = q(qm)
  33        ju(j) = qm
  34    iru(k) = iju(k)
        iu(k+1) = iu(k) + luk
c
c  ******  update iru, jru  ********************************************
        i = k
  35      i1 = jru(i)
          if (r(i) .lt. 0)  go to 36
          rend = iju(i) + iu(i+1) - iu(i)
          if (iru(i) .ge. rend)  go to 37
            j = ju(iru(i))
            jru(i) = jru(j)
            jru(j) = i
            go to 37
  36      r(i) = -r(i)
  37      i = i1
          if (i .eq. 0)  go to 38
          iru(i) = iru(i) + 1
          go to 35
c
c  ******  update ira, jra, irac  **************************************
  38    i = irac(k)
        if (i .eq. 0)  go to 41
  39      i1 = jra(i)
          ira(i) = ira(i) + 1
          if (ira(i) .ge. ia(r(i)+1))  go to 40
          irai = ira(i)
          jairai = ic(ja(irai))
          if (jairai .gt. i)  go to 40
          jra(i) = irac(jairai)
          irac(jairai) = i
  40      i = i1
          if (i .ne. 0)  go to 39
  41    continue
c
      ijl(n) = jlptr
      iju(n) = juptr
      flag = 0
      return
c
c ** error.. null row in a
 101  flag = n + rk
      return
c ** error.. duplicate entry in a
 102  flag = 2*n + rk
      return
c ** error.. insufficient storage for jl
 103  flag = 3*n + k
      return
c ** error.. null pivot
 105  flag = 5*n + k
      return
c ** error.. insufficient storage for ju
 106  flag = 6*n + k
      return
      end
      subroutine nnfc
     *     (n, r,c,ic, ia,ja,a, z, b,
     *      lmax,il,jl,ijl,l, d, umax,iu,ju,iju,u,
     *      row, tmp, irl,jrl, flag)
c*** subroutine nnfc
c*** numerical ldu-factorization of sparse nonsymmetric matrix and
c      solution of system of linear equations (compressed pointer
c      storage)
c
c
c       input variables..  n, r, c, ic, ia, ja, a, b,
c                          il, jl, ijl, lmax, iu, ju, iju, umax
c       output variables.. z, l, d, u, flag
c
c       parameters used internally..
c nia   - irl,  - vectors used to find the rows of  l.  at the kth step
c nia   - jrl       of the factorization,  jrl(k)  points to the head
c       -           of a linked list in  jrl  of column indices j
c       -           such j .lt. k and  l(k,j)  is nonzero.  zero
c       -           indicates the end of the list.  irl(j)  (j.lt.k)
c       -           points to the smallest i such that i .ge. k and
c       -           l(i,j)  is nonzero.
c       -           size of each = n.
c fia   - row   - holds intermediate values in calculation of  u and l.
c       -           size = n.
c fia   - tmp   - holds new right-hand side  b*  for solution of the
c       -           equation ux = b*.
c       -           size = n.
c
c  internal variables..
c    jmin, jmax - indices of the first and last positions in a row to
c      be examined.
c    sum - used in calculating  tmp.
c
      integer rk,umax
      integer  r(*), c(*), ic(*), ia(*), ja(*), il(*), jl(*), ijl(*)
      integer  iu(*), ju(*), iju(*), irl(*), jrl(*), flag
c     real  a(*), l(*), d(*), u(*), z(*), b(*), row(*)
c     real tmp(*), lki, sum, dk
      double precision  a(*), l(*), d(*), u(*), z(*), b(*), row(*)
      double precision  tmp(*), lki, sum, dk
c
c  ******  initialize pointers and test storage  ***********************
      if(il(n+1)-1 .gt. lmax) go to 104
      if(iu(n+1)-1 .gt. umax) go to 107
      do 1 k=1,n
        irl(k) = il(k)
        jrl(k) = 0
   1    continue
c
c  ******  for each row  ***********************************************
      do 19 k=1,n
c  ******  reverse jrl and zero row where kth row of l will fill in  ***
        row(k) = 0
        i1 = 0
        if (jrl(k) .eq. 0) go to 3
        i = jrl(k)
   2    i2 = jrl(i)
        jrl(i) = i1
        i1 = i
        row(i) = 0
        i = i2
        if (i .ne. 0) go to 2
c  ******  set row to zero where u will fill in  ***********************
   3    jmin = iju(k)
        jmax = jmin + iu(k+1) - iu(k) - 1
        if (jmin .gt. jmax) go to 5
        do 4 j=jmin,jmax
   4      row(ju(j)) = 0
c  ******  place kth row of a in row  **********************************
   5    rk = r(k)
        jmin = ia(rk)
        jmax = ia(rk+1) - 1
        do 6 j=jmin,jmax
          row(ic(ja(j))) = a(j)
   6      continue
c  ******  initialize sum, and link through jrl  ***********************
        sum = b(rk)
        i = i1
        if (i .eq. 0) go to 10
c  ******  assign the kth row of l and adjust row, sum  ****************
   7      lki = -row(i)
c  ******  if l is not required, then comment out the following line  **
          l(irl(i)) = -lki
          sum = sum + lki * tmp(i)
          jmin = iu(i)
          jmax = iu(i+1) - 1
          if (jmin .gt. jmax) go to 9
          mu = iju(i) - jmin
          do 8 j=jmin,jmax
   8        row(ju(mu+j)) = row(ju(mu+j)) + lki * u(j)
   9      i = jrl(i)
          if (i .ne. 0) go to 7
c
c  ******  assign kth row of u and diagonal d, set tmp(k)  *************
  10    if (row(k) .eq. 0.0d0) go to 108
        dk = 1.0d0 / row(k)
        d(k) = dk
        tmp(k) = sum * dk
        if (k .eq. n) go to 19
        jmin = iu(k)
        jmax = iu(k+1) - 1
        if (jmin .gt. jmax)  go to 12
        mu = iju(k) - jmin
        do 11 j=jmin,jmax
  11      u(j) = row(ju(mu+j)) * dk
  12    continue
c
c  ******  update irl and jrl, keeping jrl in decreasing order  ********
        i = i1
        if (i .eq. 0) go to 18
  14    irl(i) = irl(i) + 1
        i1 = jrl(i)
        if (irl(i) .ge. il(i+1)) go to 17
        ijlb = irl(i) - il(i) + ijl(i)
        j = jl(ijlb)
  15    if (i .gt. jrl(j)) go to 16
          j = jrl(j)
          go to 15
  16    jrl(i) = jrl(j)
        jrl(j) = i
  17    i = i1
        if (i .ne. 0) go to 14
  18    if (irl(k) .ge. il(k+1)) go to 19
        j = jl(ijl(k))
        jrl(k) = jrl(j)
        jrl(j) = k
  19    continue
c
c  ******  solve  ux = tmp  by back substitution  **********************
      k = n
      do 22 i=1,n
        sum =  tmp(k)
        jmin = iu(k)
        jmax = iu(k+1) - 1
        if (jmin .gt. jmax)  go to 21
        mu = iju(k) - jmin
        do 20 j=jmin,jmax
  20      sum = sum - u(j) * tmp(ju(mu+j))
  21    tmp(k) =  sum
        z(c(k)) =  sum
  22    k = k-1
      flag = 0
      return
c
c ** error.. insufficient storage for l
 104  flag = 4*n + 1
      return
c ** error.. insufficient storage for u
 107  flag = 7*n + 1
      return
c ** error.. zero pivot
 108  flag = 8*n + k
      return
      end
      subroutine nnsc
     *     (n, r, c, il, jl, ijl, l, d, iu, ju, iju, u, z, b, tmp)
c*** subroutine nnsc
c*** numerical solution of sparse nonsymmetric system of linear
c      equations given ldu-factorization (compressed pointer storage)
c
c
c       input variables..  n, r, c, il, jl, ijl, l, d, iu, ju, iju, u, b
c       output variables.. z
c
c       parameters used internally..
c fia   - tmp   - temporary vector which gets result of solving  ly = b.
c       -           size = n.
c
c  internal variables..
c    jmin, jmax - indices of the first and last positions in a row of
c      u or l  to be used.
c
      integer r(*), c(*), il(*), jl(*), ijl(*), iu(*), ju(*), iju(*)
c     real l(*), d(*), u(*), b(*), z(*), tmp(*), tmpk, sum
      double precision  l(*), d(*), u(*), b(*), z(*), tmp(*), tmpk,sum
c
c  ******  set tmp to reordered b  *************************************
      do 1 k=1,n
   1    tmp(k) = b(r(k))
c  ******  solve  ly = b  by forward substitution  *********************
      do 3 k=1,n
        jmin = il(k)
        jmax = il(k+1) - 1
        tmpk = -d(k) * tmp(k)
        tmp(k) = -tmpk
        if (jmin .gt. jmax) go to 3
        ml = ijl(k) - jmin
        do 2 j=jmin,jmax
   2      tmp(jl(ml+j)) = tmp(jl(ml+j)) + tmpk * l(j)
   3    continue
c  ******  solve  ux = y  by back substitution  ************************
      k = n
      do 6 i=1,n
        sum = -tmp(k)
        jmin = iu(k)
        jmax = iu(k+1) - 1
        if (jmin .gt. jmax) go to 5
        mu = iju(k) - jmin
        do 4 j=jmin,jmax
   4      sum = sum + u(j) * tmp(ju(mu+j))
   5    tmp(k) = -sum
        z(c(k)) = -sum
        k = k - 1
   6    continue
      return
      end
      subroutine nntc
     *     (n, r, c, il, jl, ijl, l, d, iu, ju, iju, u, z, b, tmp)
c*** subroutine nntc
c*** numeric solution of the transpose of a sparse nonsymmetric system
c      of linear equations given lu-factorization (compressed pointer
c      storage)
c
c
c       input variables..  n, r, c, il, jl, ijl, l, d, iu, ju, iju, u, b
c       output variables.. z
c
c       parameters used internally..
c fia   - tmp   - temporary vector which gets result of solving ut y = b
c       -           size = n.
c
c  internal variables..
c    jmin, jmax - indices of the first and last positions in a row of
c      u or l  to be used.
c
      integer r(*), c(*), il(*), jl(*), ijl(*), iu(*), ju(*), iju(*)
c     real l(*), d(*), u(*), b(*), z(*), tmp(*), tmpk,sum
      double precision l(*), d(*), u(*), b(*), z(*), tmp(*), tmpk,sum
c
c  ******  set tmp to reordered b  *************************************
      do 1 k=1,n
   1    tmp(k) = b(c(k))
c  ******  solve  ut y = b  by forward substitution  *******************
      do 3 k=1,n
        jmin = iu(k)
        jmax = iu(k+1) - 1
        tmpk = -tmp(k)
        if (jmin .gt. jmax) go to 3
        mu = iju(k) - jmin
        do 2 j=jmin,jmax
   2      tmp(ju(mu+j)) = tmp(ju(mu+j)) + tmpk * u(j)
   3    continue
c  ******  solve  lt x = y  by back substitution  **********************
      k = n
      do 6 i=1,n
        sum = -tmp(k)
        jmin = il(k)
        jmax = il(k+1) - 1
        if (jmin .gt. jmax) go to 5
        ml = ijl(k) - jmin
        do 4 j=jmin,jmax
   4      sum = sum + l(j) * tmp(jl(ml+j))
   5    tmp(k) = -sum * d(k)
        z(r(k)) = tmp(k)
        k = k - 1
   6    continue
      return
      end
*DECK DSTODA
      SUBROUTINE DSTODA (NEQ, Y, YH, NYH, YH1, EWT, SAVF, ACOR,
     1   WM, IWM, F, JAC, PJAC, SLVS)
      EXTERNAL F, JAC, PJAC, SLVS
      INTEGER NEQ, NYH, IWM
      DOUBLE PRECISION Y, YH, YH1, EWT, SAVF, ACOR, WM
      DIMENSION NEQ(*), Y(*), YH(NYH,*), YH1(*), EWT(*), SAVF(*),
     1   ACOR(*), WM(*), IWM(*)
      INTEGER IOWND, IALTH, IPUP, LMAX, MEO, NQNYH, NSLP,
     1   ICF, IERPJ, IERSL, JCUR, JSTART, KFLAG, L,
     2   LYH, LEWT, LACOR, LSAVF, LWM, LIWM, METH, MITER,
     3   MAXORD, MAXCOR, MSBP, MXNCF, N, NQ, NST, NFE, NJE, NQU
      INTEGER IOWND2, ICOUNT, IRFLAG, JTYP, MUSED, MXORDN, MXORDS
      DOUBLE PRECISION CONIT, CRATE, EL, ELCO, HOLD, RMAX, TESCO,
     2   CCMAX, EL0, H, HMIN, HMXI, HU, RC, TN, UROUND
      DOUBLE PRECISION ROWND2, CM1, CM2, PDEST, PDLAST, RATIO,
     1   PDNORM
      COMMON /DLS001/ CONIT, CRATE, EL(13), ELCO(13,12),
     1   HOLD, RMAX, TESCO(3,12),
     2   CCMAX, EL0, H, HMIN, HMXI, HU, RC, TN, UROUND,
     3   IOWND(6), IALTH, IPUP, LMAX, MEO, NQNYH, NSLP,
     4   ICF, IERPJ, IERSL, JCUR, JSTART, KFLAG, L,
     5   LYH, LEWT, LACOR, LSAVF, LWM, LIWM, METH, MITER,
     6   MAXORD, MAXCOR, MSBP, MXNCF, N, NQ, NST, NFE, NJE, NQU
      COMMON /DLSA01/ ROWND2, CM1(12), CM2(5), PDEST, PDLAST, RATIO,
     1   PDNORM,
     2   IOWND2(3), ICOUNT, IRFLAG, JTYP, MUSED, MXORDN, MXORDS
      INTEGER I, I1, IREDO, IRET, J, JB, M, NCF, NEWQ
      INTEGER LM1, LM1P1, LM2, LM2P1, NQM1, NQM2
      DOUBLE PRECISION DCON, DDN, DEL, DELP, DSM, DUP, EXDN, EXSM, EXUP,
     1   R, RH, RHDN, RHSM, RHUP, TOLD, DMNORM
      DOUBLE PRECISION ALPHA, DM1,DM2, EXM1,EXM2,
     1   PDH, PNORM, RATE, RH1, RH1IT, RH2, RM, SM1(12)
      SAVE SM1
      DATA SM1/0.5D0, 0.575D0, 0.55D0, 0.45D0, 0.35D0, 0.25D0,
     1   0.20D0, 0.15D0, 0.10D0, 0.075D0, 0.050D0, 0.025D0/
C-----------------------------------------------------------------------
C DSTODA performs one step of the integration of an initial value
C problem for a system of ordinary differential equations.
C Note: DSTODA is independent of the value of the iteration method
C indicator MITER, when this is .ne. 0, and hence is independent
C of the type of chord method used, or the Jacobian structure.
C Communication with DSTODA is done with the following variables:
C
C Y      = an array of length .ge. N used as the Y argument in
C          all calls to F and JAC.
C NEQ    = integer array containing problem size in NEQ(1), and
C          passed as the NEQ argument in all calls to F and JAC.
C YH     = an NYH by LMAX array containing the dependent variables
C          and their approximate scaled derivatives, where
C          LMAX = MAXORD + 1.  YH(i,j+1) contains the approximate
C          j-th derivative of y(i), scaled by H**j/factorial(j)
C          (j = 0,1,...,NQ).  On entry for the first step, the first
C          two columns of YH must be set from the initial values.
C NYH    = a constant integer .ge. N, the first dimension of YH.
C YH1    = a one-dimensional array occupying the same space as YH.
C EWT    = an array of length N containing multiplicative weights
C          for local error measurements.  Local errors in y(i) are
C          compared to 1.0/EWT(i) in various error tests.
C SAVF   = an array of working storage, of length N.
C ACOR   = a work array of length N, used for the accumulated
C          corrections.  On a successful return, ACOR(i) contains
C          the estimated one-step local error in y(i).
C WM,IWM = real and integer work arrays associated with matrix
C          operations in chord iteration (MITER .ne. 0).
C PJAC   = name of routine to evaluate and preprocess Jacobian matrix
C          and P = I - H*EL0*Jac, if a chord method is being used.
C          It also returns an estimate of norm(Jac) in PDNORM.
C SLVS   = name of routine to solve linear system in chord iteration.
C CCMAX  = maximum relative change in H*EL0 before PJAC is called.
C H      = the step size to be attempted on the next step.
C          H is altered by the error control algorithm during the
C          problem.  H can be either positive or negative, but its
C          sign must remain constant throughout the problem.
C HMIN   = the minimum absolute value of the step size H to be used.
C HMXI   = inverse of the maximum absolute value of H to be used.
C          HMXI = 0.0 is allowed and corresponds to an infinite HMAX.
C          HMIN and HMXI may be changed at any time, but will not
C          take effect until the next change of H is considered.
C TN     = the independent variable. TN is updated on each step taken.
C JSTART = an integer used for input only, with the following
C          values and meanings:
C               0  perform the first step.
C           .gt.0  take a new step continuing from the last.
C              -1  take the next step with a new value of H,
C                    N, METH, MITER, and/or matrix parameters.
C              -2  take the next step with a new value of H,
C                    but with other inputs unchanged.
C          On return, JSTART is set to 1 to facilitate continuation.
C KFLAG  = a completion code with the following meanings:
C               0  the step was succesful.
C              -1  the requested error could not be achieved.
C              -2  corrector convergence could not be achieved.
C              -3  fatal error in PJAC or SLVS.
C          A return with KFLAG = -1 or -2 means either
C          ABS(H) = HMIN or 10 consecutive failures occurred.
C          On a return with KFLAG negative, the values of TN and
C          the YH array are as of the beginning of the last
C          step, and H is the last step size attempted.
C MAXORD = the maximum order of integration method to be allowed.
C MAXCOR = the maximum number of corrector iterations allowed.
C MSBP   = maximum number of steps between PJAC calls (MITER .gt. 0).
C MXNCF  = maximum number of convergence failures allowed.
C METH   = current method.
C          METH = 1 means Adams method (nonstiff)
C          METH = 2 means BDF method (stiff)
C          METH may be reset by DSTODA.
C MITER  = corrector iteration method.
C          MITER = 0 means functional iteration.
C          MITER = JT .gt. 0 means a chord iteration corresponding
C          to Jacobian type JT.  (The DLSODA/DLSODAR argument JT is
C          communicated here as JTYP, but is not used in DSTODA
C          except to load MITER following a method switch.)
C          MITER may be reset by DSTODA.
C N      = the number of first-order differential equations.
C-----------------------------------------------------------------------
      KFLAG = 0
      TOLD = TN
      NCF = 0
      IERPJ = 0
      IERSL = 0
      JCUR = 0
      ICF = 0
      DELP = 0.0D0
      IF (JSTART .GT. 0) GO TO 200
      IF (JSTART .EQ. -1) GO TO 100
      IF (JSTART .EQ. -2) GO TO 160
C-----------------------------------------------------------------------
C On the first call, the order is set to 1, and other variables are
C initialized.  RMAX is the maximum ratio by which H can be increased
C in a single step.  It is initially 1.E4 to compensate for the small
C initial H, but then is normally equal to 10.  If a failure
C occurs (in corrector convergence or error test), RMAX is set at 2
C for the next increase.
C DCFODE is called to get the needed coefficients for both methods.
C-----------------------------------------------------------------------
      LMAX = MAXORD + 1
      NQ = 1
      L = 2
      IALTH = 2
      RMAX = 10000.0D0
      RC = 0.0D0
      EL0 = 1.0D0
      CRATE = 0.7D0
      HOLD = H
      NSLP = 0
      IPUP = MITER
      IRET = 3
C Initialize switching parameters.  METH = 1 is assumed initially. -----
      ICOUNT = 20
      IRFLAG = 0
      PDEST = 0.0D0
      PDLAST = 0.0D0
      RATIO = 5.0D0
      CALL DCFODE (2, ELCO, TESCO)
      DO 10 I = 1,5
 10     CM2(I) = TESCO(2,I)*ELCO(I+1,I)
      CALL DCFODE (1, ELCO, TESCO)
      DO 20 I = 1,12
 20     CM1(I) = TESCO(2,I)*ELCO(I+1,I)
      GO TO 150
C-----------------------------------------------------------------------
C The following block handles preliminaries needed when JSTART = -1.
C IPUP is set to MITER to force a matrix update.
C If an order increase is about to be considered (IALTH = 1),
C IALTH is reset to 2 to postpone consideration one more step.
C If the caller has changed METH, DCFODE is called to reset
C the coefficients of the method.
C If H is to be changed, YH must be rescaled.
C If H or METH is being changed, IALTH is reset to L = NQ + 1
C to prevent further changes in H for that many steps.
C-----------------------------------------------------------------------
 100  IPUP = MITER
      LMAX = MAXORD + 1
      IF (IALTH .EQ. 1) IALTH = 2
      IF (METH .EQ. MUSED) GO TO 160
      CALL DCFODE (METH, ELCO, TESCO)
      IALTH = L
      IRET = 1
C-----------------------------------------------------------------------
C The el vector and related constants are reset
C whenever the order NQ is changed, or at the start of the problem.
C-----------------------------------------------------------------------
 150  DO 155 I = 1,L
 155    EL(I) = ELCO(I,NQ)
      NQNYH = NQ*NYH
      RC = RC*EL(1)/EL0
      EL0 = EL(1)
      CONIT = 0.5D0/(NQ+2)
      GO TO (160, 170, 200), IRET
C-----------------------------------------------------------------------
C If H is being changed, the H ratio RH is checked against
C RMAX, HMIN, and HMXI, and the YH array rescaled.  IALTH is set to
C L = NQ + 1 to prevent a change of H for that many steps, unless
C forced by a convergence or error test failure.
C-----------------------------------------------------------------------
 160  IF (H .EQ. HOLD) GO TO 200
      RH = H/HOLD
      H = HOLD
      IREDO = 3
      GO TO 175
 170  RH = MAX(RH,HMIN/ABS(H))
 175  RH = MIN(RH,RMAX)
      RH = RH/MAX(1.0D0,ABS(H)*HMXI*RH)
C-----------------------------------------------------------------------
C If METH = 1, also restrict the new step size by the stability region.
C If this reduces H, set IRFLAG to 1 so that if there are roundoff
C problems later, we can assume that is the cause of the trouble.
C-----------------------------------------------------------------------
      IF (METH .EQ. 2) GO TO 178
      IRFLAG = 0
      PDH = MAX(ABS(H)*PDLAST,0.000001D0)
      IF (RH*PDH*1.00001D0 .LT. SM1(NQ)) GO TO 178
      RH = SM1(NQ)/PDH
      IRFLAG = 1
 178  CONTINUE
      R = 1.0D0
      DO 180 J = 2,L
        R = R*RH
        DO 180 I = 1,N
 180      YH(I,J) = YH(I,J)*R
      H = H*RH
      RC = RC*RH
      IALTH = L
      IF (IREDO .EQ. 0) GO TO 690
C-----------------------------------------------------------------------
C This section computes the predicted values by effectively
C multiplying the YH array by the Pascal triangle matrix.
C RC is the ratio of new to old values of the coefficient  H*EL(1).
C When RC differs from 1 by more than CCMAX, IPUP is set to MITER
C to force PJAC to be called, if a Jacobian is involved.
C In any case, PJAC is called at least every MSBP steps.
C-----------------------------------------------------------------------
 200  IF (ABS(RC-1.0D0) .GT. CCMAX) IPUP = MITER
      IF (NST .GE. NSLP+MSBP) IPUP = MITER
      TN = TN + H
      I1 = NQNYH + 1
      DO 215 JB = 1,NQ
        I1 = I1 - NYH
CDIR$ IVDEP
        DO 210 I = I1,NQNYH
 210      YH1(I) = YH1(I) + YH1(I+NYH)
 215    CONTINUE
      PNORM = DMNORM (N, YH1, EWT)
C-----------------------------------------------------------------------
C Up to MAXCOR corrector iterations are taken.  A convergence test is
C made on the RMS-norm of each correction, weighted by the error
C weight vector EWT.  The sum of the corrections is accumulated in the
C vector ACOR(i).  The YH array is not altered in the corrector loop.
C-----------------------------------------------------------------------
 220  M = 0
      RATE = 0.0D0
      DEL = 0.0D0
      DO 230 I = 1,N
 230    Y(I) = YH(I,1)
      CALL F (NEQ, TN, Y, SAVF)
      NFE = NFE + 1
      IF (IPUP .LE. 0) GO TO 250
C-----------------------------------------------------------------------
C If indicated, the matrix P = I - H*EL(1)*J is reevaluated and
C preprocessed before starting the corrector iteration.  IPUP is set
C to 0 as an indicator that this has been done.
C-----------------------------------------------------------------------
      CALL PJAC (NEQ, Y, YH, NYH, EWT, ACOR, SAVF, WM, IWM, F, JAC)
      IPUP = 0
      RC = 1.0D0
      NSLP = NST
      CRATE = 0.7D0
      IF (IERPJ .NE. 0) GO TO 430
 250  DO 260 I = 1,N
 260    ACOR(I) = 0.0D0
 270  IF (MITER .NE. 0) GO TO 350
C-----------------------------------------------------------------------
C In the case of functional iteration, update Y directly from
C the result of the last function evaluation.
C-----------------------------------------------------------------------
      DO 290 I = 1,N
        SAVF(I) = H*SAVF(I) - YH(I,2)
 290    Y(I) = SAVF(I) - ACOR(I)
      DEL = DMNORM (N, Y, EWT)
      DO 300 I = 1,N
        Y(I) = YH(I,1) + EL(1)*SAVF(I)
 300    ACOR(I) = SAVF(I)
      GO TO 400
C-----------------------------------------------------------------------
C In the case of the chord method, compute the corrector error,
C and solve the linear system with that as right-hand side and
C P as coefficient matrix.
C-----------------------------------------------------------------------
 350  DO 360 I = 1,N
 360    Y(I) = H*SAVF(I) - (YH(I,2) + ACOR(I))
      CALL SLVS (WM, IWM, Y, SAVF)
      IF (IERSL .LT. 0) GO TO 430
      IF (IERSL .GT. 0) GO TO 410
      DEL = DMNORM (N, Y, EWT)
      DO 380 I = 1,N
        ACOR(I) = ACOR(I) + Y(I)
 380    Y(I) = YH(I,1) + EL(1)*ACOR(I)
C-----------------------------------------------------------------------
C Test for convergence.  If M .gt. 0, an estimate of the convergence
C rate constant is stored in CRATE, and this is used in the test.
C
C We first check for a change of iterates that is the size of
C roundoff error.  If this occurs, the iteration has converged, and a
C new rate estimate is not formed.
C In all other cases, force at least two iterations to estimate a
C local Lipschitz constant estimate for Adams methods.
C On convergence, form PDEST = local maximum Lipschitz constant
C estimate.  PDLAST is the most recent nonzero estimate.
C-----------------------------------------------------------------------
 400  CONTINUE
      IF (DEL .LE. 100.0D0*PNORM*UROUND) GO TO 450
      IF (M .EQ. 0 .AND. METH .EQ. 1) GO TO 405
      IF (M .EQ. 0) GO TO 402
      RM = 1024.0D0
      IF (DEL .LE. 1024.0D0*DELP) RM = DEL/DELP
      RATE = MAX(RATE,RM)
      CRATE = MAX(0.2D0*CRATE,RM)
 402  DCON = DEL*MIN(1.0D0,1.5D0*CRATE)/(TESCO(2,NQ)*CONIT)
      IF (DCON .GT. 1.0D0) GO TO 405
      PDEST = MAX(PDEST,RATE/ABS(H*EL(1)))
      IF (PDEST .NE. 0.0D0) PDLAST = PDEST
      GO TO 450
 405  CONTINUE
      M = M + 1
      IF (M .EQ. MAXCOR) GO TO 410
      IF (M .GE. 2 .AND. DEL .GT. 2.0D0*DELP) GO TO 410
      DELP = DEL
      CALL F (NEQ, TN, Y, SAVF)
      NFE = NFE + 1
      GO TO 270
C-----------------------------------------------------------------------
C The corrector iteration failed to converge.
C If MITER .ne. 0 and the Jacobian is out of date, PJAC is called for
C the next try.  Otherwise the YH array is retracted to its values
C before prediction, and H is reduced, if possible.  If H cannot be
C reduced or MXNCF failures have occurred, exit with KFLAG = -2.
C-----------------------------------------------------------------------
 410  IF (MITER .EQ. 0 .OR. JCUR .EQ. 1) GO TO 430
      ICF = 1
      IPUP = MITER
      GO TO 220
 430  ICF = 2
      NCF = NCF + 1
      RMAX = 2.0D0
      TN = TOLD
      I1 = NQNYH + 1
      DO 445 JB = 1,NQ
        I1 = I1 - NYH
CDIR$ IVDEP
        DO 440 I = I1,NQNYH
 440      YH1(I) = YH1(I) - YH1(I+NYH)
 445    CONTINUE
      IF (IERPJ .LT. 0 .OR. IERSL .LT. 0) GO TO 680
      IF (ABS(H) .LE. HMIN*1.00001D0) GO TO 670
      IF (NCF .EQ. MXNCF) GO TO 670
      RH = 0.25D0
      IPUP = MITER
      IREDO = 1
      GO TO 170
C-----------------------------------------------------------------------
C The corrector has converged.  JCUR is set to 0
C to signal that the Jacobian involved may need updating later.
C The local error test is made and control passes to statement 500
C if it fails.
C-----------------------------------------------------------------------
 450  JCUR = 0
      IF (M .EQ. 0) DSM = DEL/TESCO(2,NQ)
      IF (M .GT. 0) DSM = DMNORM (N, ACOR, EWT)/TESCO(2,NQ)
      IF (DSM .GT. 1.0D0) GO TO 500
C-----------------------------------------------------------------------
C After a successful step, update the YH array.
C Decrease ICOUNT by 1, and if it is -1, consider switching methods.
C If a method switch is made, reset various parameters,
C rescale the YH array, and exit.  If there is no switch,
C consider changing H if IALTH = 1.  Otherwise decrease IALTH by 1.
C If IALTH is then 1 and NQ .lt. MAXORD, then ACOR is saved for
C use in a possible order increase on the next step.
C If a change in H is considered, an increase or decrease in order
C by one is considered also.  A change in H is made only if it is by a
C factor of at least 1.1.  If not, IALTH is set to 3 to prevent
C testing for that many steps.
C-----------------------------------------------------------------------
      KFLAG = 0
      IREDO = 0
      NST = NST + 1
      HU = H
      NQU = NQ
      MUSED = METH
      DO 460 J = 1,L
        DO 460 I = 1,N
 460      YH(I,J) = YH(I,J) + EL(J)*ACOR(I)
      ICOUNT = ICOUNT - 1
      IF (ICOUNT .GE. 0) GO TO 488
      IF (METH .EQ. 2) GO TO 480
C-----------------------------------------------------------------------
C We are currently using an Adams method.  Consider switching to BDF.
C If the current order is greater than 5, assume the problem is
C not stiff, and skip this section.
C If the Lipschitz constant and error estimate are not polluted
C by roundoff, go to 470 and perform the usual test.
C Otherwise, switch to the BDF methods if the last step was
C restricted to insure stability (irflag = 1), and stay with Adams
C method if not.  When switching to BDF with polluted error estimates,
C in the absence of other information, double the step size.
C
C When the estimates are OK, we make the usual test by computing
C the step size we could have (ideally) used on this step,
C with the current (Adams) method, and also that for the BDF.
C If NQ .gt. MXORDS, we consider changing to order MXORDS on switching.
C Compare the two step sizes to decide whether to switch.
C The step size advantage must be at least RATIO = 5 to switch.
C-----------------------------------------------------------------------
      IF (NQ .GT. 5) GO TO 488
      IF (DSM .GT. 100.0D0*PNORM*UROUND .AND. PDEST .NE. 0.0D0)
     1   GO TO 470
      IF (IRFLAG .EQ. 0) GO TO 488
      RH2 = 2.0D0
      NQM2 = MIN(NQ,MXORDS)
      GO TO 478
 470  CONTINUE
      EXSM = 1.0D0/L
      RH1 = 1.0D0/(1.2D0*DSM**EXSM + 0.0000012D0)
      RH1IT = 2.0D0*RH1
      PDH = PDLAST*ABS(H)
      IF (PDH*RH1 .GT. 0.00001D0) RH1IT = SM1(NQ)/PDH
      RH1 = MIN(RH1,RH1IT)
      IF (NQ .LE. MXORDS) GO TO 474
         NQM2 = MXORDS
         LM2 = MXORDS + 1
         EXM2 = 1.0D0/LM2
         LM2P1 = LM2 + 1
         DM2 = DMNORM (N, YH(1,LM2P1), EWT)/CM2(MXORDS)
         RH2 = 1.0D0/(1.2D0*DM2**EXM2 + 0.0000012D0)
         GO TO 476
 474  DM2 = DSM*(CM1(NQ)/CM2(NQ))
      RH2 = 1.0D0/(1.2D0*DM2**EXSM + 0.0000012D0)
      NQM2 = NQ
 476  CONTINUE
      IF (RH2 .LT. RATIO*RH1) GO TO 488
C THE SWITCH TEST PASSED.  RESET RELEVANT QUANTITIES FOR BDF. ----------
 478  RH = RH2
      ICOUNT = 20
      METH = 2
      MITER = JTYP
      PDLAST = 0.0D0
      NQ = NQM2
      L = NQ + 1
      GO TO 170
C-----------------------------------------------------------------------
C We are currently using a BDF method.  Consider switching to Adams.
C Compute the step size we could have (ideally) used on this step,
C with the current (BDF) method, and also that for the Adams.
C If NQ .gt. MXORDN, we consider changing to order MXORDN on switching.
C Compare the two step sizes to decide whether to switch.
C The step size advantage must be at least 5/RATIO = 1 to switch.
C If the step size for Adams would be so small as to cause
C roundoff pollution, we stay with BDF.
C-----------------------------------------------------------------------
 480  CONTINUE
      EXSM = 1.0D0/L
      IF (MXORDN .GE. NQ) GO TO 484
         NQM1 = MXORDN
         LM1 = MXORDN + 1
         EXM1 = 1.0D0/LM1
         LM1P1 = LM1 + 1
         DM1 = DMNORM (N, YH(1,LM1P1), EWT)/CM1(MXORDN)
         RH1 = 1.0D0/(1.2D0*DM1**EXM1 + 0.0000012D0)
         GO TO 486
 484  DM1 = DSM*(CM2(NQ)/CM1(NQ))
      RH1 = 1.0D0/(1.2D0*DM1**EXSM + 0.0000012D0)
      NQM1 = NQ
      EXM1 = EXSM
 486  RH1IT = 2.0D0*RH1
      PDH = PDNORM*ABS(H)
      IF (PDH*RH1 .GT. 0.00001D0) RH1IT = SM1(NQM1)/PDH
      RH1 = MIN(RH1,RH1IT)
      RH2 = 1.0D0/(1.2D0*DSM**EXSM + 0.0000012D0)
      IF (RH1*RATIO .LT. 5.0D0*RH2) GO TO 488
      ALPHA = MAX(0.001D0,RH1)
      DM1 = (ALPHA**EXM1)*DM1
      IF (DM1 .LE. 1000.0D0*UROUND*PNORM) GO TO 488
C The switch test passed.  Reset relevant quantities for Adams. --------
      RH = RH1
      ICOUNT = 20
      METH = 1
      MITER = 0
      PDLAST = 0.0D0
      NQ = NQM1
      L = NQ + 1
      GO TO 170
C
C No method switch is being made.  Do the usual step/order selection. --
 488  CONTINUE
      IALTH = IALTH - 1
      IF (IALTH .EQ. 0) GO TO 520
      IF (IALTH .GT. 1) GO TO 700
      IF (L .EQ. LMAX) GO TO 700
      DO 490 I = 1,N
 490    YH(I,LMAX) = ACOR(I)
      GO TO 700
C-----------------------------------------------------------------------
C The error test failed.  KFLAG keeps track of multiple failures.
C Restore TN and the YH array to their previous values, and prepare
C to try the step again.  Compute the optimum step size for this or
C one lower order.  After 2 or more failures, H is forced to decrease
C by a factor of 0.2 or less.
C-----------------------------------------------------------------------
 500  KFLAG = KFLAG - 1
      TN = TOLD
      I1 = NQNYH + 1
      DO 515 JB = 1,NQ
        I1 = I1 - NYH
CDIR$ IVDEP
        DO 510 I = I1,NQNYH
 510      YH1(I) = YH1(I) - YH1(I+NYH)
 515    CONTINUE
      RMAX = 2.0D0
      IF (ABS(H) .LE. HMIN*1.00001D0) GO TO 660
      IF (KFLAG .LE. -3) GO TO 640
      IREDO = 2
      RHUP = 0.0D0
      GO TO 540
C-----------------------------------------------------------------------
C Regardless of the success or failure of the step, factors
C RHDN, RHSM, and RHUP are computed, by which H could be multiplied
C at order NQ - 1, order NQ, or order NQ + 1, respectively.
C In the case of failure, RHUP = 0.0 to avoid an order increase.
C The largest of these is determined and the new order chosen
C accordingly.  If the order is to be increased, we compute one
C additional scaled derivative.
C-----------------------------------------------------------------------
 520  RHUP = 0.0D0
      IF (L .EQ. LMAX) GO TO 540
      DO 530 I = 1,N
 530    SAVF(I) = ACOR(I) - YH(I,LMAX)
      DUP = DMNORM (N, SAVF, EWT)/TESCO(3,NQ)
      EXUP = 1.0D0/(L+1)
      RHUP = 1.0D0/(1.4D0*DUP**EXUP + 0.0000014D0)
 540  EXSM = 1.0D0/L
      RHSM = 1.0D0/(1.2D0*DSM**EXSM + 0.0000012D0)
      RHDN = 0.0D0
      IF (NQ .EQ. 1) GO TO 550
      DDN = DMNORM (N, YH(1,L), EWT)/TESCO(1,NQ)
      EXDN = 1.0D0/NQ
      RHDN = 1.0D0/(1.3D0*DDN**EXDN + 0.0000013D0)
C If METH = 1, limit RH according to the stability region also. --------
 550  IF (METH .EQ. 2) GO TO 560
      PDH = MAX(ABS(H)*PDLAST,0.000001D0)
      IF (L .LT. LMAX) RHUP = MIN(RHUP,SM1(L)/PDH)
      RHSM = MIN(RHSM,SM1(NQ)/PDH)
      IF (NQ .GT. 1) RHDN = MIN(RHDN,SM1(NQ-1)/PDH)
      PDEST = 0.0D0
 560  IF (RHSM .GE. RHUP) GO TO 570
      IF (RHUP .GT. RHDN) GO TO 590
      GO TO 580
 570  IF (RHSM .LT. RHDN) GO TO 580
      NEWQ = NQ
      RH = RHSM
      GO TO 620
 580  NEWQ = NQ - 1
      RH = RHDN
      IF (KFLAG .LT. 0 .AND. RH .GT. 1.0D0) RH = 1.0D0
      GO TO 620
 590  NEWQ = L
      RH = RHUP
      IF (RH .LT. 1.1D0) GO TO 610
      R = EL(L)/L
      DO 600 I = 1,N
 600    YH(I,NEWQ+1) = ACOR(I)*R
      GO TO 630
 610  IALTH = 3
      GO TO 700
C If METH = 1 and H is restricted by stability, bypass 10 percent test.
 620  IF (METH .EQ. 2) GO TO 622
      IF (RH*PDH*1.00001D0 .GE. SM1(NEWQ)) GO TO 625
 622  IF (KFLAG .EQ. 0 .AND. RH .LT. 1.1D0) GO TO 610
 625  IF (KFLAG .LE. -2) RH = MIN(RH,0.2D0)
C-----------------------------------------------------------------------
C If there is a change of order, reset NQ, L, and the coefficients.
C In any case H is reset according to RH and the YH array is rescaled.
C Then exit from 690 if the step was OK, or redo the step otherwise.
C-----------------------------------------------------------------------
      IF (NEWQ .EQ. NQ) GO TO 170
 630  NQ = NEWQ
      L = NQ + 1
      IRET = 2
      GO TO 150
C-----------------------------------------------------------------------
C Control reaches this section if 3 or more failures have occured.
C If 10 failures have occurred, exit with KFLAG = -1.
C It is assumed that the derivatives that have accumulated in the
C YH array have errors of the wrong order.  Hence the first
C derivative is recomputed, and the order is set to 1.  Then
C H is reduced by a factor of 10, and the step is retried,
C until it succeeds or H reaches HMIN.
C-----------------------------------------------------------------------
 640  IF (KFLAG .EQ. -10) GO TO 660
      RH = 0.1D0
      RH = MAX(HMIN/ABS(H),RH)
      H = H*RH
      DO 645 I = 1,N
 645    Y(I) = YH(I,1)
      CALL F (NEQ, TN, Y, SAVF)
      NFE = NFE + 1
      DO 650 I = 1,N
 650    YH(I,2) = H*SAVF(I)
      IPUP = MITER
      IALTH = 5
      IF (NQ .EQ. 1) GO TO 200
      NQ = 1
      L = 2
      IRET = 3
      GO TO 150
C-----------------------------------------------------------------------
C All returns are made through this section.  H is saved in HOLD
C to allow the caller to change H on the next step.
C-----------------------------------------------------------------------
 660  KFLAG = -1
      GO TO 720
 670  KFLAG = -2
      GO TO 720
 680  KFLAG = -3
      GO TO 720
 690  RMAX = 10.0D0
 700  R = 1.0D0/TESCO(2,NQU)
      DO 710 I = 1,N
 710    ACOR(I) = ACOR(I)*R
 720  HOLD = H
      JSTART = 1
      RETURN
C----------------------- End of Subroutine DSTODA ----------------------
      END
*DECK DPRJA
      SUBROUTINE DPRJA (NEQ, Y, YH, NYH, EWT, FTEM, SAVF, WM, IWM,
     1   F, JAC)
      EXTERNAL F, JAC
      INTEGER NEQ, NYH, IWM
      DOUBLE PRECISION Y, YH, EWT, FTEM, SAVF, WM
      DIMENSION NEQ(*), Y(*), YH(NYH,*), EWT(*), FTEM(*), SAVF(*),
     1   WM(*), IWM(*)
      INTEGER IOWND, IOWNS,
     1   ICF, IERPJ, IERSL, JCUR, JSTART, KFLAG, L,
     2   LYH, LEWT, LACOR, LSAVF, LWM, LIWM, METH, MITER,
     3   MAXORD, MAXCOR, MSBP, MXNCF, N, NQ, NST, NFE, NJE, NQU
      INTEGER IOWND2, IOWNS2, JTYP, MUSED, MXORDN, MXORDS
      DOUBLE PRECISION ROWNS,
     1   CCMAX, EL0, H, HMIN, HMXI, HU, RC, TN, UROUND
      DOUBLE PRECISION ROWND2, ROWNS2, PDNORM
      COMMON /DLS001/ ROWNS(209),
     1   CCMAX, EL0, H, HMIN, HMXI, HU, RC, TN, UROUND,
     2   IOWND(6), IOWNS(6),
     3   ICF, IERPJ, IERSL, JCUR, JSTART, KFLAG, L,
     4   LYH, LEWT, LACOR, LSAVF, LWM, LIWM, METH, MITER,
     5   MAXORD, MAXCOR, MSBP, MXNCF, N, NQ, NST, NFE, NJE, NQU
      COMMON /DLSA01/ ROWND2, ROWNS2(20), PDNORM,
     1   IOWND2(3), IOWNS2(2), JTYP, MUSED, MXORDN, MXORDS
      INTEGER I, I1, I2, IER, II, J, J1, JJ, LENP,
     1   MBA, MBAND, MEB1, MEBAND, ML, ML3, MU, NP1
      DOUBLE PRECISION CON, FAC, HL0, R, R0, SRUR, YI, YJ, YJJ,
     1   DMNORM, DFNORM, DBNORM
C-----------------------------------------------------------------------
C DPRJA is called by DSTODA to compute and process the matrix
C P = I - H*EL(1)*J , where J is an approximation to the Jacobian.
C Here J is computed by the user-supplied routine JAC if
C MITER = 1 or 4 or by finite differencing if MITER = 2 or 5.
C J, scaled by -H*EL(1), is stored in WM.  Then the norm of J (the
C matrix norm consistent with the weighted max-norm on vectors given
C by DMNORM) is computed, and J is overwritten by P.  P is then
C subjected to LU decomposition in preparation for later solution
C of linear systems with P as coefficient matrix.  This is done
C by DGEFA if MITER = 1 or 2, and by DGBFA if MITER = 4 or 5.
C
C In addition to variables described previously, communication
C with DPRJA uses the following:
C Y     = array containing predicted values on entry.
C FTEM  = work array of length N (ACOR in DSTODA).
C SAVF  = array containing f evaluated at predicted y.
C WM    = real work space for matrices.  On output it contains the
C         LU decomposition of P.
C         Storage of matrix elements starts at WM(3).
C         WM also contains the following matrix-related data:
C         WM(1) = SQRT(UROUND), used in numerical Jacobian increments.
C IWM   = integer work space containing pivot information, starting at
C         IWM(21).   IWM also contains the band parameters
C         ML = IWM(1) and MU = IWM(2) if MITER is 4 or 5.
C EL0   = EL(1) (input).
C PDNORM= norm of Jacobian matrix. (Output).
C IERPJ = output error flag,  = 0 if no trouble, .gt. 0 if
C         P matrix found to be singular.
C JCUR  = output flag = 1 to indicate that the Jacobian matrix
C         (or approximation) is now current.
C This routine also uses the Common variables EL0, H, TN, UROUND,
C MITER, N, NFE, and NJE.
C-----------------------------------------------------------------------
      NJE = NJE + 1
      IERPJ = 0
      JCUR = 1
      HL0 = H*EL0
      GO TO (100, 200, 300, 400, 500), MITER
C If MITER = 1, call JAC and multiply by scalar. -----------------------
 100  LENP = N*N
      DO 110 I = 1,LENP
 110    WM(I+2) = 0.0D0
      CALL JAC (NEQ, TN, Y, 0, 0, WM(3), N)
      CON = -HL0
      DO 120 I = 1,LENP
 120    WM(I+2) = WM(I+2)*CON
      GO TO 240
C If MITER = 2, make N calls to F to approximate J. --------------------
 200  FAC = DMNORM (N, SAVF, EWT)
      R0 = 1000.0D0*ABS(H)*UROUND*N*FAC
      IF (R0 .EQ. 0.0D0) R0 = 1.0D0
      SRUR = WM(1)
      J1 = 2
      DO 230 J = 1,N
        YJ = Y(J)
        R = MAX(SRUR*ABS(YJ),R0/EWT(J))
        Y(J) = Y(J) + R
        FAC = -HL0/R
        CALL F (NEQ, TN, Y, FTEM)
        DO 220 I = 1,N
 220      WM(I+J1) = (FTEM(I) - SAVF(I))*FAC
        Y(J) = YJ
        J1 = J1 + N
 230    CONTINUE
      NFE = NFE + N
 240  CONTINUE
C Compute norm of Jacobian. --------------------------------------------
      PDNORM = DFNORM (N, WM(3), EWT)/ABS(HL0)
C Add identity matrix. -------------------------------------------------
      J = 3
      NP1 = N + 1
      DO 250 I = 1,N
        WM(J) = WM(J) + 1.0D0
 250    J = J + NP1
C Do LU decomposition on P. --------------------------------------------
      CALL DGEFA (WM(3), N, N, IWM(21), IER)
      IF (IER .NE. 0) IERPJ = 1
      RETURN
C Dummy block only, since MITER is never 3 in this routine. ------------
 300  RETURN
C If MITER = 4, call JAC and multiply by scalar. -----------------------
 400  ML = IWM(1)
      MU = IWM(2)
      ML3 = ML + 3
      MBAND = ML + MU + 1
      MEBAND = MBAND + ML
      LENP = MEBAND*N
      DO 410 I = 1,LENP
 410    WM(I+2) = 0.0D0
      CALL JAC (NEQ, TN, Y, ML, MU, WM(ML3), MEBAND)
      CON = -HL0
      DO 420 I = 1,LENP
 420    WM(I+2) = WM(I+2)*CON
      GO TO 570
C If MITER = 5, make MBAND calls to F to approximate J. ----------------
 500  ML = IWM(1)
      MU = IWM(2)
      MBAND = ML + MU + 1
      MBA = MIN(MBAND,N)
      MEBAND = MBAND + ML
      MEB1 = MEBAND - 1
      SRUR = WM(1)
      FAC = DMNORM (N, SAVF, EWT)
      R0 = 1000.0D0*ABS(H)*UROUND*N*FAC
      IF (R0 .EQ. 0.0D0) R0 = 1.0D0
      DO 560 J = 1,MBA
        DO 530 I = J,N,MBAND
          YI = Y(I)
          R = MAX(SRUR*ABS(YI),R0/EWT(I))
 530      Y(I) = Y(I) + R
        CALL F (NEQ, TN, Y, FTEM)
        DO 550 JJ = J,N,MBAND
          Y(JJ) = YH(JJ,1)
          YJJ = Y(JJ)
          R = MAX(SRUR*ABS(YJJ),R0/EWT(JJ))
          FAC = -HL0/R
          I1 = MAX(JJ-MU,1)
          I2 = MIN(JJ+ML,N)
          II = JJ*MEB1 - ML + 2
          DO 540 I = I1,I2
 540        WM(II+I) = (FTEM(I) - SAVF(I))*FAC
 550      CONTINUE
 560    CONTINUE
      NFE = NFE + MBA
 570  CONTINUE
C Compute norm of Jacobian. --------------------------------------------
      PDNORM = DBNORM (N, WM(ML+3), MEBAND, ML, MU, EWT)/ABS(HL0)
C Add identity matrix. -------------------------------------------------
      II = MBAND + 2
      DO 580 I = 1,N
        WM(II) = WM(II) + 1.0D0
 580    II = II + MEBAND
C Do LU decomposition of P. --------------------------------------------
      CALL DGBFA (WM(3), MEBAND, N, ML, MU, IWM(21), IER)
      IF (IER .NE. 0) IERPJ = 1
      RETURN
C----------------------- End of Subroutine DPRJA -----------------------
      END
*DECK DMNORM
      DOUBLE PRECISION FUNCTION DMNORM (N, V, W)
C-----------------------------------------------------------------------
C This function routine computes the weighted max-norm
C of the vector of length N contained in the array V, with weights
C contained in the array w of length N:
C   DMNORM = MAX(i=1,...,N) ABS(V(i))*W(i)
C-----------------------------------------------------------------------
      INTEGER N,   I
      DOUBLE PRECISION V, W,   VM
      DIMENSION V(N), W(N)
      VM = 0.0D0
      DO 10 I = 1,N
 10     VM = MAX(VM,ABS(V(I))*W(I))
      DMNORM = VM
      RETURN
C----------------------- End of Function DMNORM ------------------------
      END
*DECK DFNORM
      DOUBLE PRECISION FUNCTION DFNORM (N, A, W)
C-----------------------------------------------------------------------
C This function computes the norm of a full N by N matrix,
C stored in the array A, that is consistent with the weighted max-norm
C on vectors, with weights stored in the array W:
C   DFNORM = MAX(i=1,...,N) ( W(i) * Sum(j=1,...,N) ABS(a(i,j))/W(j) )
C-----------------------------------------------------------------------
      INTEGER N,   I, J
      DOUBLE PRECISION A,   W, AN, SUM
      DIMENSION A(N,N), W(N)
      AN = 0.0D0
      DO 20 I = 1,N
        SUM = 0.0D0
        DO 10 J = 1,N
 10       SUM = SUM + ABS(A(I,J))/W(J)
        AN = MAX(AN,SUM*W(I))
 20     CONTINUE
      DFNORM = AN
      RETURN
C----------------------- End of Function DFNORM ------------------------
      END
*DECK DBNORM
      DOUBLE PRECISION FUNCTION DBNORM (N, A, NRA, ML, MU, W)
C-----------------------------------------------------------------------
C This function computes the norm of a banded N by N matrix,
C stored in the array A, that is consistent with the weighted max-norm
C on vectors, with weights stored in the array W.
C ML and MU are the lower and upper half-bandwidths of the matrix.
C NRA is the first dimension of the A array, NRA .ge. ML+MU+1.
C In terms of the matrix elements a(i,j), the norm is given by:
C   DBNORM = MAX(i=1,...,N) ( W(i) * Sum(j=1,...,N) ABS(a(i,j))/W(j) )
C-----------------------------------------------------------------------
      INTEGER N, NRA, ML, MU
      INTEGER I, I1, JLO, JHI, J
      DOUBLE PRECISION A, W
      DOUBLE PRECISION AN, SUM
      DIMENSION A(NRA,N), W(N)
      AN = 0.0D0
      DO 20 I = 1,N
        SUM = 0.0D0
        I1 = I + MU + 1
        JLO = MAX(I-ML,1)
        JHI = MIN(I+MU,N)
        DO 10 J = JLO,JHI
 10       SUM = SUM + ABS(A(I1-J,J))/W(J)
        AN = MAX(AN,SUM*W(I))
 20     CONTINUE
      DBNORM = AN
      RETURN
C----------------------- End of Function DBNORM ------------------------
      END
*DECK DSRCMA
      SUBROUTINE DSRCMA (RSAV, ISAV, JOB)
C-----------------------------------------------------------------------
C This routine saves or restores (depending on JOB) the contents of
C the Common blocks DLS001, DLSA01, which are used
C internally by one or more ODEPACK solvers.
C
C RSAV = real array of length 240 or more.
C ISAV = integer array of length 46 or more.
C JOB  = flag indicating to save or restore the Common blocks:
C        JOB  = 1 if Common is to be saved (written to RSAV/ISAV)
C        JOB  = 2 if Common is to be restored (read from RSAV/ISAV)
C        A call with JOB = 2 presumes a prior call with JOB = 1.
C-----------------------------------------------------------------------
      INTEGER ISAV, JOB
      INTEGER ILS, ILSA
      INTEGER I, LENRLS, LENILS, LENRLA, LENILA
      DOUBLE PRECISION RSAV
      DOUBLE PRECISION RLS, RLSA
      DIMENSION RSAV(*), ISAV(*)
      SAVE LENRLS, LENILS, LENRLA, LENILA
      COMMON /DLS001/ RLS(218), ILS(37)
      COMMON /DLSA01/ RLSA(22), ILSA(9)
      DATA LENRLS/218/, LENILS/37/, LENRLA/22/, LENILA/9/
C
      IF (JOB .EQ. 2) GO TO 100
      DO 10 I = 1,LENRLS
 10     RSAV(I) = RLS(I)
      DO 15 I = 1,LENRLA
 15     RSAV(LENRLS+I) = RLSA(I)
C
      DO 20 I = 1,LENILS
 20     ISAV(I) = ILS(I)
      DO 25 I = 1,LENILA
 25     ISAV(LENILS+I) = ILSA(I)
C
      RETURN
C
 100  CONTINUE
      DO 110 I = 1,LENRLS
 110     RLS(I) = RSAV(I)
      DO 115 I = 1,LENRLA
 115     RLSA(I) = RSAV(LENRLS+I)
C
      DO 120 I = 1,LENILS
 120     ILS(I) = ISAV(I)
      DO 125 I = 1,LENILA
 125     ILSA(I) = ISAV(LENILS+I)
C
      RETURN
C----------------------- End of Subroutine DSRCMA ----------------------
      END
*DECK DRCHEK
      SUBROUTINE DRCHEK (JOB, G, NEQ, Y, YH,NYH, G0, G1, GX, JROOT, IRT)
      EXTERNAL G
      INTEGER JOB, NEQ, NYH, JROOT, IRT
      DOUBLE PRECISION Y, YH, G0, G1, GX
      DIMENSION NEQ(*), Y(*), YH(NYH,*), G0(*), G1(*), GX(*), JROOT(*)
      INTEGER IOWND, IOWNS,
     1   ICF, IERPJ, IERSL, JCUR, JSTART, KFLAG, L,
     2   LYH, LEWT, LACOR, LSAVF, LWM, LIWM, METH, MITER,
     3   MAXORD, MAXCOR, MSBP, MXNCF, N, NQ, NST, NFE, NJE, NQU
      INTEGER IOWND3, IOWNR3, IRFND, ITASKC, NGC, NGE
      DOUBLE PRECISION ROWNS,
     1   CCMAX, EL0, H, HMIN, HMXI, HU, RC, TN, UROUND
      DOUBLE PRECISION ROWNR3, T0, TLAST, TOUTC
      COMMON /DLS001/ ROWNS(209),
     1   CCMAX, EL0, H, HMIN, HMXI, HU, RC, TN, UROUND,
     2   IOWND(6), IOWNS(6),
     3   ICF, IERPJ, IERSL, JCUR, JSTART, KFLAG, L,
     4   LYH, LEWT, LACOR, LSAVF, LWM, LIWM, METH, MITER,
     5   MAXORD, MAXCOR, MSBP, MXNCF, N, NQ, NST, NFE, NJE, NQU
      COMMON /DLSR01/ ROWNR3(2), T0, TLAST, TOUTC,
     1   IOWND3(3), IOWNR3(2), IRFND, ITASKC, NGC, NGE
      INTEGER I, IFLAG, JFLAG
      DOUBLE PRECISION HMING, T1, TEMP1, TEMP2, X
      LOGICAL ZROOT
C-----------------------------------------------------------------------
C This routine checks for the presence of a root in the vicinity of
C the current T, in a manner depending on the input flag JOB.  It calls
C Subroutine DROOTS to locate the root as precisely as possible.
C
C In addition to variables described previously, DRCHEK
C uses the following for communication:
C JOB    = integer flag indicating type of call:
C          JOB = 1 means the problem is being initialized, and DRCHEK
C                  is to look for a root at or very near the initial T.
C          JOB = 2 means a continuation call to the solver was just
C                  made, and DRCHEK is to check for a root in the
C                  relevant part of the step last taken.
C          JOB = 3 means a successful step was just taken, and DRCHEK
C                  is to look for a root in the interval of the step.
C G0     = array of length NG, containing the value of g at T = T0.
C          G0 is input for JOB .ge. 2, and output in all cases.
C G1,GX  = arrays of length NG for work space.
C IRT    = completion flag:
C          IRT = 0  means no root was found.
C          IRT = -1 means JOB = 1 and a root was found too near to T.
C          IRT = 1  means a legitimate root was found (JOB = 2 or 3).
C                   On return, T0 is the root location, and Y is the
C                   corresponding solution vector.
C T0     = value of T at one endpoint of interval of interest.  Only
C          roots beyond T0 in the direction of integration are sought.
C          T0 is input if JOB .ge. 2, and output in all cases.
C          T0 is updated by DRCHEK, whether a root is found or not.
C TLAST  = last value of T returned by the solver (input only).
C TOUTC  = copy of TOUT (input only).
C IRFND  = input flag showing whether the last step taken had a root.
C          IRFND = 1 if it did, = 0 if not.
C ITASKC = copy of ITASK (input only).
C NGC    = copy of NG (input only).
C-----------------------------------------------------------------------
      IRT = 0
      DO 10 I = 1,NGC
 10     JROOT(I) = 0
      HMING = (ABS(TN) + ABS(H))*UROUND*100.0D0
C
      GO TO (100, 200, 300), JOB
C
C Evaluate g at initial T, and check for zero values. ------------------
 100  CONTINUE
      T0 = TN
      CALL G (NEQ, T0, Y, NGC, G0)
      NGE = 1
      ZROOT = .FALSE.
      DO 110 I = 1,NGC
 110    IF (ABS(G0(I)) .LE. 0.0D0) ZROOT = .TRUE.
      IF (.NOT. ZROOT) GO TO 190
C g has a zero at T.  Look at g at T + (small increment). --------------
      TEMP2 = MAX(HMING/ABS(H), 0.1D0)
      TEMP1 = TEMP2*H
      T0 = T0 + TEMP1
      DO 120 I = 1,N
 120    Y(I) = Y(I) + TEMP2*YH(I,2)
      CALL G (NEQ, T0, Y, NGC, G0)
      NGE = NGE + 1
      ZROOT = .FALSE.
      DO 130 I = 1,NGC
 130    IF (ABS(G0(I)) .LE. 0.0D0) ZROOT = .TRUE.
      IF (.NOT. ZROOT) GO TO 190
C g has a zero at T and also close to T.  Take error return. -----------
      IRT = -1
      RETURN
C
 190  CONTINUE
      RETURN
C
C
 200  CONTINUE
      IF (IRFND .EQ. 0) GO TO 260
C If a root was found on the previous step, evaluate G0 = g(T0). -------
      CALL DINTDY (T0, 0, YH, NYH, Y, IFLAG)
      CALL G (NEQ, T0, Y, NGC, G0)
      NGE = NGE + 1
      ZROOT = .FALSE.
      DO 210 I = 1,NGC
 210    IF (ABS(G0(I)) .LE. 0.0D0) ZROOT = .TRUE.
      IF (.NOT. ZROOT) GO TO 260
C g has a zero at T0.  Look at g at T + (small increment). -------------
      TEMP1 = SIGN(HMING,H)
      T0 = T0 + TEMP1
      IF ((T0 - TN)*H .LT. 0.0D0) GO TO 230
      TEMP2 = TEMP1/H
      DO 220 I = 1,N
 220    Y(I) = Y(I) + TEMP2*YH(I,2)
      GO TO 240
 230  CALL DINTDY (T0, 0, YH, NYH, Y, IFLAG)
 240  CALL G (NEQ, T0, Y, NGC, G0)
      NGE = NGE + 1
      ZROOT = .FALSE.
      DO 250 I = 1,NGC
        IF (ABS(G0(I)) .GT. 0.0D0) GO TO 250
        JROOT(I) = 1
        ZROOT = .TRUE.
 250    CONTINUE
      IF (.NOT. ZROOT) GO TO 260
C g has a zero at T0 and also close to T0.  Return root. ---------------
      IRT = 1
      RETURN
C G0 has no zero components.  Proceed to check relevant interval. ------
 260  IF (TN .EQ. TLAST) GO TO 390
C
 300  CONTINUE
C Set T1 to TN or TOUTC, whichever comes first, and get g at T1. -------
      IF (ITASKC.EQ.2 .OR. ITASKC.EQ.3 .OR. ITASKC.EQ.5) GO TO 310
      IF ((TOUTC - TN)*H .GE. 0.0D0) GO TO 310
      T1 = TOUTC
      IF ((T1 - T0)*H .LE. 0.0D0) GO TO 390
      CALL DINTDY (T1, 0, YH, NYH, Y, IFLAG)
      GO TO 330
 310  T1 = TN
      DO 320 I = 1,N
 320    Y(I) = YH(I,1)
 330  CALL G (NEQ, T1, Y, NGC, G1)
      NGE = NGE + 1
C Call DROOTS to search for root in interval from T0 to T1. ------------
      JFLAG = 0
 350  CONTINUE
      CALL DROOTS (NGC, HMING, JFLAG, T0, T1, G0, G1, GX, X, JROOT)
      IF (JFLAG .GT. 1) GO TO 360
      CALL DINTDY (X, 0, YH, NYH, Y, IFLAG)
      CALL G (NEQ, X, Y, NGC, GX)
      NGE = NGE + 1
      GO TO 350
 360  T0 = X
      CALL DCOPY (NGC, GX, 1, G0, 1)
      IF (JFLAG .EQ. 4) GO TO 390
C Found a root.  Interpolate to X and return. --------------------------
      CALL DINTDY (X, 0, YH, NYH, Y, IFLAG)
      IRT = 1
      RETURN
C
 390  CONTINUE
      RETURN
C----------------------- End of Subroutine DRCHEK ----------------------
      END
*DECK DROOTS
      SUBROUTINE DROOTS (NG, HMIN, JFLAG, X0, X1, G0, G1, GX, X, JROOT)
      INTEGER NG, JFLAG, JROOT
      DOUBLE PRECISION HMIN, X0, X1, G0, G1, GX, X
      DIMENSION G0(NG), G1(NG), GX(NG), JROOT(NG)
      INTEGER IOWND3, IMAX, LAST, IDUM3
      DOUBLE PRECISION ALPHA, X2, RDUM3
      COMMON /DLSR01/ ALPHA, X2, RDUM3(3),
     1   IOWND3(3), IMAX, LAST, IDUM3(4)
C-----------------------------------------------------------------------
C This subroutine finds the leftmost root of a set of arbitrary
C functions gi(x) (i = 1,...,NG) in an interval (X0,X1).  Only roots
C of odd multiplicity (i.e. changes of sign of the gi) are found.
C Here the sign of X1 - X0 is arbitrary, but is constant for a given
C problem, and -leftmost- means nearest to X0.
C The values of the vector-valued function g(x) = (gi, i=1...NG)
C are communicated through the call sequence of DROOTS.
C The method used is the Illinois algorithm.
C
C Reference:
C Kathie L. Hiebert and Lawrence F. Shampine, Implicitly Defined
C Output Points for Solutions of ODEs, Sandia Report SAND80-0180,
C February 1980.
C
C Description of parameters.
C
C NG     = number of functions gi, or the number of components of
C          the vector valued function g(x).  Input only.
C
C HMIN   = resolution parameter in X.  Input only.  When a root is
C          found, it is located only to within an error of HMIN in X.
C          Typically, HMIN should be set to something on the order of
C               100 * UROUND * MAX(ABS(X0),ABS(X1)),
C          where UROUND is the unit roundoff of the machine.
C
C JFLAG  = integer flag for input and output communication.
C
C          On input, set JFLAG = 0 on the first call for the problem,
C          and leave it unchanged until the problem is completed.
C          (The problem is completed when JFLAG .ge. 2 on return.)
C
C          On output, JFLAG has the following values and meanings:
C          JFLAG = 1 means DROOTS needs a value of g(x).  Set GX = g(X)
C                    and call DROOTS again.
C          JFLAG = 2 means a root has been found.  The root is
C                    at X, and GX contains g(X).  (Actually, X is the
C                    rightmost approximation to the root on an interval
C                    (X0,X1) of size HMIN or less.)
C          JFLAG = 3 means X = X1 is a root, with one or more of the gi
C                    being zero at X1 and no sign changes in (X0,X1).
C                    GX contains g(X) on output.
C          JFLAG = 4 means no roots (of odd multiplicity) were
C                    found in (X0,X1) (no sign changes).
C
C X0,X1  = endpoints of the interval where roots are sought.
C          X1 and X0 are input when JFLAG = 0 (first call), and
C          must be left unchanged between calls until the problem is
C          completed.  X0 and X1 must be distinct, but X1 - X0 may be
C          of either sign.  However, the notion of -left- and -right-
C          will be used to mean nearer to X0 or X1, respectively.
C          When JFLAG .ge. 2 on return, X0 and X1 are output, and
C          are the endpoints of the relevant interval.
C
C G0,G1  = arrays of length NG containing the vectors g(X0) and g(X1),
C          respectively.  When JFLAG = 0, G0 and G1 are input and
C          none of the G0(i) should be zero.
C          When JFLAG .ge. 2 on return, G0 and G1 are output.
C
C GX     = array of length NG containing g(X).  GX is input
C          when JFLAG = 1, and output when JFLAG .ge. 2.
C
C X      = independent variable value.  Output only.
C          When JFLAG = 1 on output, X is the point at which g(x)
C          is to be evaluated and loaded into GX.
C          When JFLAG = 2 or 3, X is the root.
C          When JFLAG = 4, X is the right endpoint of the interval, X1.
C
C JROOT  = integer array of length NG.  Output only.
C          When JFLAG = 2 or 3, JROOT indicates which components
C          of g(x) have a root at X.  JROOT(i) is 1 if the i-th
C          component has a root, and JROOT(i) = 0 otherwise.
C-----------------------------------------------------------------------
      INTEGER I, IMXOLD, NXLAST
      DOUBLE PRECISION T2, TMAX, FRACINT, FRACSUB, ZERO,HALF,TENTH,FIVE
      LOGICAL ZROOT, SGNCHG, XROOT
      SAVE ZERO, HALF, TENTH, FIVE
      DATA ZERO/0.0D0/, HALF/0.5D0/, TENTH/0.1D0/, FIVE/5.0D0/
C
      IF (JFLAG .EQ. 1) GO TO 200
C JFLAG .ne. 1.  Check for change in sign of g or zero at X1. ----------
      IMAX = 0
      TMAX = ZERO
      ZROOT = .FALSE.
      DO 120 I = 1,NG
        IF (ABS(G1(I)) .GT. ZERO) GO TO 110
        ZROOT = .TRUE.
        GO TO 120
C At this point, G0(i) has been checked and cannot be zero. ------------
 110    IF (SIGN(1.0D0,G0(I)) .EQ. SIGN(1.0D0,G1(I))) GO TO 120
          T2 = ABS(G1(I)/(G1(I)-G0(I)))
          IF (T2 .LE. TMAX) GO TO 120
            TMAX = T2
            IMAX = I
 120    CONTINUE
      IF (IMAX .GT. 0) GO TO 130
      SGNCHG = .FALSE.
      GO TO 140
 130  SGNCHG = .TRUE.
 140  IF (.NOT. SGNCHG) GO TO 400
C There is a sign change.  Find the first root in the interval. --------
      XROOT = .FALSE.
      NXLAST = 0
      LAST = 1
C
C Repeat until the first root in the interval is found.  Loop point. ---
 150  CONTINUE
      IF (XROOT) GO TO 300
      IF (NXLAST .EQ. LAST) GO TO 160
      ALPHA = 1.0D0
      GO TO 180
 160  IF (LAST .EQ. 0) GO TO 170
      ALPHA = 0.5D0*ALPHA
      GO TO 180
 170  ALPHA = 2.0D0*ALPHA
 180  X2 = X1 - (X1 - X0)*G1(IMAX) / (G1(IMAX) - ALPHA*G0(IMAX))
C If X2 is too close to X0 or X1, adjust it inward, by a fractional ----
C distance that is between 0.1 and 0.5. --------------------------------
      IF (ABS(X2 - X0) < HALF*HMIN) THEN
        FRACINT = ABS(X1 - X0)/HMIN
        FRACSUB = TENTH
        IF (FRACINT .LE. FIVE) FRACSUB = HALF/FRACINT
        X2 = X0 + FRACSUB*(X1 - X0)
      ENDIF
      IF (ABS(X1 - X2) < HALF*HMIN) THEN
        FRACINT = ABS(X1 - X0)/HMIN
        FRACSUB = TENTH
        IF (FRACINT .LE. FIVE) FRACSUB = HALF/FRACINT
        X2 = X1 - FRACSUB*(X1 - X0)
      ENDIF
      JFLAG = 1
      X = X2
C Return to the calling routine to get a value of GX = g(X). -----------
      RETURN
C Check to see in which interval g changes sign. -----------------------
 200  IMXOLD = IMAX
      IMAX = 0
      TMAX = ZERO
      ZROOT = .FALSE.
      DO 220 I = 1,NG
        IF (ABS(GX(I)) .GT. ZERO) GO TO 210
        ZROOT = .TRUE.
        GO TO 220
C Neither G0(i) nor GX(i) can be zero at this point. -------------------
 210    IF (SIGN(1.0D0,G0(I)) .EQ. SIGN(1.0D0,GX(I))) GO TO 220
          T2 = ABS(GX(I)/(GX(I) - G0(I)))
          IF (T2 .LE. TMAX) GO TO 220
            TMAX = T2
            IMAX = I
 220    CONTINUE
      IF (IMAX .GT. 0) GO TO 230
      SGNCHG = .FALSE.
      IMAX = IMXOLD
      GO TO 240
 230  SGNCHG = .TRUE.
 240  NXLAST = LAST
      IF (.NOT. SGNCHG) GO TO 250
C Sign change between X0 and X2, so replace X1 with X2. ----------------
      X1 = X2
      CALL DCOPY (NG, GX, 1, G1, 1)
      LAST = 1
      XROOT = .FALSE.
      GO TO 270
 250  IF (.NOT. ZROOT) GO TO 260
C Zero value at X2 and no sign change in (X0,X2), so X2 is a root. -----
      X1 = X2
      CALL DCOPY (NG, GX, 1, G1, 1)
      XROOT = .TRUE.
      GO TO 270
C No sign change between X0 and X2.  Replace X0 with X2. ---------------
 260  CONTINUE
      CALL DCOPY (NG, GX, 1, G0, 1)
      X0 = X2
      LAST = 0
      XROOT = .FALSE.
 270  IF (ABS(X1-X0) .LE. HMIN) XROOT = .TRUE.
      GO TO 150
C
C Return with X1 as the root.  Set JROOT.  Set X = X1 and GX = G1. -----
 300  JFLAG = 2
      X = X1
      CALL DCOPY (NG, G1, 1, GX, 1)
      DO 320 I = 1,NG
        JROOT(I) = 0
        IF (ABS(G1(I)) .GT. ZERO) GO TO 310
          JROOT(I) = 1
          GO TO 320
 310    IF (SIGN(1.0D0,G0(I)) .NE. SIGN(1.0D0,G1(I))) JROOT(I) = 1
 320    CONTINUE
      RETURN
C
C No sign change in the interval.  Check for zero at right endpoint. ---
 400  IF (.NOT. ZROOT) GO TO 420
C
C Zero value at X1 and no sign change in (X0,X1).  Return JFLAG = 3. ---
      X = X1
      CALL DCOPY (NG, G1, 1, GX, 1)
      DO 410 I = 1,NG
        JROOT(I) = 0
        IF (ABS(G1(I)) .LE. ZERO) JROOT (I) = 1
 410  CONTINUE
      JFLAG = 3
      RETURN
C
C No sign changes in this interval.  Set X = X1, return JFLAG = 4. -----
 420  CALL DCOPY (NG, G1, 1, GX, 1)
      X = X1
      JFLAG = 4
      RETURN
C----------------------- End of Subroutine DROOTS ----------------------
      END
*DECK DSRCAR
      SUBROUTINE DSRCAR (RSAV, ISAV, JOB)
C-----------------------------------------------------------------------
C This routine saves or restores (depending on JOB) the contents of
C the Common blocks DLS001, DLSA01, DLSR01, which are used
C internally by one or more ODEPACK solvers.
C
C RSAV = real array of length 245 or more.
C ISAV = integer array of length 55 or more.
C JOB  = flag indicating to save or restore the Common blocks:
C        JOB  = 1 if Common is to be saved (written to RSAV/ISAV)
C        JOB  = 2 if Common is to be restored (read from RSAV/ISAV)
C        A call with JOB = 2 presumes a prior call with JOB = 1.
C-----------------------------------------------------------------------
      INTEGER ISAV, JOB
      INTEGER ILS, ILSA, ILSR
      INTEGER I, IOFF, LENRLS, LENILS, LENRLA, LENILA, LENRLR, LENILR
      DOUBLE PRECISION RSAV
      DOUBLE PRECISION RLS, RLSA, RLSR
      DIMENSION RSAV(*), ISAV(*)
      SAVE LENRLS, LENILS, LENRLA, LENILA, LENRLR, LENILR
      COMMON /DLS001/ RLS(218), ILS(37)
      COMMON /DLSA01/ RLSA(22), ILSA(9)
      COMMON /DLSR01/ RLSR(5), ILSR(9)
      DATA LENRLS/218/, LENILS/37/, LENRLA/22/, LENILA/9/
      DATA LENRLR/5/, LENILR/9/
C
      IF (JOB .EQ. 2) GO TO 100
      DO 10 I = 1,LENRLS
 10     RSAV(I) = RLS(I)
       DO 15 I = 1,LENRLA
 15     RSAV(LENRLS+I) = RLSA(I)
      IOFF = LENRLS + LENRLA
      DO 20 I = 1,LENRLR
 20     RSAV(IOFF+I) = RLSR(I)
C
      DO 30 I = 1,LENILS
 30     ISAV(I) = ILS(I)
      DO 35 I = 1,LENILA
 35     ISAV(LENILS+I) = ILSA(I)
      IOFF = LENILS + LENILA
      DO 40 I = 1,LENILR
 40     ISAV(IOFF+I) = ILSR(I)
C
      RETURN
C
 100  CONTINUE
      DO 110 I = 1,LENRLS
 110     RLS(I) = RSAV(I)
      DO 115 I = 1,LENRLA
 115     RLSA(I) = RSAV(LENRLS+I)
      IOFF = LENRLS + LENRLA
      DO 120 I = 1,LENRLR
 120     RLSR(I) = RSAV(IOFF+I)
C
      DO 130 I = 1,LENILS
 130     ILS(I) = ISAV(I)
      DO 135 I = 1,LENILA
 135     ILSA(I) = ISAV(LENILS+I)
      IOFF = LENILS + LENILA
      DO 140 I = 1,LENILR
 140     ILSR(I) = ISAV(IOFF+I)
C
      RETURN
C----------------------- End of Subroutine DSRCAR ----------------------
      END
*DECK DSTODPK
      SUBROUTINE DSTODPK (NEQ, Y, YH, NYH, YH1, EWT, SAVF, SAVX, ACOR,
     1   WM, IWM, F, JAC, PSOL)
      EXTERNAL F, JAC, PSOL
      INTEGER NEQ, NYH, IWM
      DOUBLE PRECISION Y, YH, YH1, EWT, SAVF, SAVX, ACOR, WM
      DIMENSION NEQ(*), Y(*), YH(NYH,*), YH1(*), EWT(*), SAVF(*),
     1   SAVX(*), ACOR(*), WM(*), IWM(*)
      INTEGER IOWND, IALTH, IPUP, LMAX, MEO, NQNYH, NSLP,
     1   ICF, IERPJ, IERSL, JCUR, JSTART, KFLAG, L,
     2   LYH, LEWT, LACOR, LSAVF, LWM, LIWM, METH, MITER,
     3   MAXORD, MAXCOR, MSBP, MXNCF, N, NQ, NST, NFE, NJE, NQU
      INTEGER JPRE, JACFLG, LOCWP, LOCIWP, LSAVX, KMP, MAXL, MNEWT,
     1   NNI, NLI, NPS, NCFN, NCFL
      DOUBLE PRECISION CONIT, CRATE, EL, ELCO, HOLD, RMAX, TESCO,
     2   CCMAX, EL0, H, HMIN, HMXI, HU, RC, TN, UROUND
      DOUBLE PRECISION DELT, EPCON, SQRTN, RSQRTN
      COMMON /DLS001/ CONIT, CRATE, EL(13), ELCO(13,12),
     1   HOLD, RMAX, TESCO(3,12),
     2   CCMAX, EL0, H, HMIN, HMXI, HU, RC, TN, UROUND,
     3   IOWND(6), IALTH, IPUP, LMAX, MEO, NQNYH, NSLP,
     3   ICF, IERPJ, IERSL, JCUR, JSTART, KFLAG, L,
     4   LYH, LEWT, LACOR, LSAVF, LWM, LIWM, METH, MITER,
     5   MAXORD, MAXCOR, MSBP, MXNCF, N, NQ, NST, NFE, NJE, NQU
      COMMON /DLPK01/ DELT, EPCON, SQRTN, RSQRTN,
     1   JPRE, JACFLG, LOCWP, LOCIWP, LSAVX, KMP, MAXL, MNEWT,
     2   NNI, NLI, NPS, NCFN, NCFL
C-----------------------------------------------------------------------
C DSTODPK performs one step of the integration of an initial value
C problem for a system of Ordinary Differential Equations.
C-----------------------------------------------------------------------
C The following changes were made to generate Subroutine DSTODPK
C from Subroutine DSTODE:
C 1. The array SAVX was added to the call sequence.
C 2. PJAC and SLVS were replaced by PSOL in the call sequence.
C 3. The Common block /DLPK01/ was added for communication.
C 4. The test constant EPCON is loaded into Common below statement
C    numbers 125 and 155, and used below statement 400.
C 5. The Newton iteration counter MNEWT is set below 220 and 400.
C 6. The call to PJAC was replaced with a call to DPKSET (fixed name),
C    with a longer call sequence, called depending on JACFLG.
C 7. The corrector residual is stored in SAVX (not Y) at 360,
C    and the solution vector is in SAVX in the 380 loop.
C 8. SLVS was renamed DSOLPK and includes NEQ, SAVX, EWT, F, and JAC.
C    SAVX was added because DSOLPK now needs Y and SAVF undisturbed.
C 9. The nonlinear convergence failure count NCFN is set at 430.
C-----------------------------------------------------------------------
C Note: DSTODPK is independent of the value of the iteration method
C indicator MITER, when this is .ne. 0, and hence is independent
C of the type of chord method used, or the Jacobian structure.
C Communication with DSTODPK is done with the following variables:
C
C NEQ    = integer array containing problem size in NEQ(1), and
C          passed as the NEQ argument in all calls to F and JAC.
C Y      = an array of length .ge. N used as the Y argument in
C          all calls to F and JAC.
C YH     = an NYH by LMAX array containing the dependent variables
C          and their approximate scaled derivatives, where
C          LMAX = MAXORD + 1.  YH(i,j+1) contains the approximate
C          j-th derivative of y(i), scaled by H**j/factorial(j)
C          (j = 0,1,...,NQ).  On entry for the first step, the first
C          two columns of YH must be set from the initial values.
C NYH    = a constant integer .ge. N, the first dimension of YH.
C YH1    = a one-dimensional array occupying the same space as YH.
C EWT    = an array of length N containing multiplicative weights
C          for local error measurements.  Local errors in y(i) are
C          compared to 1.0/EWT(i) in various error tests.
C SAVF   = an array of working storage, of length N.
C          Also used for input of YH(*,MAXORD+2) when JSTART = -1
C          and MAXORD .lt. the current order NQ.
C SAVX   = an array of working storage, of length N.
C ACOR   = a work array of length N, used for the accumulated
C          corrections.  On a successful return, ACOR(i) contains
C          the estimated one-step local error in y(i).
C WM,IWM = real and integer work arrays associated with matrix
C          operations in chord iteration (MITER .ne. 0).
C CCMAX  = maximum relative change in H*EL0 before DPKSET is called.
C H      = the step size to be attempted on the next step.
C          H is altered by the error control algorithm during the
C          problem.  H can be either positive or negative, but its
C          sign must remain constant throughout the problem.
C HMIN   = the minimum absolute value of the step size H to be used.
C HMXI   = inverse of the maximum absolute value of H to be used.
C          HMXI = 0.0 is allowed and corresponds to an infinite HMAX.
C          HMIN and HMXI may be changed at any time, but will not
C          take effect until the next change of H is considered.
C TN     = the independent variable. TN is updated on each step taken.
C JSTART = an integer used for input only, with the following
C          values and meanings:
C               0  perform the first step.
C           .gt.0  take a new step continuing from the last.
C              -1  take the next step with a new value of H, MAXORD,
C                    N, METH, MITER, and/or matrix parameters.
C              -2  take the next step with a new value of H,
C                    but with other inputs unchanged.
C          On return, JSTART is set to 1 to facilitate continuation.
C KFLAG  = a completion code with the following meanings:
C               0  the step was succesful.
C              -1  the requested error could not be achieved.
C              -2  corrector convergence could not be achieved.
C              -3  fatal error in DPKSET or DSOLPK.
C          A return with KFLAG = -1 or -2 means either
C          ABS(H) = HMIN or 10 consecutive failures occurred.
C          On a return with KFLAG negative, the values of TN and
C          the YH array are as of the beginning of the last
C          step, and H is the last step size attempted.
C MAXORD = the maximum order of integration method to be allowed.
C MAXCOR = the maximum number of corrector iterations allowed.
C MSBP   = maximum number of steps between DPKSET calls (MITER .gt. 0).
C MXNCF  = maximum number of convergence failures allowed.
C METH/MITER = the method flags.  See description in driver.
C N      = the number of first-order differential equations.
C-----------------------------------------------------------------------
      INTEGER I, I1, IREDO, IRET, J, JB, M, NCF, NEWQ
      DOUBLE PRECISION DCON, DDN, DEL, DELP, DSM, DUP, EXDN, EXSM, EXUP,
     1   R, RH, RHDN, RHSM, RHUP, TOLD, DVNORM
C
      KFLAG = 0
      TOLD = TN
      NCF = 0
      IERPJ = 0
      IERSL = 0
      JCUR = 0
      ICF = 0
      DELP = 0.0D0
      IF (JSTART .GT. 0) GO TO 200
      IF (JSTART .EQ. -1) GO TO 100
      IF (JSTART .EQ. -2) GO TO 160
C-----------------------------------------------------------------------
C On the first call, the order is set to 1, and other variables are
C initialized.  RMAX is the maximum ratio by which H can be increased
C in a single step.  It is initially 1.E4 to compensate for the small
C initial H, but then is normally equal to 10.  If a failure
C occurs (in corrector convergence or error test), RMAX is set at 2
C for the next increase.
C-----------------------------------------------------------------------
      LMAX = MAXORD + 1
      NQ = 1
      L = 2
      IALTH = 2
      RMAX = 10000.0D0
      RC = 0.0D0
      EL0 = 1.0D0
      CRATE = 0.7D0
      HOLD = H
      MEO = METH
      NSLP = 0
      IPUP = MITER
      IRET = 3
      GO TO 140
C-----------------------------------------------------------------------
C The following block handles preliminaries needed when JSTART = -1.
C IPUP is set to MITER to force a matrix update.
C If an order increase is about to be considered (IALTH = 1),
C IALTH is reset to 2 to postpone consideration one more step.
C If the caller has changed METH, DCFODE is called to reset
C the coefficients of the method.
C If the caller has changed MAXORD to a value less than the current
C order NQ, NQ is reduced to MAXORD, and a new H chosen accordingly.
C If H is to be changed, YH must be rescaled.
C If H or METH is being changed, IALTH is reset to L = NQ + 1
C to prevent further changes in H for that many steps.
C-----------------------------------------------------------------------
 100  IPUP = MITER
      LMAX = MAXORD + 1
      IF (IALTH .EQ. 1) IALTH = 2
      IF (METH .EQ. MEO) GO TO 110
      CALL DCFODE (METH, ELCO, TESCO)
      MEO = METH
      IF (NQ .GT. MAXORD) GO TO 120
      IALTH = L
      IRET = 1
      GO TO 150
 110  IF (NQ .LE. MAXORD) GO TO 160
 120  NQ = MAXORD
      L = LMAX
      DO 125 I = 1,L
 125    EL(I) = ELCO(I,NQ)
      NQNYH = NQ*NYH
      RC = RC*EL(1)/EL0
      EL0 = EL(1)
      CONIT = 0.5D0/(NQ+2)
      EPCON = CONIT*TESCO(2,NQ)
      DDN = DVNORM (N, SAVF, EWT)/TESCO(1,L)
      EXDN = 1.0D0/L
      RHDN = 1.0D0/(1.3D0*DDN**EXDN + 0.0000013D0)
      RH = MIN(RHDN,1.0D0)
      IREDO = 3
      IF (H .EQ. HOLD) GO TO 170
      RH = MIN(RH,ABS(H/HOLD))
      H = HOLD
      GO TO 175
C-----------------------------------------------------------------------
C DCFODE is called to get all the integration coefficients for the
C current METH.  Then the EL vector and related constants are reset
C whenever the order NQ is changed, or at the start of the problem.
C-----------------------------------------------------------------------
 140  CALL DCFODE (METH, ELCO, TESCO)
 150  DO 155 I = 1,L
 155    EL(I) = ELCO(I,NQ)
      NQNYH = NQ*NYH
      RC = RC*EL(1)/EL0
      EL0 = EL(1)
      CONIT = 0.5D0/(NQ+2)
      EPCON = CONIT*TESCO(2,NQ)
      GO TO (160, 170, 200), IRET
C-----------------------------------------------------------------------
C If H is being changed, the H ratio RH is checked against
C RMAX, HMIN, and HMXI, and the YH array rescaled.  IALTH is set to
C L = NQ + 1 to prevent a change of H for that many steps, unless
C forced by a convergence or error test failure.
C-----------------------------------------------------------------------
 160  IF (H .EQ. HOLD) GO TO 200
      RH = H/HOLD
      H = HOLD
      IREDO = 3
      GO TO 175
 170  RH = MAX(RH,HMIN/ABS(H))
 175  RH = MIN(RH,RMAX)
      RH = RH/MAX(1.0D0,ABS(H)*HMXI*RH)
      R = 1.0D0
      DO 180 J = 2,L
        R = R*RH
        DO 180 I = 1,N
 180      YH(I,J) = YH(I,J)*R
      H = H*RH
      RC = RC*RH
      IALTH = L
      IF (IREDO .EQ. 0) GO TO 690
C-----------------------------------------------------------------------
C This section computes the predicted values by effectively
C multiplying the YH array by the Pascal triangle matrix.
C The flag IPUP is set according to whether matrix data is involved
C (JACFLG .ne. 0) or not (JACFLG = 0), to trigger a call to DPKSET.
C IPUP is set to MITER when RC differs from 1 by more than CCMAX,
C and at least every MSBP steps, when JACFLG = 1.
C RC is the ratio of new to old values of the coefficient  H*EL(1).
C-----------------------------------------------------------------------
 200  IF (JACFLG .NE. 0) GO TO 202
      IPUP = 0
      CRATE = 0.7D0
      GO TO 205
 202  IF (ABS(RC-1.0D0) .GT. CCMAX) IPUP = MITER
      IF (NST .GE. NSLP+MSBP) IPUP = MITER
 205  TN = TN + H
      I1 = NQNYH + 1
      DO 215 JB = 1,NQ
        I1 = I1 - NYH
CDIR$ IVDEP
        DO 210 I = I1,NQNYH
 210      YH1(I) = YH1(I) + YH1(I+NYH)
 215    CONTINUE
C-----------------------------------------------------------------------
C Up to MAXCOR corrector iterations are taken.  A convergence test is
C made on the RMS-norm of each correction, weighted by the error
C weight vector EWT.  The sum of the corrections is accumulated in the
C vector ACOR(i).  The YH array is not altered in the corrector loop.
C-----------------------------------------------------------------------
 220  M = 0
      MNEWT = 0
      DO 230 I = 1,N
 230    Y(I) = YH(I,1)
      CALL F (NEQ, TN, Y, SAVF)
      NFE = NFE + 1
      IF (IPUP .LE. 0) GO TO 250
C-----------------------------------------------------------------------
C If indicated, DPKSET is called to update any matrix data needed,
C before starting the corrector iteration.
C IPUP is set to 0 as an indicator that this has been done.
C-----------------------------------------------------------------------
      CALL DPKSET (NEQ, Y, YH1, EWT, ACOR, SAVF, WM, IWM, F, JAC)
      IPUP = 0
      RC = 1.0D0
      NSLP = NST
      CRATE = 0.7D0
      IF (IERPJ .NE. 0) GO TO 430
 250  DO 260 I = 1,N
 260    ACOR(I) = 0.0D0
 270  IF (MITER .NE. 0) GO TO 350
C-----------------------------------------------------------------------
C In the case of functional iteration, update Y directly from
C the result of the last function evaluation.
C-----------------------------------------------------------------------
      DO 290 I = 1,N
        SAVF(I) = H*SAVF(I) - YH(I,2)
 290    Y(I) = SAVF(I) - ACOR(I)
      DEL = DVNORM (N, Y, EWT)
      DO 300 I = 1,N
        Y(I) = YH(I,1) + EL(1)*SAVF(I)
 300    ACOR(I) = SAVF(I)
      GO TO 400
C-----------------------------------------------------------------------
C In the case of the chord method, compute the corrector error,
C and solve the linear system with that as right-hand side and
C P as coefficient matrix.
C-----------------------------------------------------------------------
 350  DO 360 I = 1,N
 360    SAVX(I) = H*SAVF(I) - (YH(I,2) + ACOR(I))
      CALL DSOLPK (NEQ, Y, SAVF, SAVX, EWT, WM, IWM, F, PSOL)
      IF (IERSL .LT. 0) GO TO 430
      IF (IERSL .GT. 0) GO TO 410
      DEL = DVNORM (N, SAVX, EWT)
      DO 380 I = 1,N
        ACOR(I) = ACOR(I) + SAVX(I)
 380    Y(I) = YH(I,1) + EL(1)*ACOR(I)
C-----------------------------------------------------------------------
C Test for convergence.  If M .gt. 0, an estimate of the convergence
C rate constant is stored in CRATE, and this is used in the test.
C-----------------------------------------------------------------------
 400  IF (M .NE. 0) CRATE = MAX(0.2D0*CRATE,DEL/DELP)
      DCON = DEL*MIN(1.0D0,1.5D0*CRATE)/EPCON
      IF (DCON .LE. 1.0D0) GO TO 450
      M = M + 1
      IF (M .EQ. MAXCOR) GO TO 410
      IF (M .GE. 2 .AND. DEL .GT. 2.0D0*DELP) GO TO 410
      MNEWT = M
      DELP = DEL
      CALL F (NEQ, TN, Y, SAVF)
      NFE = NFE + 1
      GO TO 270
C-----------------------------------------------------------------------
C The corrector iteration failed to converge.
C If MITER .ne. 0 and the Jacobian is out of date, DPKSET is called for
C the next try.  Otherwise the YH array is retracted to its values
C before prediction, and H is reduced, if possible.  If H cannot be
C reduced or MXNCF failures have occurred, exit with KFLAG = -2.
C-----------------------------------------------------------------------
 410  IF (MITER.EQ.0 .OR. JCUR.EQ.1 .OR. JACFLG.EQ.0) GO TO 430
      ICF = 1
      IPUP = MITER
      GO TO 220
 430  ICF = 2
      NCF = NCF + 1
      NCFN = NCFN + 1
      RMAX = 2.0D0
      TN = TOLD
      I1 = NQNYH + 1
      DO 445 JB = 1,NQ
        I1 = I1 - NYH
CDIR$ IVDEP
        DO 440 I = I1,NQNYH
 440      YH1(I) = YH1(I) - YH1(I+NYH)
 445    CONTINUE
      IF (IERPJ .LT. 0 .OR. IERSL .LT. 0) GO TO 680
      IF (ABS(H) .LE. HMIN*1.00001D0) GO TO 670
      IF (NCF .EQ. MXNCF) GO TO 670
      RH = 0.5D0
      IPUP = MITER
      IREDO = 1
      GO TO 170
C-----------------------------------------------------------------------
C The corrector has converged.  JCUR is set to 0
C to signal that the Jacobian involved may need updating later.
C The local error test is made and control passes to statement 500
C if it fails.
C-----------------------------------------------------------------------
 450  JCUR = 0
      IF (M .EQ. 0) DSM = DEL/TESCO(2,NQ)
      IF (M .GT. 0) DSM = DVNORM (N, ACOR, EWT)/TESCO(2,NQ)
      IF (DSM .GT. 1.0D0) GO TO 500
C-----------------------------------------------------------------------
C After a successful step, update the YH array.
C Consider changing H if IALTH = 1.  Otherwise decrease IALTH by 1.
C If IALTH is then 1 and NQ .lt. MAXORD, then ACOR is saved for
C use in a possible order increase on the next step.
C If a change in H is considered, an increase or decrease in order
C by one is considered also.  A change in H is made only if it is by a
C factor of at least 1.1.  If not, IALTH is set to 3 to prevent
C testing for that many steps.
C-----------------------------------------------------------------------
      KFLAG = 0
      IREDO = 0
      NST = NST + 1
      HU = H
      NQU = NQ
      DO 470 J = 1,L
        DO 470 I = 1,N
 470      YH(I,J) = YH(I,J) + EL(J)*ACOR(I)
      IALTH = IALTH - 1
      IF (IALTH .EQ. 0) GO TO 520
      IF (IALTH .GT. 1) GO TO 700
      IF (L .EQ. LMAX) GO TO 700
      DO 490 I = 1,N
 490    YH(I,LMAX) = ACOR(I)
      GO TO 700
C-----------------------------------------------------------------------
C The error test failed.  KFLAG keeps track of multiple failures.
C Restore TN and the YH array to their previous values, and prepare
C to try the step again.  Compute the optimum step size for this or
C one lower order.  After 2 or more failures, H is forced to decrease
C by a factor of 0.2 or less.
C-----------------------------------------------------------------------
 500  KFLAG = KFLAG - 1
      TN = TOLD
      I1 = NQNYH + 1
      DO 515 JB = 1,NQ
        I1 = I1 - NYH
CDIR$ IVDEP
        DO 510 I = I1,NQNYH
 510      YH1(I) = YH1(I) - YH1(I+NYH)
 515    CONTINUE
      RMAX = 2.0D0
      IF (ABS(H) .LE. HMIN*1.00001D0) GO TO 660
      IF (KFLAG .LE. -3) GO TO 640
      IREDO = 2
      RHUP = 0.0D0
      GO TO 540
C-----------------------------------------------------------------------
C Regardless of the success or failure of the step, factors
C RHDN, RHSM, and RHUP are computed, by which H could be multiplied
C at order NQ - 1, order NQ, or order NQ + 1, respectively.
C In the case of failure, RHUP = 0.0 to avoid an order increase.
C the largest of these is determined and the new order chosen
C accordingly.  If the order is to be increased, we compute one
C additional scaled derivative.
C-----------------------------------------------------------------------
 520  RHUP = 0.0D0
      IF (L .EQ. LMAX) GO TO 540
      DO 530 I = 1,N
 530    SAVF(I) = ACOR(I) - YH(I,LMAX)
      DUP = DVNORM (N, SAVF, EWT)/TESCO(3,NQ)
      EXUP = 1.0D0/(L+1)
      RHUP = 1.0D0/(1.4D0*DUP**EXUP + 0.0000014D0)
 540  EXSM = 1.0D0/L
      RHSM = 1.0D0/(1.2D0*DSM**EXSM + 0.0000012D0)
      RHDN = 0.0D0
      IF (NQ .EQ. 1) GO TO 560
      DDN = DVNORM (N, YH(1,L), EWT)/TESCO(1,NQ)
      EXDN = 1.0D0/NQ
      RHDN = 1.0D0/(1.3D0*DDN**EXDN + 0.0000013D0)
 560  IF (RHSM .GE. RHUP) GO TO 570
      IF (RHUP .GT. RHDN) GO TO 590
      GO TO 580
 570  IF (RHSM .LT. RHDN) GO TO 580
      NEWQ = NQ
      RH = RHSM
      GO TO 620
 580  NEWQ = NQ - 1
      RH = RHDN
      IF (KFLAG .LT. 0 .AND. RH .GT. 1.0D0) RH = 1.0D0
      GO TO 620
 590  NEWQ = L
      RH = RHUP
      IF (RH .LT. 1.1D0) GO TO 610
      R = EL(L)/L
      DO 600 I = 1,N
 600    YH(I,NEWQ+1) = ACOR(I)*R
      GO TO 630
 610  IALTH = 3
      GO TO 700
 620  IF ((KFLAG .EQ. 0) .AND. (RH .LT. 1.1D0)) GO TO 610
      IF (KFLAG .LE. -2) RH = MIN(RH,0.2D0)
C-----------------------------------------------------------------------
C If there is a change of order, reset NQ, L, and the coefficients.
C In any case H is reset according to RH and the YH array is rescaled.
C Then exit from 690 if the step was OK, or redo the step otherwise.
C-----------------------------------------------------------------------
      IF (NEWQ .EQ. NQ) GO TO 170
 630  NQ = NEWQ
      L = NQ + 1
      IRET = 2
      GO TO 150
C-----------------------------------------------------------------------
C Control reaches this section if 3 or more failures have occured.
C If 10 failures have occurred, exit with KFLAG = -1.
C It is assumed that the derivatives that have accumulated in the
C YH array have errors of the wrong order.  Hence the first
C derivative is recomputed, and the order is set to 1.  Then
C H is reduced by a factor of 10, and the step is retried,
C until it succeeds or H reaches HMIN.
C-----------------------------------------------------------------------
 640  IF (KFLAG .EQ. -10) GO TO 660
      RH = 0.1D0
      RH = MAX(HMIN/ABS(H),RH)
      H = H*RH
      DO 645 I = 1,N
 645    Y(I) = YH(I,1)
      CALL F (NEQ, TN, Y, SAVF)
      NFE = NFE + 1
      DO 650 I = 1,N
 650    YH(I,2) = H*SAVF(I)
      IPUP = MITER
      IALTH = 5
      IF (NQ .EQ. 1) GO TO 200
      NQ = 1
      L = 2
      IRET = 3
      GO TO 150
C-----------------------------------------------------------------------
C All returns are made through this section.  H is saved in HOLD
C to allow the caller to change H on the next step.
C-----------------------------------------------------------------------
 660  KFLAG = -1
      GO TO 720
 670  KFLAG = -2
      GO TO 720
 680  KFLAG = -3
      GO TO 720
 690  RMAX = 10.0D0
 700  R = 1.0D0/TESCO(2,NQU)
      DO 710 I = 1,N
 710    ACOR(I) = ACOR(I)*R
 720  HOLD = H
      JSTART = 1
      RETURN
C----------------------- End of Subroutine DSTODPK ---------------------
      END
*DECK DPKSET
      SUBROUTINE DPKSET (NEQ, Y, YSV, EWT, FTEM, SAVF, WM, IWM, F, JAC)
      EXTERNAL F, JAC
      INTEGER NEQ, IWM
      DOUBLE PRECISION Y, YSV, EWT, FTEM, SAVF, WM
      DIMENSION NEQ(*), Y(*), YSV(*), EWT(*), FTEM(*), SAVF(*),
     1   WM(*), IWM(*)
      INTEGER IOWND, IOWNS,
     1   ICF, IERPJ, IERSL, JCUR, JSTART, KFLAG, L,
     2   LYH, LEWT, LACOR, LSAVF, LWM, LIWM, METH, MITER,
     3   MAXORD, MAXCOR, MSBP, MXNCF, N, NQ, NST, NFE, NJE, NQU
      INTEGER JPRE, JACFLG, LOCWP, LOCIWP, LSAVX, KMP, MAXL, MNEWT,
     1   NNI, NLI, NPS, NCFN, NCFL
      DOUBLE PRECISION ROWNS,
     1   CCMAX, EL0, H, HMIN, HMXI, HU, RC, TN, UROUND
      DOUBLE PRECISION DELT, EPCON, SQRTN, RSQRTN
      COMMON /DLS001/ ROWNS(209),
     1   CCMAX, EL0, H, HMIN, HMXI, HU, RC, TN, UROUND,
     2   IOWND(6), IOWNS(6),
     3   ICF, IERPJ, IERSL, JCUR, JSTART, KFLAG, L,
     4   LYH, LEWT, LACOR, LSAVF, LWM, LIWM, METH, MITER,
     5   MAXORD, MAXCOR, MSBP, MXNCF, N, NQ, NST, NFE, NJE, NQU
      COMMON /DLPK01/ DELT, EPCON, SQRTN, RSQRTN,
     1   JPRE, JACFLG, LOCWP, LOCIWP, LSAVX, KMP, MAXL, MNEWT,
     2   NNI, NLI, NPS, NCFN, NCFL
C-----------------------------------------------------------------------
C DPKSET is called by DSTODPK to interface with the user-supplied
C routine JAC, to compute and process relevant parts of
C the matrix P = I - H*EL(1)*J , where J is the Jacobian df/dy,
C as need for preconditioning matrix operations later.
C
C In addition to variables described previously, communication
C with DPKSET uses the following:
C Y     = array containing predicted values on entry.
C YSV   = array containing predicted y, to be saved (YH1 in DSTODPK).
C FTEM  = work array of length N (ACOR in DSTODPK).
C SAVF  = array containing f evaluated at predicted y.
C WM    = real work space for matrices.
C         Space for preconditioning data starts at WM(LOCWP).
C IWM   = integer work space.
C         Space for preconditioning data starts at IWM(LOCIWP).
C IERPJ = output error flag,  = 0 if no trouble, .gt. 0 if
C         JAC returned an error flag.
C JCUR  = output flag = 1 to indicate that the Jacobian matrix
C         (or approximation) is now current.
C This routine also uses Common variables EL0, H, TN, IERPJ, JCUR, NJE.
C-----------------------------------------------------------------------
      INTEGER IER
      DOUBLE PRECISION HL0
C
      IERPJ = 0
      JCUR = 1
      HL0 = EL0*H
      CALL JAC (F, NEQ, TN, Y, YSV, EWT, SAVF, FTEM, HL0,
     1   WM(LOCWP), IWM(LOCIWP), IER)
      NJE = NJE + 1
      IF (IER .EQ. 0) RETURN
      IERPJ = 1
      RETURN
C----------------------- End of Subroutine DPKSET ----------------------
      END
*DECK DSOLPK
      SUBROUTINE DSOLPK (NEQ, Y, SAVF, X, EWT, WM, IWM, F, PSOL)
      EXTERNAL F, PSOL
      INTEGER NEQ, IWM
      DOUBLE PRECISION Y, SAVF, X, EWT, WM
      DIMENSION NEQ(*), Y(*), SAVF(*), X(*), EWT(*), WM(*), IWM(*)
      INTEGER IOWND, IOWNS,
     1   ICF, IERPJ, IERSL, JCUR, JSTART, KFLAG, L,
     2   LYH, LEWT, LACOR, LSAVF, LWM, LIWM, METH, MITER,
     3   MAXORD, MAXCOR, MSBP, MXNCF, N, NQ, NST, NFE, NJE, NQU
      INTEGER JPRE, JACFLG, LOCWP, LOCIWP, LSAVX, KMP, MAXL, MNEWT,
     1   NNI, NLI, NPS, NCFN, NCFL
      DOUBLE PRECISION ROWNS,
     1   CCMAX, EL0, H, HMIN, HMXI, HU, RC, TN, UROUND
      DOUBLE PRECISION DELT, EPCON, SQRTN, RSQRTN
      COMMON /DLS001/ ROWNS(209),
     1   CCMAX, EL0, H, HMIN, HMXI, HU, RC, TN, UROUND,
     2   IOWND(6), IOWNS(6),
     3   ICF, IERPJ, IERSL, JCUR, JSTART, KFLAG, L,
     4   LYH, LEWT, LACOR, LSAVF, LWM, LIWM, METH, MITER,
     5   MAXORD, MAXCOR, MSBP, MXNCF, N, NQ, NST, NFE, NJE, NQU
      COMMON /DLPK01/ DELT, EPCON, SQRTN, RSQRTN,
     1   JPRE, JACFLG, LOCWP, LOCIWP, LSAVX, KMP, MAXL, MNEWT,
     2   NNI, NLI, NPS, NCFN, NCFL
C-----------------------------------------------------------------------
C This routine interfaces to one of DSPIOM, DSPIGMR, DPCG, DPCGS, or
C DUSOL, for the solution of the linear system arising from a Newton
C iteration.  It is called if MITER .ne. 0.
C In addition to variables described elsewhere,
C communication with DSOLPK uses the following variables:
C WM    = real work space containing data for the algorithm
C         (Krylov basis vectors, Hessenberg matrix, etc.)
C IWM   = integer work space containing data for the algorithm
C X     = the right-hand side vector on input, and the solution vector
C         on output, of length N.
C IERSL = output flag (in Common):
C         IERSL =  0 means no trouble occurred.
C         IERSL =  1 means the iterative method failed to converge.
C                    If the preconditioner is out of date, the step
C                    is repeated with a new preconditioner.
C                    Otherwise, the stepsize is reduced (forcing a
C                    new evaluation of the preconditioner) and the
C                    step is repeated.
C         IERSL = -1 means there was a nonrecoverable error in the
C                    iterative solver, and an error exit occurs.
C This routine also uses the Common variables TN, EL0, H, N, MITER,
C DELT, EPCON, SQRTN, RSQRTN, MAXL, KMP, MNEWT, NNI, NLI, NPS, NCFL,
C LOCWP, LOCIWP.
C-----------------------------------------------------------------------
      INTEGER IFLAG, LB, LDL, LHES, LIOM, LGMR, LPCG, LP, LQ, LR,
     1   LV, LW, LWK, LZ, MAXLP1, NPSL
      DOUBLE PRECISION DELTA, HL0
C
      IERSL = 0
      HL0 = H*EL0
      DELTA = DELT*EPCON
      GO TO (100, 200, 300, 400, 900, 900, 900, 900, 900), MITER
C-----------------------------------------------------------------------
C Use the SPIOM algorithm to solve the linear system P*x = -f.
C-----------------------------------------------------------------------
 100  CONTINUE
      LV = 1
      LB = LV + N*MAXL
      LHES = LB + N
      LWK = LHES + MAXL*MAXL
      CALL DCOPY (N, X, 1, WM(LB), 1)
      CALL DSCAL (N, RSQRTN, EWT, 1)
      CALL DSPIOM (NEQ, TN, Y, SAVF, WM(LB), EWT, N, MAXL, KMP, DELTA,
     1   HL0, JPRE, MNEWT, F, PSOL, NPSL, X, WM(LV), WM(LHES), IWM,
     2   LIOM, WM(LOCWP), IWM(LOCIWP), WM(LWK), IFLAG)
      NNI = NNI + 1
      NLI = NLI + LIOM
      NPS = NPS + NPSL
      CALL DSCAL (N, SQRTN, EWT, 1)
      IF (IFLAG .NE. 0) NCFL = NCFL + 1
      IF (IFLAG .GE. 2) IERSL = 1
      IF (IFLAG .LT. 0) IERSL = -1
      RETURN
C-----------------------------------------------------------------------
C Use the SPIGMR algorithm to solve the linear system P*x = -f.
C-----------------------------------------------------------------------
 200  CONTINUE
      MAXLP1 = MAXL + 1
      LV = 1
      LB = LV + N*MAXL
      LHES = LB + N + 1
      LQ = LHES + MAXL*MAXLP1
      LWK = LQ + 2*MAXL
      LDL = LWK + MIN(1,MAXL-KMP)*N
      CALL DCOPY (N, X, 1, WM(LB), 1)
      CALL DSCAL (N, RSQRTN, EWT, 1)
      CALL DSPIGMR (NEQ, TN, Y, SAVF, WM(LB), EWT, N, MAXL, MAXLP1, KMP,
     1   DELTA, HL0, JPRE, MNEWT, F, PSOL, NPSL, X, WM(LV), WM(LHES),
     2   WM(LQ), LGMR, WM(LOCWP), IWM(LOCIWP), WM(LWK), WM(LDL), IFLAG)
      NNI = NNI + 1
      NLI = NLI + LGMR
      NPS = NPS + NPSL
      CALL DSCAL (N, SQRTN, EWT, 1)
      IF (IFLAG .NE. 0) NCFL = NCFL + 1
      IF (IFLAG .GE. 2) IERSL = 1
      IF (IFLAG .LT. 0) IERSL = -1
      RETURN
C-----------------------------------------------------------------------
C Use DPCG to solve the linear system P*x = -f
C-----------------------------------------------------------------------
 300  CONTINUE
      LR = 1
      LP = LR + N
      LW = LP + N
      LZ = LW + N
      LWK = LZ + N
      CALL DCOPY (N, X, 1, WM(LR), 1)
      CALL DPCG (NEQ, TN, Y, SAVF, WM(LR), EWT, N, MAXL, DELTA, HL0,
     1          JPRE, MNEWT, F, PSOL, NPSL, X, WM(LP), WM(LW), WM(LZ),
     2          LPCG, WM(LOCWP), IWM(LOCIWP), WM(LWK), IFLAG)
      NNI = NNI + 1
      NLI = NLI + LPCG
      NPS = NPS + NPSL
      IF (IFLAG .NE. 0) NCFL = NCFL + 1
      IF (IFLAG .GE. 2) IERSL = 1
      IF (IFLAG .LT. 0) IERSL = -1
      RETURN
C-----------------------------------------------------------------------
C Use DPCGS to solve the linear system P*x = -f
C-----------------------------------------------------------------------
 400  CONTINUE
      LR = 1
      LP = LR + N
      LW = LP + N
      LZ = LW + N
      LWK = LZ + N
      CALL DCOPY (N, X, 1, WM(LR), 1)
      CALL DPCGS (NEQ, TN, Y, SAVF, WM(LR), EWT, N, MAXL, DELTA, HL0,
     1           JPRE, MNEWT, F, PSOL, NPSL, X, WM(LP), WM(LW), WM(LZ),
     2           LPCG, WM(LOCWP), IWM(LOCIWP), WM(LWK), IFLAG)
      NNI = NNI + 1
      NLI = NLI + LPCG
      NPS = NPS + NPSL
      IF (IFLAG .NE. 0) NCFL = NCFL + 1
      IF (IFLAG .GE. 2) IERSL = 1
      IF (IFLAG .LT. 0) IERSL = -1
      RETURN
C-----------------------------------------------------------------------
C Use DUSOL, which interfaces to PSOL, to solve the linear system
C (no Krylov iteration).
C-----------------------------------------------------------------------
 900  CONTINUE
      LB = 1
      LWK = LB + N
      CALL DCOPY (N, X, 1, WM(LB), 1)
      CALL DUSOL (NEQ, TN, Y, SAVF, WM(LB), EWT, N, DELTA, HL0, MNEWT,
     1   PSOL, NPSL, X, WM(LOCWP), IWM(LOCIWP), WM(LWK), IFLAG)
      NNI = NNI + 1
      NPS = NPS + NPSL
      IF (IFLAG .NE. 0) NCFL = NCFL + 1
      IF (IFLAG .EQ. 3) IERSL = 1
      IF (IFLAG .LT. 0) IERSL = -1
      RETURN
C----------------------- End of Subroutine DSOLPK ----------------------
      END
*DECK DSPIOM
      SUBROUTINE DSPIOM (NEQ, TN, Y, SAVF, B, WGHT, N, MAXL, KMP, DELTA,
     1            HL0, JPRE, MNEWT, F, PSOL, NPSL, X, V, HES, IPVT,
     2            LIOM, WP, IWP, WK, IFLAG)
      EXTERNAL F, PSOL
      INTEGER NEQ,N,MAXL,KMP,JPRE,MNEWT,NPSL,IPVT,LIOM,IWP,IFLAG
      DOUBLE PRECISION TN,Y,SAVF,B,WGHT,DELTA,HL0,X,V,HES,WP,WK
      DIMENSION NEQ(*), Y(*), SAVF(*), B(*), WGHT(*), X(*), V(N,*),
     1   HES(MAXL,MAXL), IPVT(*), WP(*), IWP(*), WK(*)
C-----------------------------------------------------------------------
C This routine solves the linear system A * x = b using a scaled
C preconditioned version of the Incomplete Orthogonalization Method.
C An initial guess of x = 0 is assumed.
C-----------------------------------------------------------------------
C
C      On entry
C
C          NEQ = problem size, passed to F and PSOL (NEQ(1) = N).
C
C           TN = current value of t.
C
C            Y = array containing current dependent variable vector.
C
C         SAVF = array containing current value of f(t,y).
C
C         B    = the right hand side of the system A*x = b.
C                B is also used as work space when computing the
C                final approximation.
C                (B is the same as V(*,MAXL+1) in the call to DSPIOM.)
C
C         WGHT = array of length N containing scale factors.
C                1/WGHT(i) are the diagonal elements of the diagonal
C                scaling matrix D.
C
C         N    = the order of the matrix A, and the lengths
C                of the vectors Y, SAVF, B, WGHT, and X.
C
C         MAXL = the maximum allowable order of the matrix HES.
C
C          KMP = the number of previous vectors the new vector VNEW
C                must be made orthogonal to.  KMP .le. MAXL.
C
C        DELTA = tolerance on residuals b - A*x in weighted RMS-norm.
C
C          HL0 = current value of (step size h) * (coefficient l0).
C
C         JPRE = preconditioner type flag.
C
C        MNEWT = Newton iteration counter (.ge. 0).
C
C           WK = real work array of length N used by DATV and PSOL.
C
C           WP = real work array used by preconditioner PSOL.
C
C          IWP = integer work array used by preconditioner PSOL.
C
C      On return
C
C         X    = the final computed approximation to the solution
C                of the system A*x = b.
C
C         V    = the N by (LIOM+1) array containing the LIOM
C                orthogonal vectors V(*,1) to V(*,LIOM).
C
C         HES  = the LU factorization of the LIOM by LIOM upper
C                Hessenberg matrix whose entries are the
C                scaled inner products of A*V(*,k) and V(*,i).
C
C         IPVT = an integer array containg pivoting information.
C                It is loaded in DHEFA and used in DHESL.
C
C         LIOM = the number of iterations performed, and current
C                order of the upper Hessenberg matrix HES.
C
C         NPSL = the number of calls to PSOL.
C
C        IFLAG = integer error flag:
C                0 means convergence in LIOM iterations, LIOM.le.MAXL.
C                1 means the convergence test did not pass in MAXL
C                  iterations, but the residual norm is .lt. 1,
C                  or .lt. norm(b) if MNEWT = 0, and so X is computed.
C                2 means the convergence test did not pass in MAXL
C                  iterations, residual .gt. 1, and X is undefined.
C                3 means there was a recoverable error in PSOL
C                  caused by the preconditioner being out of date.
C               -1 means there was a nonrecoverable error in PSOL.
C
C-----------------------------------------------------------------------
      INTEGER I, IER, INFO, J, K, LL, LM1
      DOUBLE PRECISION BNRM, BNRM0, PROD, RHO, SNORMW, DNRM2, TEM
C
      IFLAG = 0
      LIOM = 0
      NPSL = 0
C-----------------------------------------------------------------------
C The initial residual is the vector b.  Apply scaling to b, and test
C for an immediate return with X = 0 or X = b.
C-----------------------------------------------------------------------
      DO 10 I = 1,N
 10     V(I,1) = B(I)*WGHT(I)
      BNRM0 = DNRM2 (N, V, 1)
      BNRM = BNRM0
      IF (BNRM0 .GT. DELTA) GO TO 30
      IF (MNEWT .GT. 0) GO TO 20
      CALL DCOPY (N, B, 1, X, 1)
      RETURN
 20   DO 25 I = 1,N
 25     X(I) = 0.0D0
      RETURN
 30   CONTINUE
C Apply inverse of left preconditioner to vector b. --------------------
      IER = 0
      IF (JPRE .EQ. 0 .OR. JPRE .EQ. 2) GO TO 55
      CALL PSOL (NEQ, TN, Y, SAVF, WK, HL0, WP, IWP, B, 1, IER)
      NPSL = 1
      IF (IER .NE. 0) GO TO 300
C Calculate norm of scaled vector V(*,1) and normalize it. -------------
      DO 50 I = 1,N
 50     V(I,1) = B(I)*WGHT(I)
      BNRM = DNRM2(N, V, 1)
      DELTA = DELTA*(BNRM/BNRM0)
 55   TEM = 1.0D0/BNRM
      CALL DSCAL (N, TEM, V(1,1), 1)
C Zero out the HES array. ----------------------------------------------
      DO 65 J = 1,MAXL
        DO 60 I = 1,MAXL
 60       HES(I,J) = 0.0D0
 65     CONTINUE
C-----------------------------------------------------------------------
C Main loop on LL = l to compute the vectors V(*,2) to V(*,MAXL).
C The running product PROD is needed for the convergence test.
C-----------------------------------------------------------------------
      PROD = 1.0D0
      DO 90 LL = 1,MAXL
        LIOM = LL
C-----------------------------------------------------------------------
C Call routine DATV to compute VNEW = Abar*v(l), where Abar is
C the matrix A with scaling and inverse preconditioner factors applied.
C Call routine DORTHOG to orthogonalize the new vector vnew = V(*,l+1).
C Call routine DHEFA to update the factors of HES.
C-----------------------------------------------------------------------
        CALL DATV (NEQ, Y, SAVF, V(1,LL), WGHT, X, F, PSOL, V(1,LL+1),
     1        WK, WP, IWP, HL0, JPRE, IER, NPSL)
        IF (IER .NE. 0) GO TO 300
        CALL DORTHOG (V(1,LL+1), V, HES, N, LL, MAXL, KMP, SNORMW)
        CALL DHEFA (HES, MAXL, LL, IPVT, INFO, LL)
        LM1 = LL - 1
        IF (LL .GT. 1 .AND. IPVT(LM1) .EQ. LM1) PROD = PROD*HES(LL,LM1)
        IF (INFO .NE. LL) GO TO 70
C-----------------------------------------------------------------------
C The last pivot in HES was found to be zero.
C If vnew = 0 or l = MAXL, take an error return with IFLAG = 2.
C otherwise, continue the iteration without a convergence test.
C-----------------------------------------------------------------------
        IF (SNORMW .EQ. 0.0D0) GO TO 120
        IF (LL .EQ. MAXL) GO TO 120
        GO TO 80
C-----------------------------------------------------------------------
C Update RHO, the estimate of the norm of the residual b - A*x(l).
C test for convergence.  If passed, compute approximation x(l).
C If failed and l .lt. MAXL, then continue iterating.
C-----------------------------------------------------------------------
 70     CONTINUE
        RHO = BNRM*SNORMW*ABS(PROD/HES(LL,LL))
        IF (RHO .LE. DELTA) GO TO 200
        IF (LL .EQ. MAXL) GO TO 100
C If l .lt. MAXL, store HES(l+1,l) and normalize the vector v(*,l+1).
 80     CONTINUE
        HES(LL+1,LL) = SNORMW
        TEM = 1.0D0/SNORMW
        CALL DSCAL (N, TEM, V(1,LL+1), 1)
 90     CONTINUE
C-----------------------------------------------------------------------
C l has reached MAXL without passing the convergence test:
C If RHO is not too large, compute a solution anyway and return with
C IFLAG = 1.  Otherwise return with IFLAG = 2.
C-----------------------------------------------------------------------
 100  CONTINUE
      IF (RHO .LE. 1.0D0) GO TO 150
      IF (RHO .LE. BNRM .AND. MNEWT .EQ. 0) GO TO 150
 120  CONTINUE
      IFLAG = 2
      RETURN
 150  IFLAG = 1
C-----------------------------------------------------------------------
C Compute the approximation x(l) to the solution.
C Since the vector X was used as work space, and the initial guess
C of the Newton correction is zero, X must be reset to zero.
C-----------------------------------------------------------------------
 200  CONTINUE
      LL = LIOM
      DO 210 K = 1,LL
 210    B(K) = 0.0D0
      B(1) = BNRM
      CALL DHESL (HES, MAXL, LL, IPVT, B)
      DO 220 K = 1,N
 220    X(K) = 0.0D0
      DO 230 I = 1,LL
        CALL DAXPY (N, B(I), V(1,I), 1, X, 1)
 230    CONTINUE
      DO 240 I = 1,N
 240    X(I) = X(I)/WGHT(I)
      IF (JPRE .LE. 1) RETURN
      CALL PSOL (NEQ, TN, Y, SAVF, WK, HL0, WP, IWP, X, 2, IER)
      NPSL = NPSL + 1
      IF (IER .NE. 0) GO TO 300
      RETURN
C-----------------------------------------------------------------------
C This block handles error returns forced by routine PSOL.
C-----------------------------------------------------------------------
 300  CONTINUE
      IF (IER .LT. 0) IFLAG = -1
      IF (IER .GT. 0) IFLAG = 3
      RETURN
C----------------------- End of Subroutine DSPIOM ----------------------
      END
*DECK DATV
      SUBROUTINE DATV (NEQ, Y, SAVF, V, WGHT, FTEM, F, PSOL, Z, VTEM,
     1                WP, IWP, HL0, JPRE, IER, NPSL)
      EXTERNAL F, PSOL
      INTEGER NEQ, IWP, JPRE, IER, NPSL
      DOUBLE PRECISION Y, SAVF, V, WGHT, FTEM, Z, VTEM, WP, HL0
      DIMENSION NEQ(*), Y(*), SAVF(*), V(*), WGHT(*), FTEM(*), Z(*),
     1   VTEM(*), WP(*), IWP(*)
      INTEGER IOWND, IOWNS,
     1   ICF, IERPJ, IERSL, JCUR, JSTART, KFLAG, L,
     2   LYH, LEWT, LACOR, LSAVF, LWM, LIWM, METH, MITER,
     3   MAXORD, MAXCOR, MSBP, MXNCF, N, NQ, NST, NFE, NJE, NQU
      DOUBLE PRECISION ROWNS,
     1   CCMAX, EL0, H, HMIN, HMXI, HU, RC, TN, UROUND
      COMMON /DLS001/ ROWNS(209),
     1   CCMAX, EL0, H, HMIN, HMXI, HU, RC, TN, UROUND,
     2   IOWND(6), IOWNS(6),
     3   ICF, IERPJ, IERSL, JCUR, JSTART, KFLAG, L,
     4   LYH, LEWT, LACOR, LSAVF, LWM, LIWM, METH, MITER,
     5   MAXORD, MAXCOR, MSBP, MXNCF, N, NQ, NST, NFE, NJE, NQU
C-----------------------------------------------------------------------
C This routine computes the product
C
C   (D-inverse)*(P1-inverse)*(I - hl0*df/dy)*(P2-inverse)*(D*v),
C
C where D is a diagonal scaling matrix, and P1 and P2 are the
C left and right preconditioning matrices, respectively.
C v is assumed to have WRMS norm equal to 1.
C The product is stored in z.  This is computed by a
C difference quotient, a call to F, and two calls to PSOL.
C-----------------------------------------------------------------------
C
C      On entry
C
C          NEQ = problem size, passed to F and PSOL (NEQ(1) = N).
C
C            Y = array containing current dependent variable vector.
C
C         SAVF = array containing current value of f(t,y).
C
C            V = real array of length N (can be the same array as Z).
C
C         WGHT = array of length N containing scale factors.
C                1/WGHT(i) are the diagonal elements of the matrix D.
C
C         FTEM = work array of length N.
C
C         VTEM = work array of length N used to store the
C                unscaled version of V.
C
C           WP = real work array used by preconditioner PSOL.
C
C          IWP = integer work array used by preconditioner PSOL.
C
C          HL0 = current value of (step size h) * (coefficient l0).
C
C         JPRE = preconditioner type flag.
C
C
C      On return
C
C            Z = array of length N containing desired scaled
C                matrix-vector product.
C
C          IER = error flag from PSOL.
C
C         NPSL = the number of calls to PSOL.
C
C In addition, this routine uses the Common variables TN, N, NFE.
C-----------------------------------------------------------------------
      INTEGER I
      DOUBLE PRECISION FAC, RNORM, DNRM2, TEMPN
C
C Set VTEM = D * V.
      DO 10 I = 1,N
 10     VTEM(I) = V(I)/WGHT(I)
      IER = 0
      IF (JPRE .GE. 2) GO TO 30
C
C JPRE = 0 or 1.  Save Y in Z and increment Y by VTEM.
      CALL DCOPY (N, Y, 1, Z, 1)
      DO 20 I = 1,N
 20     Y(I) = Z(I) + VTEM(I)
      FAC = HL0
      GO TO 60
C
C JPRE = 2 or 3.  Apply inverse of right preconditioner to VTEM.
 30   CONTINUE
      CALL PSOL (NEQ, TN, Y, SAVF, FTEM, HL0, WP, IWP, VTEM, 2, IER)
      NPSL = NPSL + 1
      IF (IER .NE. 0) RETURN
C Calculate L-2 norm of (D-inverse) * VTEM.
      DO 40 I = 1,N
 40     Z(I) = VTEM(I)*WGHT(I)
      TEMPN = DNRM2 (N, Z, 1)
      RNORM = 1.0D0/TEMPN
C Save Y in Z and increment Y by VTEM/norm.
      CALL DCOPY (N, Y, 1, Z, 1)
      DO 50 I = 1,N
 50     Y(I) = Z(I) + VTEM(I)*RNORM
      FAC = HL0*TEMPN
C
C For all JPRE, call F with incremented Y argument, and restore Y.
 60   CONTINUE
      CALL F (NEQ, TN, Y, FTEM)
      NFE = NFE + 1
      CALL DCOPY (N, Z, 1, Y, 1)
C Set Z = (identity - hl0*Jacobian) * VTEM, using difference quotient.
      DO 70 I = 1,N
 70     Z(I) = FTEM(I) - SAVF(I)
      DO 80 I = 1,N
 80     Z(I) = VTEM(I) - FAC*Z(I)
C Apply inverse of left preconditioner to Z, if nontrivial.
      IF (JPRE .EQ. 0 .OR. JPRE .EQ. 2) GO TO 85
      CALL PSOL (NEQ, TN, Y, SAVF, FTEM, HL0, WP, IWP, Z, 1, IER)
      NPSL = NPSL + 1
      IF (IER .NE. 0) RETURN
 85   CONTINUE
C Apply D-inverse to Z and return.
      DO 90 I = 1,N
 90     Z(I) = Z(I)*WGHT(I)
      RETURN
C----------------------- End of Subroutine DATV ------------------------
      END
*DECK DORTHOG
      SUBROUTINE DORTHOG (VNEW, V, HES, N, LL, LDHES, KMP, SNORMW)
      INTEGER N, LL, LDHES, KMP
      DOUBLE PRECISION VNEW, V, HES, SNORMW
      DIMENSION VNEW(*), V(N,*), HES(LDHES,*)
C-----------------------------------------------------------------------
C This routine orthogonalizes the vector VNEW against the previous
C KMP vectors in the V array.  It uses a modified Gram-Schmidt
C orthogonalization procedure with conditional reorthogonalization.
C This is the version of 28 may 1986.
C-----------------------------------------------------------------------
C
C      On entry
C
C         VNEW = the vector of length N containing a scaled product
C                of the Jacobian and the vector V(*,LL).
C
C         V    = the N x l array containing the previous LL
C                orthogonal vectors v(*,1) to v(*,LL).
C
C         HES  = an LL x LL upper Hessenberg matrix containing,
C                in HES(i,k), k.lt.LL, scaled inner products of
C                A*V(*,k) and V(*,i).
C
C        LDHES = the leading dimension of the HES array.
C
C         N    = the order of the matrix A, and the length of VNEW.
C
C         LL   = the current order of the matrix HES.
C
C          KMP = the number of previous vectors the new vector VNEW
C                must be made orthogonal to (KMP .le. MAXL).
C
C
C      On return
C
C         VNEW = the new vector orthogonal to V(*,i0) to V(*,LL),
C                where i0 = MAX(1, LL-KMP+1).
C
C         HES  = upper Hessenberg matrix with column LL filled in with
C                scaled inner products of A*V(*,LL) and V(*,i).
C
C       SNORMW = L-2 norm of VNEW.
C
C-----------------------------------------------------------------------
      INTEGER I, I0
      DOUBLE PRECISION ARG, DDOT, DNRM2, SUMDSQ, TEM, VNRM
C
C Get norm of unaltered VNEW for later use. ----------------------------
      VNRM = DNRM2 (N, VNEW, 1)
C-----------------------------------------------------------------------
C Do modified Gram-Schmidt on VNEW = A*v(LL).
C Scaled inner products give new column of HES.
C Projections of earlier vectors are subtracted from VNEW.
C-----------------------------------------------------------------------
      I0 = MAX(1,LL-KMP+1)
      DO 10 I = I0,LL
        HES(I,LL) = DDOT (N, V(1,I), 1, VNEW, 1)
        TEM = -HES(I,LL)
        CALL DAXPY (N, TEM, V(1,I), 1, VNEW, 1)
 10     CONTINUE
C-----------------------------------------------------------------------
C Compute SNORMW = norm of VNEW.
C If VNEW is small compared to its input value (in norm), then
C reorthogonalize VNEW to V(*,1) through V(*,LL).
C Correct if relative correction exceeds 1000*(unit roundoff).
C finally, correct SNORMW using the dot products involved.
C-----------------------------------------------------------------------
      SNORMW = DNRM2 (N, VNEW, 1)
      IF (VNRM + 0.001D0*SNORMW .NE. VNRM) RETURN
      SUMDSQ = 0.0D0
      DO 30 I = I0,LL
        TEM = -DDOT (N, V(1,I), 1, VNEW, 1)
        IF (HES(I,LL) + 0.001D0*TEM .EQ. HES(I,LL)) GO TO 30
        HES(I,LL) = HES(I,LL) - TEM
        CALL DAXPY (N, TEM, V(1,I), 1, VNEW, 1)
        SUMDSQ = SUMDSQ + TEM**2
 30     CONTINUE
      IF (SUMDSQ .EQ. 0.0D0) RETURN
      ARG = MAX(0.0D0,SNORMW**2 - SUMDSQ)
      SNORMW = SQRT(ARG)
C
      RETURN
C----------------------- End of Subroutine DORTHOG ---------------------
      END
*DECK DSPIGMR
      SUBROUTINE DSPIGMR (NEQ, TN, Y, SAVF, B, WGHT, N, MAXL, MAXLP1,
     1  KMP, DELTA, HL0, JPRE, MNEWT, F, PSOL, NPSL, X, V, HES, Q,
     2  LGMR, WP, IWP, WK, DL, IFLAG)
      EXTERNAL F, PSOL
      INTEGER NEQ,N,MAXL,MAXLP1,KMP,JPRE,MNEWT,NPSL,LGMR,IWP,IFLAG
      DOUBLE PRECISION TN,Y,SAVF,B,WGHT,DELTA,HL0,X,V,HES,Q,WP,WK,DL
      DIMENSION NEQ(*), Y(*), SAVF(*), B(*), WGHT(*), X(*), V(N,*),
     1    HES(MAXLP1,*), Q(*), WP(*), IWP(*), WK(*), DL(*)
C-----------------------------------------------------------------------
C This routine solves the linear system A * x = b using a scaled
C preconditioned version of the Generalized Minimal Residual method.
C An initial guess of x = 0 is assumed.
C-----------------------------------------------------------------------
C
C      On entry
C
C          NEQ = problem size, passed to F and PSOL (NEQ(1) = N).
C
C           TN = current value of t.
C
C            Y = array containing current dependent variable vector.
C
C         SAVF = array containing current value of f(t,y).
C
C            B = the right hand side of the system A*x = b.
C                B is also used as work space when computing
C                the final approximation.
C                (B is the same as V(*,MAXL+1) in the call to DSPIGMR.)
C
C         WGHT = the vector of length N containing the nonzero
C                elements of the diagonal scaling matrix.
C
C            N = the order of the matrix A, and the lengths
C                of the vectors WGHT, B and X.
C
C         MAXL = the maximum allowable order of the matrix HES.
C
C       MAXLP1 = MAXL + 1, used for dynamic dimensioning of HES.
C
C          KMP = the number of previous vectors the new vector VNEW
C                must be made orthogonal to.  KMP .le. MAXL.
C
C        DELTA = tolerance on residuals b - A*x in weighted RMS-norm.
C
C          HL0 = current value of (step size h) * (coefficient l0).
C
C         JPRE = preconditioner type flag.
C
C        MNEWT = Newton iteration counter (.ge. 0).
C
C           WK = real work array used by routine DATV and PSOL.
C
C           DL = real work array used for calculation of the residual
C                norm RHO when the method is incomplete (KMP .lt. MAXL).
C                Not needed or referenced in complete case (KMP = MAXL).
C
C           WP = real work array used by preconditioner PSOL.
C
C          IWP = integer work array used by preconditioner PSOL.
C
C      On return
C
C         X    = the final computed approximation to the solution
C                of the system A*x = b.
C
C         LGMR = the number of iterations performed and
C                the current order of the upper Hessenberg
C                matrix HES.
C
C         NPSL = the number of calls to PSOL.
C
C         V    = the N by (LGMR+1) array containing the LGMR
C                orthogonal vectors V(*,1) to V(*,LGMR).
C
C         HES  = the upper triangular factor of the QR decomposition
C                of the (LGMR+1) by lgmr upper Hessenberg matrix whose
C                entries are the scaled inner-products of A*V(*,i)
C                and V(*,k).
C
C         Q    = real array of length 2*MAXL containing the components
C                of the Givens rotations used in the QR decomposition
C                of HES.  It is loaded in DHEQR and used in DHELS.
C
C        IFLAG = integer error flag:
C                0 means convergence in LGMR iterations, LGMR .le. MAXL.
C                1 means the convergence test did not pass in MAXL
C                  iterations, but the residual norm is .lt. 1,
C                  or .lt. norm(b) if MNEWT = 0, and so x is computed.
C                2 means the convergence test did not pass in MAXL
C                  iterations, residual .gt. 1, and X is undefined.
C                3 means there was a recoverable error in PSOL
C                  caused by the preconditioner being out of date.
C               -1 means there was a nonrecoverable error in PSOL.
C
C-----------------------------------------------------------------------
      INTEGER I, IER, INFO, IP1, I2, J, K, LL, LLP1
      DOUBLE PRECISION BNRM,BNRM0,C,DLNRM,PROD,RHO,S,SNORMW,DNRM2,TEM
C
      IFLAG = 0
      LGMR = 0
      NPSL = 0
C-----------------------------------------------------------------------
C The initial residual is the vector b.  Apply scaling to b, and test
C for an immediate return with X = 0 or X = b.
C-----------------------------------------------------------------------
      DO 10 I = 1,N
 10     V(I,1) = B(I)*WGHT(I)
      BNRM0 = DNRM2 (N, V, 1)
      BNRM = BNRM0
      IF (BNRM0 .GT. DELTA) GO TO 30
      IF (MNEWT .GT. 0) GO TO 20
      CALL DCOPY (N, B, 1, X, 1)
      RETURN
 20   DO 25 I = 1,N
 25     X(I) = 0.0D0
      RETURN
 30   CONTINUE
C Apply inverse of left preconditioner to vector b. --------------------
      IER = 0
      IF (JPRE .EQ. 0 .OR. JPRE .EQ. 2) GO TO 55
      CALL PSOL (NEQ, TN, Y, SAVF, WK, HL0, WP, IWP, B, 1, IER)
      NPSL = 1
      IF (IER .NE. 0) GO TO 300
C Calculate norm of scaled vector V(*,1) and normalize it. -------------
      DO 50 I = 1,N
 50     V(I,1) = B(I)*WGHT(I)
      BNRM = DNRM2 (N, V, 1)
      DELTA = DELTA*(BNRM/BNRM0)
 55   TEM = 1.0D0/BNRM
      CALL DSCAL (N, TEM, V(1,1), 1)
C Zero out the HES array. ----------------------------------------------
      DO 65 J = 1,MAXL
        DO 60 I = 1,MAXLP1
 60       HES(I,J) = 0.0D0
 65     CONTINUE
C-----------------------------------------------------------------------
C Main loop to compute the vectors V(*,2) to V(*,MAXL).
C The running product PROD is needed for the convergence test.
C-----------------------------------------------------------------------
      PROD = 1.0D0
      DO 90 LL = 1,MAXL
        LGMR = LL
C-----------------------------------------------------------------------
C Call routine DATV to compute VNEW = Abar*v(ll), where Abar is
C the matrix A with scaling and inverse preconditioner factors applied.
C Call routine DORTHOG to orthogonalize the new vector VNEW = V(*,LL+1).
C Call routine DHEQR to update the factors of HES.
C-----------------------------------------------------------------------
        CALL DATV (NEQ, Y, SAVF, V(1,LL), WGHT, X, F, PSOL, V(1,LL+1),
     1        WK, WP, IWP, HL0, JPRE, IER, NPSL)
        IF (IER .NE. 0) GO TO 300
        CALL DORTHOG (V(1,LL+1), V, HES, N, LL, MAXLP1, KMP, SNORMW)
        HES(LL+1,LL) = SNORMW
        CALL DHEQR (HES, MAXLP1, LL, Q, INFO, LL)
        IF (INFO .EQ. LL) GO TO 120
C-----------------------------------------------------------------------
C Update RHO, the estimate of the norm of the residual b - A*xl.
C If KMP .lt. MAXL, then the vectors V(*,1),...,V(*,LL+1) are not
C necessarily orthogonal for LL .gt. KMP.  The vector DL must then
C be computed, and its norm used in the calculation of RHO.
C-----------------------------------------------------------------------
        PROD = PROD*Q(2*LL)
        RHO = ABS(PROD*BNRM)
        IF ((LL.GT.KMP) .AND. (KMP.LT.MAXL)) THEN
          IF (LL .EQ. KMP+1) THEN
            CALL DCOPY (N, V(1,1), 1, DL, 1)
            DO 75 I = 1,KMP
              IP1 = I + 1
              I2 = I*2
              S = Q(I2)
              C = Q(I2-1)
              DO 70 K = 1,N
 70             DL(K) = S*DL(K) + C*V(K,IP1)
 75           CONTINUE
            ENDIF
          S = Q(2*LL)
          C = Q(2*LL-1)/SNORMW
          LLP1 = LL + 1
          DO 80 K = 1,N
 80         DL(K) = S*DL(K) + C*V(K,LLP1)
          DLNRM = DNRM2 (N, DL, 1)
          RHO = RHO*DLNRM
          ENDIF
C-----------------------------------------------------------------------
C Test for convergence.  If passed, compute approximation xl.
C if failed and LL .lt. MAXL, then continue iterating.
C-----------------------------------------------------------------------
        IF (RHO .LE. DELTA) GO TO 200
        IF (LL .EQ. MAXL) GO TO 100
C-----------------------------------------------------------------------
C Rescale so that the norm of V(1,LL+1) is one.
C-----------------------------------------------------------------------
        TEM = 1.0D0/SNORMW
        CALL DSCAL (N, TEM, V(1,LL+1), 1)
 90     CONTINUE
 100  CONTINUE
      IF (RHO .LE. 1.0D0) GO TO 150
      IF (RHO .LE. BNRM .AND. MNEWT .EQ. 0) GO TO 150
 120  CONTINUE
      IFLAG = 2
      RETURN
 150  IFLAG = 1
C-----------------------------------------------------------------------
C Compute the approximation xl to the solution.
C Since the vector X was used as work space, and the initial guess
C of the Newton correction is zero, X must be reset to zero.
C-----------------------------------------------------------------------
 200  CONTINUE
      LL = LGMR
      LLP1 = LL + 1
      DO 210 K = 1,LLP1
 210    B(K) = 0.0D0
      B(1) = BNRM
      CALL DHELS (HES, MAXLP1, LL, Q, B)
      DO 220 K = 1,N
 220    X(K) = 0.0D0
      DO 230 I = 1,LL
        CALL DAXPY (N, B(I), V(1,I), 1, X, 1)
 230    CONTINUE
      DO 240 I = 1,N
 240    X(I) = X(I)/WGHT(I)
      IF (JPRE .LE. 1) RETURN
      CALL PSOL (NEQ, TN, Y, SAVF, WK, HL0, WP, IWP, X, 2, IER)
      NPSL = NPSL + 1
      IF (IER .NE. 0) GO TO 300
      RETURN
C-----------------------------------------------------------------------
C This block handles error returns forced by routine PSOL.
C-----------------------------------------------------------------------
 300  CONTINUE
      IF (IER .LT. 0) IFLAG = -1
      IF (IER .GT. 0) IFLAG = 3
C
      RETURN
C----------------------- End of Subroutine DSPIGMR ---------------------
      END
*DECK DPCG
      SUBROUTINE DPCG (NEQ, TN, Y, SAVF, R, WGHT, N, MAXL, DELTA, HL0,
     1 JPRE, MNEWT, F, PSOL, NPSL, X, P, W, Z, LPCG, WP, IWP, WK, IFLAG)
      EXTERNAL F, PSOL
      INTEGER NEQ, N, MAXL, JPRE, MNEWT, NPSL, LPCG, IWP, IFLAG
      DOUBLE PRECISION TN,Y,SAVF,R,WGHT,DELTA,HL0,X,P,W,Z,WP,WK
      DIMENSION NEQ(*), Y(*), SAVF(*), R(*), WGHT(*), X(*), P(*), W(*),
     1   Z(*), WP(*), IWP(*), WK(*)
C-----------------------------------------------------------------------
C This routine computes the solution to the system A*x = b using a
C preconditioned version of the Conjugate Gradient algorithm.
C It is assumed here that the matrix A and the preconditioner
C matrix M are symmetric positive definite or nearly so.
C-----------------------------------------------------------------------
C
C      On entry
C
C          NEQ = problem size, passed to F and PSOL (NEQ(1) = N).
C
C           TN = current value of t.
C
C            Y = array containing current dependent variable vector.
C
C         SAVF = array containing current value of f(t,y).
C
C            R = the right hand side of the system A*x = b.
C
C         WGHT = array of length N containing scale factors.
C                1/WGHT(i) are the diagonal elements of the diagonal
C                scaling matrix D.
C
C            N = the order of the matrix A, and the lengths
C                of the vectors Y, SAVF, R, WGHT, P, W, Z, WK, and X.
C
C         MAXL = the maximum allowable number of iterates.
C
C        DELTA = tolerance on residuals b - A*x in weighted RMS-norm.
C
C          HL0 = current value of (step size h) * (coefficient l0).
C
C         JPRE = preconditioner type flag.
C
C        MNEWT = Newton iteration counter (.ge. 0).
C
C           WK = real work array used by routine DATP.
C
C           WP = real work array used by preconditioner PSOL.
C
C          IWP = integer work array used by preconditioner PSOL.
C
C      On return
C
C         X    = the final computed approximation to the solution
C                of the system A*x = b.
C
C         LPCG = the number of iterations performed, and current
C                order of the upper Hessenberg matrix HES.
C
C         NPSL = the number of calls to PSOL.
C
C        IFLAG = integer error flag:
C                0 means convergence in LPCG iterations, LPCG .le. MAXL.
C                1 means the convergence test did not pass in MAXL
C                  iterations, but the residual norm is .lt. 1,
C                  or .lt. norm(b) if MNEWT = 0, and so X is computed.
C                2 means the convergence test did not pass in MAXL
C                  iterations, residual .gt. 1, and X is undefined.
C                3 means there was a recoverable error in PSOL
C                  caused by the preconditioner being out of date.
C                4 means there was a zero denominator in the algorithm.
C                  The system matrix or preconditioner matrix is not
C                  sufficiently close to being symmetric pos. definite.
C               -1 means there was a nonrecoverable error in PSOL.
C
C-----------------------------------------------------------------------
      INTEGER I, IER
      DOUBLE PRECISION ALPHA,BETA,BNRM,PTW,RNRM,DDOT,DVNORM,ZTR,ZTR0
C
      IFLAG = 0
      NPSL = 0
      LPCG = 0
      DO 10 I = 1,N
 10     X(I) = 0.0D0
      BNRM = DVNORM (N, R, WGHT)
C Test for immediate return with X = 0 or X = b. -----------------------
      IF (BNRM .GT. DELTA) GO TO 20
      IF (MNEWT .GT. 0) RETURN
      CALL DCOPY (N, R, 1, X, 1)
      RETURN
C
 20   ZTR = 0.0D0
C Loop point for PCG iterations. ---------------------------------------
 30   CONTINUE
      LPCG = LPCG + 1
      CALL DCOPY (N, R, 1, Z, 1)
      IER = 0
      IF (JPRE .EQ. 0) GO TO 40
      CALL PSOL (NEQ, TN, Y, SAVF, WK, HL0, WP, IWP, Z, 3, IER)
      NPSL = NPSL + 1
      IF (IER .NE. 0) GO TO 100
 40   CONTINUE
      ZTR0 = ZTR
      ZTR = DDOT (N, Z, 1, R, 1)
      IF (LPCG .NE. 1) GO TO 50
      CALL DCOPY (N, Z, 1, P, 1)
      GO TO 70
 50   CONTINUE
      IF (ZTR0 .EQ. 0.0D0) GO TO 200
      BETA = ZTR/ZTR0
      DO 60 I = 1,N
 60     P(I) = Z(I) + BETA*P(I)
 70   CONTINUE
C-----------------------------------------------------------------------
C  Call DATP to compute A*p and return the answer in W.
C-----------------------------------------------------------------------
      CALL DATP (NEQ, Y, SAVF, P, WGHT, HL0, WK, F, W)
C
      PTW = DDOT (N, P, 1, W, 1)
      IF (PTW .EQ. 0.0D0) GO TO 200
      ALPHA = ZTR/PTW
      CALL DAXPY (N, ALPHA, P, 1, X, 1)
      ALPHA = -ALPHA
      CALL DAXPY (N, ALPHA, W, 1, R, 1)
      RNRM = DVNORM (N, R, WGHT)
      IF (RNRM .LE. DELTA) RETURN
      IF (LPCG .LT. MAXL) GO TO 30
      IFLAG = 2
      IF (RNRM .LE. 1.0D0) IFLAG = 1
      IF (RNRM .LE. BNRM .AND. MNEWT .EQ. 0) IFLAG = 1
      RETURN
C-----------------------------------------------------------------------
C This block handles error returns from PSOL.
C-----------------------------------------------------------------------
 100  CONTINUE
      IF (IER .LT. 0) IFLAG = -1
      IF (IER .GT. 0) IFLAG = 3
      RETURN
C-----------------------------------------------------------------------
C This block handles division by zero errors.
C-----------------------------------------------------------------------
 200  CONTINUE
      IFLAG = 4
      RETURN
C----------------------- End of Subroutine DPCG ------------------------
      END
*DECK DPCGS
      SUBROUTINE DPCGS (NEQ, TN, Y, SAVF, R, WGHT, N, MAXL, DELTA, HL0,
     1 JPRE, MNEWT, F, PSOL, NPSL, X, P, W, Z, LPCG, WP, IWP, WK, IFLAG)
      EXTERNAL F, PSOL
      INTEGER NEQ, N, MAXL, JPRE, MNEWT, NPSL, LPCG, IWP, IFLAG
      DOUBLE PRECISION TN,Y,SAVF,R,WGHT,DELTA,HL0,X,P,W,Z,WP,WK
      DIMENSION NEQ(*), Y(*), SAVF(*), R(*), WGHT(*), X(*), P(*), W(*),
     1   Z(*), WP(*), IWP(*), WK(*)
C-----------------------------------------------------------------------
C This routine computes the solution to the system A*x = b using a
C scaled preconditioned version of the Conjugate Gradient algorithm.
C It is assumed here that the scaled matrix D**-1 * A * D and the
C scaled preconditioner D**-1 * M * D are close to being
C symmetric positive definite.
C-----------------------------------------------------------------------
C
C      On entry
C
C          NEQ = problem size, passed to F and PSOL (NEQ(1) = N).
C
C           TN = current value of t.
C
C            Y = array containing current dependent variable vector.
C
C         SAVF = array containing current value of f(t,y).
C
C            R = the right hand side of the system A*x = b.
C
C         WGHT = array of length N containing scale factors.
C                1/WGHT(i) are the diagonal elements of the diagonal
C                scaling matrix D.
C
C            N = the order of the matrix A, and the lengths
C                of the vectors Y, SAVF, R, WGHT, P, W, Z, WK, and X.
C
C         MAXL = the maximum allowable number of iterates.
C
C        DELTA = tolerance on residuals b - A*x in weighted RMS-norm.
C
C          HL0 = current value of (step size h) * (coefficient l0).
C
C         JPRE = preconditioner type flag.
C
C        MNEWT = Newton iteration counter (.ge. 0).
C
C           WK = real work array used by routine DATP.
C
C           WP = real work array used by preconditioner PSOL.
C
C          IWP = integer work array used by preconditioner PSOL.
C
C      On return
C
C         X    = the final computed approximation to the solution
C                of the system A*x = b.
C
C         LPCG = the number of iterations performed, and current
C                order of the upper Hessenberg matrix HES.
C
C         NPSL = the number of calls to PSOL.
C
C        IFLAG = integer error flag:
C                0 means convergence in LPCG iterations, LPCG .le. MAXL.
C                1 means the convergence test did not pass in MAXL
C                  iterations, but the residual norm is .lt. 1,
C                  or .lt. norm(b) if MNEWT = 0, and so X is computed.
C                2 means the convergence test did not pass in MAXL
C                  iterations, residual .gt. 1, and X is undefined.
C                3 means there was a recoverable error in PSOL
C                  caused by the preconditioner being out of date.
C                4 means there was a zero denominator in the algorithm.
C                  the scaled matrix or scaled preconditioner is not
C                  sufficiently close to being symmetric pos. definite.
C               -1 means there was a nonrecoverable error in PSOL.
C
C-----------------------------------------------------------------------
      INTEGER I, IER
      DOUBLE PRECISION ALPHA, BETA, BNRM, PTW, RNRM, DVNORM, ZTR, ZTR0
C
      IFLAG = 0
      NPSL = 0
      LPCG = 0
      DO 10 I = 1,N
 10     X(I) = 0.0D0
      BNRM = DVNORM (N, R, WGHT)
C Test for immediate return with X = 0 or X = b. -----------------------
      IF (BNRM .GT. DELTA) GO TO 20
      IF (MNEWT .GT. 0) RETURN
      CALL DCOPY (N, R, 1, X, 1)
      RETURN
C
 20   ZTR = 0.0D0
C Loop point for PCG iterations. ---------------------------------------
 30   CONTINUE
      LPCG = LPCG + 1
      CALL DCOPY (N, R, 1, Z, 1)
      IER = 0
      IF (JPRE .EQ. 0) GO TO 40
      CALL PSOL (NEQ, TN, Y, SAVF, WK, HL0, WP, IWP, Z, 3, IER)
      NPSL = NPSL + 1
      IF (IER .NE. 0) GO TO 100
 40   CONTINUE
      ZTR0 = ZTR
      ZTR = 0.0D0
      DO 45 I = 1,N
 45     ZTR = ZTR + Z(I)*R(I)*WGHT(I)**2
      IF (LPCG .NE. 1) GO TO 50
      CALL DCOPY (N, Z, 1, P, 1)
      GO TO 70
 50   CONTINUE
      IF (ZTR0 .EQ. 0.0D0) GO TO 200
      BETA = ZTR/ZTR0
      DO 60 I = 1,N
 60     P(I) = Z(I) + BETA*P(I)
 70   CONTINUE
C-----------------------------------------------------------------------
C  Call DATP to compute A*p and return the answer in W.
C-----------------------------------------------------------------------
      CALL DATP (NEQ, Y, SAVF, P, WGHT, HL0, WK, F, W)
C
      PTW = 0.0D0
      DO 80 I = 1,N
 80     PTW = PTW + P(I)*W(I)*WGHT(I)**2
      IF (PTW .EQ. 0.0D0) GO TO 200
      ALPHA = ZTR/PTW
      CALL DAXPY (N, ALPHA, P, 1, X, 1)
      ALPHA = -ALPHA
      CALL DAXPY (N, ALPHA, W, 1, R, 1)
      RNRM = DVNORM (N, R, WGHT)
      IF (RNRM .LE. DELTA) RETURN
      IF (LPCG .LT. MAXL) GO TO 30
      IFLAG = 2
      IF (RNRM .LE. 1.0D0) IFLAG = 1
      IF (RNRM .LE. BNRM .AND. MNEWT .EQ. 0) IFLAG = 1
      RETURN
C-----------------------------------------------------------------------
C This block handles error returns from PSOL.
C-----------------------------------------------------------------------
 100  CONTINUE
      IF (IER .LT. 0) IFLAG = -1
      IF (IER .GT. 0) IFLAG = 3
      RETURN
C-----------------------------------------------------------------------
C This block handles division by zero errors.
C-----------------------------------------------------------------------
 200  CONTINUE
      IFLAG = 4
      RETURN
C----------------------- End of Subroutine DPCGS -----------------------
      END
*DECK DATP
      SUBROUTINE DATP (NEQ, Y, SAVF, P, WGHT, HL0, WK, F, W)
      EXTERNAL F
      INTEGER NEQ
      DOUBLE PRECISION Y, SAVF, P, WGHT, HL0, WK, W
      DIMENSION NEQ(*), Y(*), SAVF(*), P(*), WGHT(*), WK(*), W(*)
      INTEGER IOWND, IOWNS,
     1   ICF, IERPJ, IERSL, JCUR, JSTART, KFLAG, L,
     2   LYH, LEWT, LACOR, LSAVF, LWM, LIWM, METH, MITER,
     3   MAXORD, MAXCOR, MSBP, MXNCF, N, NQ, NST, NFE, NJE, NQU
      DOUBLE PRECISION ROWNS,
     1   CCMAX, EL0, H, HMIN, HMXI, HU, RC, TN, UROUND
      COMMON /DLS001/ ROWNS(209),
     1   CCMAX, EL0, H, HMIN, HMXI, HU, RC, TN, UROUND,
     2   IOWND(6), IOWNS(6),
     3   ICF, IERPJ, IERSL, JCUR, JSTART, KFLAG, L,
     4   LYH, LEWT, LACOR, LSAVF, LWM, LIWM, METH, MITER,
     5   MAXORD, MAXCOR, MSBP, MXNCF, N, NQ, NST, NFE, NJE, NQU
C-----------------------------------------------------------------------
C This routine computes the product
C
C              w = (I - hl0*df/dy)*p
C
C This is computed by a call to F and a difference quotient.
C-----------------------------------------------------------------------
C
C      On entry
C
C          NEQ = problem size, passed to F and PSOL (NEQ(1) = N).
C
C            Y = array containing current dependent variable vector.
C
C         SAVF = array containing current value of f(t,y).
C
C            P = real array of length N.
C
C         WGHT = array of length N containing scale factors.
C                1/WGHT(i) are the diagonal elements of the matrix D.
C
C           WK = work array of length N.
C
C      On return
C
C
C            W = array of length N containing desired
C                matrix-vector product.
C
C In addition, this routine uses the Common variables TN, N, NFE.
C-----------------------------------------------------------------------
      INTEGER I
      DOUBLE PRECISION FAC, PNRM, RPNRM, DVNORM
C
      PNRM = DVNORM (N, P, WGHT)
      RPNRM = 1.0D0/PNRM
      CALL DCOPY (N, Y, 1, W, 1)
      DO 20 I = 1,N
 20     Y(I) = W(I) + P(I)*RPNRM
      CALL F (NEQ, TN, Y, WK)
      NFE = NFE + 1
      CALL DCOPY (N, W, 1, Y, 1)
      FAC = HL0*PNRM
      DO 40 I = 1,N
 40     W(I) = P(I) - FAC*(WK(I) - SAVF(I))
      RETURN
C----------------------- End of Subroutine DATP ------------------------
      END
*DECK DUSOL
      SUBROUTINE DUSOL (NEQ, TN, Y, SAVF, B, WGHT, N, DELTA, HL0, MNEWT,
     1   PSOL, NPSL, X, WP, IWP, WK, IFLAG)
      EXTERNAL PSOL
      INTEGER NEQ, N, MNEWT, NPSL, IWP, IFLAG
      DOUBLE PRECISION TN, Y, SAVF, B, WGHT, DELTA, HL0, X, WP, WK
      DIMENSION NEQ(*), Y(*), SAVF(*), B(*), WGHT(*), X(*),
     1   WP(*), IWP(*), WK(*)
C-----------------------------------------------------------------------
C This routine solves the linear system A * x = b using only a call
C to the user-supplied routine PSOL (no Krylov iteration).
C If the norm of the right-hand side vector b is smaller than DELTA,
C the vector X returned is X = b (if MNEWT = 0) or X = 0 otherwise.
C PSOL is called with an LR argument of 0.
C-----------------------------------------------------------------------
C
C      On entry
C
C          NEQ = problem size, passed to F and PSOL (NEQ(1) = N).
C
C           TN = current value of t.
C
C            Y = array containing current dependent variable vector.
C
C         SAVF = array containing current value of f(t,y).
C
C            B = the right hand side of the system A*x = b.
C
C         WGHT = the vector of length N containing the nonzero
C                elements of the diagonal scaling matrix.
C
C            N = the order of the matrix A, and the lengths
C                of the vectors WGHT, B and X.
C
C        DELTA = tolerance on residuals b - A*x in weighted RMS-norm.
C
C          HL0 = current value of (step size h) * (coefficient l0).
C
C        MNEWT = Newton iteration counter (.ge. 0).
C
C           WK = real work array used by PSOL.
C
C           WP = real work array used by preconditioner PSOL.
C
C          IWP = integer work array used by preconditioner PSOL.
C
C      On return
C
C         X    = the final computed approximation to the solution
C                of the system A*x = b.
C
C         NPSL = the number of calls to PSOL.
C
C        IFLAG = integer error flag:
C                0 means no trouble occurred.
C                3 means there was a recoverable error in PSOL
C                  caused by the preconditioner being out of date.
C               -1 means there was a nonrecoverable error in PSOL.
C
C-----------------------------------------------------------------------
      INTEGER I, IER
      DOUBLE PRECISION BNRM, DVNORM
C
      IFLAG = 0
      NPSL = 0
C-----------------------------------------------------------------------
C Test for an immediate return with X = 0 or X = b.
C-----------------------------------------------------------------------
      BNRM = DVNORM (N, B, WGHT)
      IF (BNRM .GT. DELTA) GO TO 30
      IF (MNEWT .GT. 0) GO TO 10
      CALL DCOPY (N, B, 1, X, 1)
      RETURN
 10   DO 20 I = 1,N
 20     X(I) = 0.0D0
      RETURN
C Make call to PSOL and copy result from B to X. -----------------------
 30   IER = 0
      CALL PSOL (NEQ, TN, Y, SAVF, WK, HL0, WP, IWP, B, 0, IER)
      NPSL = 1
      IF (IER .NE. 0) GO TO 100
      CALL DCOPY (N, B, 1, X, 1)
      RETURN
C-----------------------------------------------------------------------
C This block handles error returns forced by routine PSOL.
C-----------------------------------------------------------------------
 100  CONTINUE
      IF (IER .LT. 0) IFLAG = -1
      IF (IER .GT. 0) IFLAG = 3
      RETURN
C----------------------- End of Subroutine DUSOL -----------------------
      END
*DECK DSRCPK
      SUBROUTINE DSRCPK (RSAV, ISAV, JOB)
C-----------------------------------------------------------------------
C This routine saves or restores (depending on JOB) the contents of
C the Common blocks DLS001, DLPK01, which are used
C internally by the DLSODPK solver.
C
C RSAV = real array of length 222 or more.
C ISAV = integer array of length 50 or more.
C JOB  = flag indicating to save or restore the Common blocks:
C        JOB  = 1 if Common is to be saved (written to RSAV/ISAV)
C        JOB  = 2 if Common is to be restored (read from RSAV/ISAV)
C        A call with JOB = 2 presumes a prior call with JOB = 1.
C-----------------------------------------------------------------------
      INTEGER ISAV, JOB
      INTEGER ILS, ILSP
      INTEGER I, LENILP, LENRLP, LENILS, LENRLS
      DOUBLE PRECISION RSAV,   RLS, RLSP
      DIMENSION RSAV(*), ISAV(*)
      SAVE LENRLS, LENILS, LENRLP, LENILP
      COMMON /DLS001/ RLS(218), ILS(37)
      COMMON /DLPK01/ RLSP(4), ILSP(13)
      DATA LENRLS/218/, LENILS/37/, LENRLP/4/, LENILP/13/
C
      IF (JOB .EQ. 2) GO TO 100
      CALL DCOPY (LENRLS, RLS, 1, RSAV, 1)
      CALL DCOPY (LENRLP, RLSP, 1, RSAV(LENRLS+1), 1)
      DO 20 I = 1,LENILS
 20     ISAV(I) = ILS(I)
      DO 40 I = 1,LENILP
 40     ISAV(LENILS+I) = ILSP(I)
      RETURN
C
 100  CONTINUE
      CALL DCOPY (LENRLS, RSAV, 1, RLS, 1)
      CALL DCOPY (LENRLP, RSAV(LENRLS+1), 1, RLSP, 1)
      DO 120 I = 1,LENILS
 120     ILS(I) = ISAV(I)
      DO 140 I = 1,LENILP
 140     ILSP(I) = ISAV(LENILS+I)
      RETURN
C----------------------- End of Subroutine DSRCPK ----------------------
      END
*DECK DHEFA
      SUBROUTINE DHEFA (A, LDA, N, IPVT, INFO, JOB)
      INTEGER LDA, N, IPVT(*), INFO, JOB
      DOUBLE PRECISION A(LDA,*)
C-----------------------------------------------------------------------
C     This routine is a modification of the LINPACK routine DGEFA and
C     performs an LU decomposition of an upper Hessenberg matrix A.
C     There are two options available:
C
C          (1)  performing a fresh factorization
C          (2)  updating the LU factors by adding a row and a
C               column to the matrix A.
C-----------------------------------------------------------------------
C     DHEFA factors an upper Hessenberg matrix by elimination.
C
C     On entry
C
C        A       DOUBLE PRECISION(LDA, N)
C                the matrix to be factored.
C
C        LDA     INTEGER
C                the leading dimension of the array  A .
C
C        N       INTEGER
C                the order of the matrix  A .
C
C        JOB     INTEGER
C                JOB = 1    means that a fresh factorization of the
C                           matrix A is desired.
C                JOB .ge. 2 means that the current factorization of A
C                           will be updated by the addition of a row
C                           and a column.
C
C     On return
C
C        A       an upper triangular matrix and the multipliers
C                which were used to obtain it.
C                The factorization can be written  A = L*U  where
C                L  is a product of permutation and unit lower
C                triangular matrices and  U  is upper triangular.
C
C        IPVT    INTEGER(N)
C                an integer vector of pivot indices.
C
C        INFO    INTEGER
C                = 0  normal value.
C                = k  if  U(k,k) .eq. 0.0 .  This is not an error
C                     condition for this subroutine, but it does
C                     indicate that DHESL will divide by zero if called.
C
C     Modification of LINPACK, by Peter Brown, LLNL.
C     Written 7/20/83.  This version dated 6/20/01.
C    
C     BLAS called: DAXPY, IDAMAX
C-----------------------------------------------------------------------
      INTEGER IDAMAX, J, K, KM1, KP1, L, NM1
      DOUBLE PRECISION T
C
      IF (JOB .GT. 1) GO TO 80
C
C A new facorization is desired.  This is essentially the LINPACK
C code with the exception that we know there is only one nonzero
C element below the main diagonal.
C
C     Gaussian elimination with partial pivoting
C
      INFO = 0
      NM1 = N - 1
      IF (NM1 .LT. 1) GO TO 70
      DO 60 K = 1, NM1
         KP1 = K + 1
C
C        Find L = pivot index
C
         L = IDAMAX (2, A(K,K), 1) + K - 1
         IPVT(K) = L
C
C        Zero pivot implies this column already triangularized
C
         IF (A(L,K) .EQ. 0.0D0) GO TO 40
C
C           Interchange if necessary
C
            IF (L .EQ. K) GO TO 10
               T = A(L,K)
               A(L,K) = A(K,K)
               A(K,K) = T
   10       CONTINUE
C
C           Compute multipliers
C
            T = -1.0D0/A(K,K)
            A(K+1,K) = A(K+1,K)*T
C
C           Row elimination with column indexing
C
            DO 30 J = KP1, N
               T = A(L,J)
               IF (L .EQ. K) GO TO 20
                  A(L,J) = A(K,J)
                  A(K,J) = T
   20          CONTINUE
               CALL DAXPY (N-K, T, A(K+1,K), 1, A(K+1,J), 1)
   30       CONTINUE
         GO TO 50
   40    CONTINUE
            INFO = K
   50    CONTINUE
   60 CONTINUE
   70 CONTINUE
      IPVT(N) = N
      IF (A(N,N) .EQ. 0.0D0) INFO = N
      RETURN
C
C The old factorization of A will be updated.  A row and a column
C has been added to the matrix A.
C N-1 is now the old order of the matrix.
C
  80  CONTINUE
      NM1 = N - 1
C
C Perform row interchanges on the elements of the new column, and
C perform elimination operations on the elements using the multipliers.
C
      IF (NM1 .LE. 1) GO TO 105
      DO 100 K = 2,NM1
        KM1 = K - 1
        L = IPVT(KM1)
        T = A(L,N)
        IF (L .EQ. KM1) GO TO 90
          A(L,N) = A(KM1,N)
          A(KM1,N) = T
  90    CONTINUE
        A(K,N) = A(K,N) + A(K,KM1)*T
 100    CONTINUE
 105  CONTINUE
C
C Complete update of factorization by decomposing last 2x2 block.
C
      INFO = 0
C
C        Find L = pivot index
C
         L = IDAMAX (2, A(NM1,NM1), 1) + NM1 - 1
         IPVT(NM1) = L
C
C        Zero pivot implies this column already triangularized
C
         IF (A(L,NM1) .EQ. 0.0D0) GO TO 140
C
C           Interchange if necessary
C
            IF (L .EQ. NM1) GO TO 110
               T = A(L,NM1)
               A(L,NM1) = A(NM1,NM1)
               A(NM1,NM1) = T
  110       CONTINUE
C
C           Compute multipliers
C
            T = -1.0D0/A(NM1,NM1)
            A(N,NM1) = A(N,NM1)*T
C
C           Row elimination with column indexing
C
               T = A(L,N)
               IF (L .EQ. NM1) GO TO 120
                  A(L,N) = A(NM1,N)
                  A(NM1,N) = T
  120          CONTINUE
               A(N,N) = A(N,N) + T*A(N,NM1)
         GO TO 150
  140    CONTINUE
            INFO = NM1
  150    CONTINUE
      IPVT(N) = N
      IF (A(N,N) .EQ. 0.0D0) INFO = N
      RETURN
C----------------------- End of Subroutine DHEFA -----------------------
      END
*DECK DHESL
      SUBROUTINE DHESL (A, LDA, N, IPVT, B)
      INTEGER LDA, N, IPVT(*)
      DOUBLE PRECISION A(LDA,*), B(*)
C-----------------------------------------------------------------------
C This is essentially the LINPACK routine DGESL except for changes
C due to the fact that A is an upper Hessenberg matrix.
C-----------------------------------------------------------------------
C     DHESL solves the real system A * x = b
C     using the factors computed by DHEFA.
C
C     On entry
C
C        A       DOUBLE PRECISION(LDA, N)
C                the output from DHEFA.
C
C        LDA     INTEGER
C                the leading dimension of the array  A .
C
C        N       INTEGER
C                the order of the matrix  A .
C
C        IPVT    INTEGER(N)
C                the pivot vector from DHEFA.
C
C        B       DOUBLE PRECISION(N)
C                the right hand side vector.
C
C     On return
C
C        B       the solution vector  x .
C
C     Modification of LINPACK, by Peter Brown, LLNL.
C     Written 7/20/83.  This version dated 6/20/01.
C
C     BLAS called: DAXPY
C-----------------------------------------------------------------------
      INTEGER K, KB, L, NM1
      DOUBLE PRECISION T
C
      NM1 = N - 1
C
C        Solve  A * x = b
C        First solve  L*y = b
C
         IF (NM1 .LT. 1) GO TO 30
         DO 20 K = 1, NM1
            L = IPVT(K)
            T = B(L)
            IF (L .EQ. K) GO TO 10
               B(L) = B(K)
               B(K) = T
   10       CONTINUE
            B(K+1) = B(K+1) + T*A(K+1,K)
   20    CONTINUE
   30    CONTINUE
C
C        Now solve  U*x = y
C
         DO 40 KB = 1, N
            K = N + 1 - KB
            B(K) = B(K)/A(K,K)
            T = -B(K)
            CALL DAXPY (K-1, T, A(1,K), 1, B(1), 1)
   40    CONTINUE
      RETURN
C----------------------- End of Subroutine DHESL -----------------------
      END
*DECK DHEQR
      SUBROUTINE DHEQR (A, LDA, N, Q, INFO, IJOB)
      INTEGER LDA, N, INFO, IJOB
      DOUBLE PRECISION A(LDA,*), Q(*)
C-----------------------------------------------------------------------
C     This routine performs a QR decomposition of an upper
C     Hessenberg matrix A.  There are two options available:
C
C          (1)  performing a fresh decomposition
C          (2)  updating the QR factors by adding a row and a
C               column to the matrix A.
C-----------------------------------------------------------------------
C     DHEQR decomposes an upper Hessenberg matrix by using Givens
C     rotations.
C
C     On entry
C
C        A       DOUBLE PRECISION(LDA, N)
C                the matrix to be decomposed.
C
C        LDA     INTEGER
C                the leading dimension of the array  A .
C
C        N       INTEGER
C                A is an (N+1) by N Hessenberg matrix.
C
C        IJOB    INTEGER
C                = 1     means that a fresh decomposition of the
C                        matrix A is desired.
C                .ge. 2  means that the current decomposition of A
C                        will be updated by the addition of a row
C                        and a column.
C     On return
C
C        A       the upper triangular matrix R.
C                The factorization can be written Q*A = R, where
C                Q is a product of Givens rotations and R is upper
C                triangular.
C
C        Q       DOUBLE PRECISION(2*N)
C                the factors c and s of each Givens rotation used
C                in decomposing A.
C
C        INFO    INTEGER
C                = 0  normal value.
C                = k  if  A(k,k) .eq. 0.0 .  This is not an error
C                     condition for this subroutine, but it does
C                     indicate that DHELS will divide by zero
C                     if called.
C
C     Modification of LINPACK, by Peter Brown, LLNL.
C     Written 1/13/86.  This version dated 6/20/01.
C-----------------------------------------------------------------------
      INTEGER I, IQ, J, K, KM1, KP1, NM1
      DOUBLE PRECISION C, S, T, T1, T2
C
      IF (IJOB .GT. 1) GO TO 70
C
C A new facorization is desired.
C
C     QR decomposition without pivoting
C
      INFO = 0
      DO 60 K = 1, N
         KM1 = K - 1
         KP1 = K + 1
C
C           Compute kth column of R.
C           First, multiply the kth column of A by the previous
C           k-1 Givens rotations.
C
            IF (KM1 .LT. 1) GO TO 20
            DO 10 J = 1, KM1
              I = 2*(J-1) + 1
              T1 = A(J,K)
              T2 = A(J+1,K)
              C = Q(I)
              S = Q(I+1)
              A(J,K) = C*T1 - S*T2
              A(J+1,K) = S*T1 + C*T2
   10         CONTINUE
C
C           Compute Givens components c and s
C
   20       CONTINUE
            IQ = 2*KM1 + 1
            T1 = A(K,K)
            T2 = A(KP1,K)
            IF (T2 .NE. 0.0D0) GO TO 30
              C = 1.0D0
              S = 0.0D0
              GO TO 50
   30       CONTINUE
            IF (ABS(T2) .LT. ABS(T1)) GO TO 40
              T = T1/T2
              S = -1.0D0/SQRT(1.0D0+T*T)
              C = -S*T
              GO TO 50
   40       CONTINUE
              T = T2/T1
              C = 1.0D0/SQRT(1.0D0+T*T)
              S = -C*T
   50       CONTINUE
            Q(IQ) = C
            Q(IQ+1) = S
            A(K,K) = C*T1 - S*T2
            IF (A(K,K) .EQ. 0.0D0) INFO = K
   60 CONTINUE
      RETURN
C
C The old factorization of A will be updated.  A row and a column
C has been added to the matrix A.
C N by N-1 is now the old size of the matrix.
C
  70  CONTINUE
      NM1 = N - 1
C
C Multiply the new column by the N previous Givens rotations.
C
      DO 100 K = 1,NM1
        I = 2*(K-1) + 1
        T1 = A(K,N)
        T2 = A(K+1,N)
        C = Q(I)
        S = Q(I+1)
        A(K,N) = C*T1 - S*T2
        A(K+1,N) = S*T1 + C*T2
 100    CONTINUE
C
C Complete update of decomposition by forming last Givens rotation,
C and multiplying it times the column vector (A(N,N), A(N+1,N)).
C
      INFO = 0
      T1 = A(N,N)
      T2 = A(N+1,N)
      IF (T2 .NE. 0.0D0) GO TO 110
        C = 1.0D0
        S = 0.0D0
        GO TO 130
 110  CONTINUE
      IF (ABS(T2) .LT. ABS(T1)) GO TO 120
        T = T1/T2
        S = -1.0D0/SQRT(1.0D0+T*T)
        C = -S*T
        GO TO 130
 120  CONTINUE
        T = T2/T1
        C = 1.0D0/SQRT(1.0D0+T*T)
        S = -C*T
 130  CONTINUE
      IQ = 2*N - 1
      Q(IQ) = C
      Q(IQ+1) = S
      A(N,N) = C*T1 - S*T2
      IF (A(N,N) .EQ. 0.0D0) INFO = N
      RETURN
C----------------------- End of Subroutine DHEQR -----------------------
      END
*DECK DHELS
      SUBROUTINE DHELS (A, LDA, N, Q, B)
      INTEGER LDA, N
      DOUBLE PRECISION A(LDA,*), B(*), Q(*)
C-----------------------------------------------------------------------
C This is part of the LINPACK routine DGESL with changes
C due to the fact that A is an upper Hessenberg matrix.
C-----------------------------------------------------------------------
C     DHELS solves the least squares problem
C
C           min (b-A*x, b-A*x)
C
C     using the factors computed by DHEQR.
C
C     On entry
C
C        A       DOUBLE PRECISION(LDA, N)
C                the output from DHEQR which contains the upper
C                triangular factor R in the QR decomposition of A.
C
C        LDA     INTEGER
C                the leading dimension of the array  A .
C
C        N       INTEGER
C                A is originally an (N+1) by N matrix.
C
C        Q       DOUBLE PRECISION(2*N)
C                The coefficients of the N givens rotations
C                used in the QR factorization of A.
C
C        B       DOUBLE PRECISION(N+1)
C                the right hand side vector.
C
C     On return
C
C        B       the solution vector  x .
C
C     Modification of LINPACK, by Peter Brown, LLNL.
C     Written 1/13/86.  This version dated 6/20/01.
C
C     BLAS called: DAXPY
C-----------------------------------------------------------------------
      INTEGER IQ, K, KB, KP1
      DOUBLE PRECISION C, S, T, T1, T2
C
C        Minimize (b-A*x, b-A*x)
C        First form Q*b.
C
         DO 20 K = 1, N
            KP1 = K + 1
            IQ = 2*(K-1) + 1
            C = Q(IQ)
            S = Q(IQ+1)
            T1 = B(K)
            T2 = B(KP1)
            B(K) = C*T1 - S*T2
            B(KP1) = S*T1 + C*T2
   20    CONTINUE
C
C        Now solve  R*x = Q*b.
C
         DO 40 KB = 1, N
            K = N + 1 - KB
            B(K) = B(K)/A(K,K)
            T = -B(K)
            CALL DAXPY (K-1, T, A(1,K), 1, B(1), 1)
   40    CONTINUE
      RETURN
C----------------------- End of Subroutine DHELS -----------------------
      END
*DECK DLHIN
      SUBROUTINE DLHIN (NEQ, N, T0, Y0, YDOT, F, TOUT, UROUND,
     1   EWT, ITOL, ATOL, Y, TEMP, H0, NITER, IER)
      EXTERNAL F
      DOUBLE PRECISION T0, Y0, YDOT, TOUT, UROUND, EWT, ATOL, Y,
     1   TEMP, H0
      INTEGER NEQ, N, ITOL, NITER, IER
      DIMENSION NEQ(*), Y0(*), YDOT(*), EWT(*), ATOL(*), Y(*), TEMP(*)
C-----------------------------------------------------------------------
C Call sequence input -- NEQ, N, T0, Y0, YDOT, F, TOUT, UROUND,
C                        EWT, ITOL, ATOL, Y, TEMP
C Call sequence output -- H0, NITER, IER
C Common block variables accessed -- None
C
C Subroutines called by DLHIN: F, DCOPY
C Function routines called by DLHIN: DVNORM
C-----------------------------------------------------------------------
C This routine computes the step size, H0, to be attempted on the
C first step, when the user has not supplied a value for this.
C
C First we check that TOUT - T0 differs significantly from zero.  Then
C an iteration is done to approximate the initial second derivative
C and this is used to define H from WRMS-norm(H**2 * yddot / 2) = 1.
C A bias factor of 1/2 is applied to the resulting h.
C The sign of H0 is inferred from the initial values of TOUT and T0.
C
C Communication with DLHIN is done with the following variables:
C
C NEQ    = NEQ array of solver, passed to F.
C N      = size of ODE system, input.
C T0     = initial value of independent variable, input.
C Y0     = vector of initial conditions, input.
C YDOT   = vector of initial first derivatives, input.
C F      = name of subroutine for right-hand side f(t,y), input.
C TOUT   = first output value of independent variable
C UROUND = machine unit roundoff
C EWT, ITOL, ATOL = error weights and tolerance parameters
C                   as described in the driver routine, input.
C Y, TEMP = work arrays of length N.
C H0     = step size to be attempted, output.
C NITER  = number of iterations (and of f evaluations) to compute H0,
C          output.
C IER    = the error flag, returned with the value
C          IER = 0  if no trouble occurred, or
C          IER = -1 if TOUT and t0 are considered too close to proceed.
C-----------------------------------------------------------------------
C
C Type declarations for local variables --------------------------------
C
      DOUBLE PRECISION AFI, ATOLI, DELYI, HALF, HG, HLB, HNEW, HRAT,
     1     HUB, HUN, PT1, T1, TDIST, TROUND, TWO, DVNORM, YDDNRM
      INTEGER I, ITER
C-----------------------------------------------------------------------
C The following Fortran-77 declaration is to cause the values of the
C listed (local) variables to be saved between calls to this integrator.
C-----------------------------------------------------------------------
      SAVE HALF, HUN, PT1, TWO
      DATA HALF /0.5D0/, HUN /100.0D0/, PT1 /0.1D0/, TWO /2.0D0/
C
      NITER = 0
      TDIST = ABS(TOUT - T0)
      TROUND = UROUND*MAX(ABS(T0),ABS(TOUT))
      IF (TDIST .LT. TWO*TROUND) GO TO 100
C
C Set a lower bound on H based on the roundoff level in T0 and TOUT. ---
      HLB = HUN*TROUND
C Set an upper bound on H based on TOUT-T0 and the initial Y and YDOT. -
      HUB = PT1*TDIST
      ATOLI = ATOL(1)
      DO 10 I = 1,N
        IF (ITOL .EQ. 2 .OR. ITOL .EQ. 4) ATOLI = ATOL(I)
        DELYI = PT1*ABS(Y0(I)) + ATOLI
        AFI = ABS(YDOT(I))
        IF (AFI*HUB .GT. DELYI) HUB = DELYI/AFI
 10     CONTINUE
C
C Set initial guess for H as geometric mean of upper and lower bounds. -
      ITER = 0
      HG = SQRT(HLB*HUB)
C If the bounds have crossed, exit with the mean value. ----------------
      IF (HUB .LT. HLB) THEN
        H0 = HG
        GO TO 90
      ENDIF
C
C Looping point for iteration. -----------------------------------------
 50   CONTINUE
C Estimate the second derivative as a difference quotient in f. --------
      T1 = T0 + HG
      DO 60 I = 1,N
 60     Y(I) = Y0(I) + HG*YDOT(I)
      CALL F (NEQ, T1, Y, TEMP)
      DO 70 I = 1,N
 70     TEMP(I) = (TEMP(I) - YDOT(I))/HG
      YDDNRM = DVNORM (N, TEMP, EWT)
C Get the corresponding new value of H. --------------------------------
      IF (YDDNRM*HUB*HUB .GT. TWO) THEN
        HNEW = SQRT(TWO/YDDNRM)
      ELSE
        HNEW = SQRT(HG*HUB)
      ENDIF
      ITER = ITER + 1
C-----------------------------------------------------------------------
C Test the stopping conditions.
C Stop if the new and previous H values differ by a factor of .lt. 2.
C Stop if four iterations have been done.  Also, stop with previous H
C if hnew/hg .gt. 2 after first iteration, as this probably means that
C the second derivative value is bad because of cancellation error.
C-----------------------------------------------------------------------
      IF (ITER .GE. 4) GO TO 80
      HRAT = HNEW/HG
      IF ( (HRAT .GT. HALF) .AND. (HRAT .LT. TWO) ) GO TO 80
      IF ( (ITER .GE. 2) .AND. (HNEW .GT. TWO*HG) ) THEN
        HNEW = HG
        GO TO 80
      ENDIF
      HG = HNEW
      GO TO 50
C
C Iteration done.  Apply bounds, bias factor, and sign. ----------------
 80   H0 = HNEW*HALF
      IF (H0 .LT. HLB) H0 = HLB
      IF (H0 .GT. HUB) H0 = HUB
 90   H0 = SIGN(H0, TOUT - T0)
C Restore Y array from Y0, then exit. ----------------------------------
      CALL DCOPY (N, Y0, 1, Y, 1)
      NITER = ITER
      IER = 0
      RETURN
C Error return for TOUT - T0 too small. --------------------------------
 100  IER = -1
      RETURN
C----------------------- End of Subroutine DLHIN -----------------------
      END
*DECK DSTOKA
      SUBROUTINE DSTOKA (NEQ, Y, YH, NYH, YH1, EWT, SAVF, SAVX, ACOR,
     1   WM, IWM, F, JAC, PSOL)
      EXTERNAL F, JAC, PSOL
      INTEGER NEQ, NYH, IWM
      DOUBLE PRECISION Y, YH, YH1, EWT, SAVF, SAVX, ACOR, WM
      DIMENSION NEQ(*), Y(*), YH(NYH,*), YH1(*), EWT(*), SAVF(*),
     1   SAVX(*), ACOR(*), WM(*), IWM(*)
      INTEGER IOWND, IALTH, IPUP, LMAX, MEO, NQNYH, NSLP,
     1   ICF, IERPJ, IERSL, JCUR, JSTART, KFLAG, L,
     2   LYH, LEWT, LACOR, LSAVF, LWM, LIWM, METH, MITER,
     3   MAXORD, MAXCOR, MSBP, MXNCF, N, NQ, NST, NFE, NJE, NQU
      INTEGER NEWT, NSFI, NSLJ, NJEV
      INTEGER JPRE, JACFLG, LOCWP, LOCIWP, LSAVX, KMP, MAXL, MNEWT,
     1   NNI, NLI, NPS, NCFN, NCFL
      DOUBLE PRECISION CONIT, CRATE, EL, ELCO, HOLD, RMAX, TESCO,
     2   CCMAX, EL0, H, HMIN, HMXI, HU, RC, TN, UROUND
      DOUBLE PRECISION STIFR
      DOUBLE PRECISION DELT, EPCON, SQRTN, RSQRTN
      COMMON /DLS001/ CONIT, CRATE, EL(13), ELCO(13,12),
     1   HOLD, RMAX, TESCO(3,12),
     2   CCMAX, EL0, H, HMIN, HMXI, HU, RC, TN, UROUND,
     3   IOWND(6), IALTH, IPUP, LMAX, MEO, NQNYH, NSLP,
     3   ICF, IERPJ, IERSL, JCUR, JSTART, KFLAG, L,
     4   LYH, LEWT, LACOR, LSAVF, LWM, LIWM, METH, MITER,
     5   MAXORD, MAXCOR, MSBP, MXNCF, N, NQ, NST, NFE, NJE, NQU
      COMMON /DLS002/ STIFR, NEWT, NSFI, NSLJ, NJEV
      COMMON /DLPK01/ DELT, EPCON, SQRTN, RSQRTN,
     1   JPRE, JACFLG, LOCWP, LOCIWP, LSAVX, KMP, MAXL, MNEWT,
     2   NNI, NLI, NPS, NCFN, NCFL
C-----------------------------------------------------------------------
C DSTOKA performs one step of the integration of an initial value
C problem for a system of Ordinary Differential Equations.
C
C This routine was derived from Subroutine DSTODPK in the DLSODPK
C package by the addition of automatic functional/Newton iteration
C switching and logic for re-use of Jacobian data.
C-----------------------------------------------------------------------
C Note: DSTOKA is independent of the value of the iteration method
C indicator MITER, when this is .ne. 0, and hence is independent
C of the type of chord method used, or the Jacobian structure.
C Communication with DSTOKA is done with the following variables:
C
C NEQ    = integer array containing problem size in NEQ(1), and
C          passed as the NEQ argument in all calls to F and JAC.
C Y      = an array of length .ge. N used as the Y argument in
C          all calls to F and JAC.
C YH     = an NYH by LMAX array containing the dependent variables
C          and their approximate scaled derivatives, where
C          LMAX = MAXORD + 1.  YH(i,j+1) contains the approximate
C          j-th derivative of y(i), scaled by H**j/factorial(j)
C          (j = 0,1,...,NQ).  On entry for the first step, the first
C          two columns of YH must be set from the initial values.
C NYH    = a constant integer .ge. N, the first dimension of YH.
C YH1    = a one-dimensional array occupying the same space as YH.
C EWT    = an array of length N containing multiplicative weights
C          for local error measurements.  Local errors in y(i) are
C          compared to 1.0/EWT(i) in various error tests.
C SAVF   = an array of working storage, of length N.
C          Also used for input of YH(*,MAXORD+2) when JSTART = -1
C          and MAXORD .lt. the current order NQ.
C SAVX   = an array of working storage, of length N.
C ACOR   = a work array of length N, used for the accumulated
C          corrections.  On a successful return, ACOR(i) contains
C          the estimated one-step local error in y(i).
C WM,IWM = real and integer work arrays associated with matrix
C          operations in chord iteration (MITER .ne. 0).
C CCMAX  = maximum relative change in H*EL0 before DSETPK is called.
C H      = the step size to be attempted on the next step.
C          H is altered by the error control algorithm during the
C          problem.  H can be either positive or negative, but its
C          sign must remain constant throughout the problem.
C HMIN   = the minimum absolute value of the step size H to be used.
C HMXI   = inverse of the maximum absolute value of H to be used.
C          HMXI = 0.0 is allowed and corresponds to an infinite HMAX.
C          HMIN and HMXI may be changed at any time, but will not
C          take effect until the next change of H is considered.
C TN     = the independent variable. TN is updated on each step taken.
C JSTART = an integer used for input only, with the following
C          values and meanings:
C               0  perform the first step.
C           .gt.0  take a new step continuing from the last.
C              -1  take the next step with a new value of H, MAXORD,
C                    N, METH, MITER, and/or matrix parameters.
C              -2  take the next step with a new value of H,
C                    but with other inputs unchanged.
C          On return, JSTART is set to 1 to facilitate continuation.
C KFLAG  = a completion code with the following meanings:
C               0  the step was succesful.
C              -1  the requested error could not be achieved.
C              -2  corrector convergence could not be achieved.
C              -3  fatal error in DSETPK or DSOLPK.
C          A return with KFLAG = -1 or -2 means either
C          ABS(H) = HMIN or 10 consecutive failures occurred.
C          On a return with KFLAG negative, the values of TN and
C          the YH array are as of the beginning of the last
C          step, and H is the last step size attempted.
C MAXORD = the maximum order of integration method to be allowed.
C MAXCOR = the maximum number of corrector iterations allowed.
C MSBP   = maximum number of steps between DSETPK calls (MITER .gt. 0).
C MXNCF  = maximum number of convergence failures allowed.
C METH/MITER = the method flags.  See description in driver.
C N      = the number of first-order differential equations.
C-----------------------------------------------------------------------
      INTEGER I, I1, IREDO, IRET, J, JB, JOK, M, NCF, NEWQ, NSLOW
      DOUBLE PRECISION DCON, DDN, DEL, DELP, DRC, DSM, DUP, EXDN, EXSM,
     1   EXUP, DFNORM, R, RH, RHDN, RHSM, RHUP, ROC, STIFF, TOLD, DVNORM
C
      KFLAG = 0
      TOLD = TN
      NCF = 0
      IERPJ = 0
      IERSL = 0
      JCUR = 0
      ICF = 0
      DELP = 0.0D0
      IF (JSTART .GT. 0) GO TO 200
      IF (JSTART .EQ. -1) GO TO 100
      IF (JSTART .EQ. -2) GO TO 160
C-----------------------------------------------------------------------
C On the first call, the order is set to 1, and other variables are
C initialized.  RMAX is the maximum ratio by which H can be increased
C in a single step.  It is initially 1.E4 to compensate for the small
C initial H, but then is normally equal to 10.  If a failure
C occurs (in corrector convergence or error test), RMAX is set at 2
C for the next increase.
C-----------------------------------------------------------------------
      LMAX = MAXORD + 1
      NQ = 1
      L = 2
      IALTH = 2
      RMAX = 10000.0D0
      RC = 0.0D0
      EL0 = 1.0D0
      CRATE = 0.7D0
      HOLD = H
      MEO = METH
      NSLP = 0
      NSLJ = 0
      IPUP = 0
      IRET = 3
      NEWT = 0
      STIFR = 0.0D0
      GO TO 140
C-----------------------------------------------------------------------
C The following block handles preliminaries needed when JSTART = -1.
C IPUP is set to MITER to force a matrix update.
C If an order increase is about to be considered (IALTH = 1),
C IALTH is reset to 2 to postpone consideration one more step.
C If the caller has changed METH, DCFODE is called to reset
C the coefficients of the method.
C If the caller has changed MAXORD to a value less than the current
C order NQ, NQ is reduced to MAXORD, and a new H chosen accordingly.
C If H is to be changed, YH must be rescaled.
C If H or METH is being changed, IALTH is reset to L = NQ + 1
C to prevent further changes in H for that many steps.
C-----------------------------------------------------------------------
 100  IPUP = MITER
      LMAX = MAXORD + 1
      IF (IALTH .EQ. 1) IALTH = 2
      IF (METH .EQ. MEO) GO TO 110
      CALL DCFODE (METH, ELCO, TESCO)
      MEO = METH
      IF (NQ .GT. MAXORD) GO TO 120
      IALTH = L
      IRET = 1
      GO TO 150
 110  IF (NQ .LE. MAXORD) GO TO 160
 120  NQ = MAXORD
      L = LMAX
      DO 125 I = 1,L
 125    EL(I) = ELCO(I,NQ)
      NQNYH = NQ*NYH
      RC = RC*EL(1)/EL0
      EL0 = EL(1)
      CONIT = 0.5D0/(NQ+2)
      EPCON = CONIT*TESCO(2,NQ)
      DDN = DVNORM (N, SAVF, EWT)/TESCO(1,L)
      EXDN = 1.0D0/L
      RHDN = 1.0D0/(1.3D0*DDN**EXDN + 0.0000013D0)
      RH = MIN(RHDN,1.0D0)
      IREDO = 3
      IF (H .EQ. HOLD) GO TO 170
      RH = MIN(RH,ABS(H/HOLD))
      H = HOLD
      GO TO 175
C-----------------------------------------------------------------------
C DCFODE is called to get all the integration coefficients for the
C current METH.  Then the EL vector and related constants are reset
C whenever the order NQ is changed, or at the start of the problem.
C-----------------------------------------------------------------------
 140  CALL DCFODE (METH, ELCO, TESCO)
 150  DO 155 I = 1,L
 155    EL(I) = ELCO(I,NQ)
      NQNYH = NQ*NYH
      RC = RC*EL(1)/EL0
      EL0 = EL(1)
      CONIT = 0.5D0/(NQ+2)
      EPCON = CONIT*TESCO(2,NQ)
      GO TO (160, 170, 200), IRET
C-----------------------------------------------------------------------
C If H is being changed, the H ratio RH is checked against
C RMAX, HMIN, and HMXI, and the YH array rescaled.  IALTH is set to
C L = NQ + 1 to prevent a change of H for that many steps, unless
C forced by a convergence or error test failure.
C-----------------------------------------------------------------------
 160  IF (H .EQ. HOLD) GO TO 200
      RH = H/HOLD
      H = HOLD
      IREDO = 3
      GO TO 175
 170  RH = MAX(RH,HMIN/ABS(H))
 175  RH = MIN(RH,RMAX)
      RH = RH/MAX(1.0D0,ABS(H)*HMXI*RH)
      R = 1.0D0
      DO 180 J = 2,L
        R = R*RH
        DO 180 I = 1,N
 180      YH(I,J) = YH(I,J)*R
      H = H*RH
      RC = RC*RH
      IALTH = L
      IF (IREDO .EQ. 0) GO TO 690
C-----------------------------------------------------------------------
C This section computes the predicted values by effectively
C multiplying the YH array by the Pascal triangle matrix.
C The flag IPUP is set according to whether matrix data is involved
C (NEWT .gt. 0 .and. JACFLG .ne. 0) or not, to trigger a call to DSETPK.
C IPUP is set to MITER when RC differs from 1 by more than CCMAX,
C and at least every MSBP steps, when JACFLG = 1.
C RC is the ratio of new to old values of the coefficient  H*EL(1).
C-----------------------------------------------------------------------
 200  IF (NEWT .EQ. 0 .OR. JACFLG .EQ. 0) THEN
        DRC = 0.0D0
        IPUP = 0
        CRATE = 0.7D0
      ELSE
        DRC = ABS(RC - 1.0D0)
        IF (DRC .GT. CCMAX) IPUP = MITER
        IF (NST .GE. NSLP+MSBP) IPUP = MITER
        ENDIF
      TN = TN + H
      I1 = NQNYH + 1
      DO 215 JB = 1,NQ
        I1 = I1 - NYH
CDIR$ IVDEP
        DO 210 I = I1,NQNYH
 210      YH1(I) = YH1(I) + YH1(I+NYH)
 215    CONTINUE
C-----------------------------------------------------------------------
C Up to MAXCOR corrector iterations are taken.  A convergence test is
C made on the RMS-norm of each correction, weighted by the error
C weight vector EWT.  The sum of the corrections is accumulated in the
C vector ACOR(i).  The YH array is not altered in the corrector loop.
C Within the corrector loop, an estimated rate of convergence (ROC)
C and a stiffness ratio estimate (STIFF) are kept.  Corresponding
C global estimates are kept as CRATE and stifr.
C-----------------------------------------------------------------------
 220  M = 0
      MNEWT = 0
      STIFF = 0.0D0
      ROC = 0.05D0
      NSLOW = 0
      DO 230 I = 1,N
 230    Y(I) = YH(I,1)
      CALL F (NEQ, TN, Y, SAVF)
      NFE = NFE + 1
      IF (NEWT .EQ. 0 .OR. IPUP .LE. 0) GO TO 250
C-----------------------------------------------------------------------
C If indicated, DSETPK is called to update any matrix data needed,
C before starting the corrector iteration.
C JOK is set to indicate if the matrix data need not be recomputed.
C IPUP is set to 0 as an indicator that the matrix data is up to date.
C-----------------------------------------------------------------------
      JOK = 1
      IF (NST .EQ. 0 .OR. NST .GT. NSLJ+50) JOK = -1
      IF (ICF .EQ. 1 .AND. DRC .LT. 0.2D0) JOK = -1
      IF (ICF .EQ. 2) JOK = -1
      IF (JOK .EQ. -1) THEN
        NSLJ = NST
        NJEV = NJEV + 1
        ENDIF
      CALL DSETPK (NEQ, Y, YH1, EWT, ACOR, SAVF, JOK, WM, IWM, F, JAC)
      IPUP = 0
      RC = 1.0D0
      DRC = 0.0D0
      NSLP = NST
      CRATE = 0.7D0
      IF (IERPJ .NE. 0) GO TO 430
 250  DO 260 I = 1,N
 260    ACOR(I) = 0.0D0
 270  IF (NEWT .NE. 0) GO TO 350
C-----------------------------------------------------------------------
C In the case of functional iteration, update Y directly from
C the result of the last function evaluation, and STIFF is set to 1.0.
C-----------------------------------------------------------------------
      DO 290 I = 1,N
        SAVF(I) = H*SAVF(I) - YH(I,2)
 290    Y(I) = SAVF(I) - ACOR(I)
      DEL = DVNORM (N, Y, EWT)
      DO 300 I = 1,N
        Y(I) = YH(I,1) + EL(1)*SAVF(I)
 300    ACOR(I) = SAVF(I)
      STIFF = 1.0D0
      GO TO 400
C-----------------------------------------------------------------------
C In the case of the chord method, compute the corrector error,
C and solve the linear system with that as right-hand side and
C P as coefficient matrix.  STIFF is set to the ratio of the norms
C of the residual and the correction vector.
C-----------------------------------------------------------------------
 350  DO 360 I = 1,N
 360    SAVX(I) = H*SAVF(I) - (YH(I,2) + ACOR(I))
      DFNORM = DVNORM (N, SAVX, EWT)
      CALL DSOLPK (NEQ, Y, SAVF, SAVX, EWT, WM, IWM, F, PSOL)
      IF (IERSL .LT. 0) GO TO 430
      IF (IERSL .GT. 0) GO TO 410
      DEL = DVNORM (N, SAVX, EWT)
      IF (DEL .GT. 1.0D-8) STIFF = MAX(STIFF, DFNORM/DEL)
      DO 380 I = 1,N
        ACOR(I) = ACOR(I) + SAVX(I)
 380    Y(I) = YH(I,1) + EL(1)*ACOR(I)
C-----------------------------------------------------------------------
C Test for convergence.  If M .gt. 0, an estimate of the convergence
C rate constant is made for the iteration switch, and is also used
C in the convergence test.   If the iteration seems to be diverging or
C converging at a slow rate (.gt. 0.8 more than once), it is stopped.
C-----------------------------------------------------------------------
 400  IF (M .NE. 0) THEN
        ROC = MAX(0.05D0, DEL/DELP)
        CRATE = MAX(0.2D0*CRATE,ROC)
        ENDIF
      DCON = DEL*MIN(1.0D0,1.5D0*CRATE)/EPCON
      IF (DCON .LE. 1.0D0) GO TO 450
      M = M + 1
      IF (M .EQ. MAXCOR) GO TO 410
      IF (M .GE. 2 .AND. DEL .GT. 2.0D0*DELP) GO TO 410
      IF (ROC .GT. 10.0D0) GO TO 410
      IF (ROC .GT. 0.8D0) NSLOW = NSLOW + 1
      IF (NSLOW .GE. 2) GO TO 410
      MNEWT = M
      DELP = DEL
      CALL F (NEQ, TN, Y, SAVF)
      NFE = NFE + 1
      GO TO 270
C-----------------------------------------------------------------------
C The corrector iteration failed to converge.
C If functional iteration is being done (NEWT = 0) and MITER .gt. 0
C (and this is not the first step), then switch to Newton
C (NEWT = MITER), and retry the step.  (Setting STIFR = 1023 insures
C that a switch back will not occur for 10 step attempts.)
C If Newton iteration is being done, but using a preconditioner that
C is out of date (JACFLG .ne. 0 .and. JCUR = 0), then signal for a
C re-evalutation of the preconditioner, and retry the step.
C In all other cases, the YH array is retracted to its values
C before prediction, and H is reduced, if possible.  If H cannot be
C reduced or MXNCF failures have occurred, exit with KFLAG = -2.
C-----------------------------------------------------------------------
 410  ICF = 1
      IF (NEWT .EQ. 0) THEN
        IF (NST .EQ. 0) GO TO 430
        IF (MITER .EQ. 0) GO TO 430
        NEWT = MITER
        STIFR = 1023.0D0
        IPUP = MITER
        GO TO 220
        ENDIF
      IF (JCUR.EQ.1 .OR. JACFLG.EQ.0) GO TO 430
      IPUP = MITER
      GO TO 220
 430  ICF = 2
      NCF = NCF + 1
      NCFN = NCFN + 1
      RMAX = 2.0D0
      TN = TOLD
      I1 = NQNYH + 1
      DO 445 JB = 1,NQ
        I1 = I1 - NYH
CDIR$ IVDEP
        DO 440 I = I1,NQNYH
 440      YH1(I) = YH1(I) - YH1(I+NYH)
 445    CONTINUE
      IF (IERPJ .LT. 0 .OR. IERSL .LT. 0) GO TO 680
      IF (ABS(H) .LE. HMIN*1.00001D0) GO TO 670
      IF (NCF .EQ. MXNCF) GO TO 670
      RH = 0.5D0
      IPUP = MITER
      IREDO = 1
      GO TO 170
C-----------------------------------------------------------------------
C The corrector has converged.  JCUR is set to 0 to signal that the
C preconditioner involved may need updating later.
C The stiffness ratio STIFR is updated using the latest STIFF value.
C The local error test is made and control passes to statement 500
C if it fails.
C-----------------------------------------------------------------------
 450  JCUR = 0
      IF (NEWT .GT. 0) STIFR = 0.5D0*(STIFR + STIFF)
      IF (M .EQ. 0) DSM = DEL/TESCO(2,NQ)
      IF (M .GT. 0) DSM = DVNORM (N, ACOR, EWT)/TESCO(2,NQ)
      IF (DSM .GT. 1.0D0) GO TO 500
C-----------------------------------------------------------------------
C After a successful step, update the YH array.
C If Newton iteration is being done and STIFR is less than 1.5,
C then switch to functional iteration.
C Consider changing H if IALTH = 1.  Otherwise decrease IALTH by 1.
C If IALTH is then 1 and NQ .lt. MAXORD, then ACOR is saved for
C use in a possible order increase on the next step.
C If a change in H is considered, an increase or decrease in order
C by one is considered also.  A change in H is made only if it is by a
C factor of at least 1.1.  If not, IALTH is set to 3 to prevent
C testing for that many steps.
C-----------------------------------------------------------------------
      KFLAG = 0
      IREDO = 0
      NST = NST + 1
      IF (NEWT .EQ. 0) NSFI = NSFI + 1
      IF (NEWT .GT. 0 .AND. STIFR .LT. 1.5D0) NEWT = 0
      HU = H
      NQU = NQ
      DO 470 J = 1,L
        DO 470 I = 1,N
 470      YH(I,J) = YH(I,J) + EL(J)*ACOR(I)
      IALTH = IALTH - 1
      IF (IALTH .EQ. 0) GO TO 520
      IF (IALTH .GT. 1) GO TO 700
      IF (L .EQ. LMAX) GO TO 700
      DO 490 I = 1,N
 490    YH(I,LMAX) = ACOR(I)
      GO TO 700
C-----------------------------------------------------------------------
C The error test failed.  KFLAG keeps track of multiple failures.
C Restore TN and the YH array to their previous values, and prepare
C to try the step again.  Compute the optimum step size for this or
C one lower order.  After 2 or more failures, H is forced to decrease
C by a factor of 0.2 or less.
C-----------------------------------------------------------------------
 500  KFLAG = KFLAG - 1
      TN = TOLD
      I1 = NQNYH + 1
      DO 515 JB = 1,NQ
        I1 = I1 - NYH
CDIR$ IVDEP
        DO 510 I = I1,NQNYH
 510      YH1(I) = YH1(I) - YH1(I+NYH)
 515    CONTINUE
      RMAX = 2.0D0
      IF (ABS(H) .LE. HMIN*1.00001D0) GO TO 660
      IF (KFLAG .LE. -3) GO TO 640
      IREDO = 2
      RHUP = 0.0D0
      GO TO 540
C-----------------------------------------------------------------------
C Regardless of the success or failure of the step, factors
C RHDN, RHSM, and RHUP are computed, by which H could be multiplied
C at order NQ - 1, order NQ, or order NQ + 1, respectively.
C in the case of failure, RHUP = 0.0 to avoid an order increase.
C the largest of these is determined and the new order chosen
C accordingly.  If the order is to be increased, we compute one
C additional scaled derivative.
C-----------------------------------------------------------------------
 520  RHUP = 0.0D0
      IF (L .EQ. LMAX) GO TO 540
      DO 530 I = 1,N
 530    SAVF(I) = ACOR(I) - YH(I,LMAX)
      DUP = DVNORM (N, SAVF, EWT)/TESCO(3,NQ)
      EXUP = 1.0D0/(L+1)
      RHUP = 1.0D0/(1.4D0*DUP**EXUP + 0.0000014D0)
 540  EXSM = 1.0D0/L
      RHSM = 1.0D0/(1.2D0*DSM**EXSM + 0.0000012D0)
      RHDN = 0.0D0
      IF (NQ .EQ. 1) GO TO 560
      DDN = DVNORM (N, YH(1,L), EWT)/TESCO(1,NQ)
      EXDN = 1.0D0/NQ
      RHDN = 1.0D0/(1.3D0*DDN**EXDN + 0.0000013D0)
 560  IF (RHSM .GE. RHUP) GO TO 570
      IF (RHUP .GT. RHDN) GO TO 590
      GO TO 580
 570  IF (RHSM .LT. RHDN) GO TO 580
      NEWQ = NQ
      RH = RHSM
      GO TO 620
 580  NEWQ = NQ - 1
      RH = RHDN
      IF (KFLAG .LT. 0 .AND. RH .GT. 1.0D0) RH = 1.0D0
      GO TO 620
 590  NEWQ = L
      RH = RHUP
      IF (RH .LT. 1.1D0) GO TO 610
      R = EL(L)/L
      DO 600 I = 1,N
 600    YH(I,NEWQ+1) = ACOR(I)*R
      GO TO 630
 610  IALTH = 3
      GO TO 700
 620  IF ((KFLAG .EQ. 0) .AND. (RH .LT. 1.1D0)) GO TO 610
      IF (KFLAG .LE. -2) RH = MIN(RH,0.2D0)
C-----------------------------------------------------------------------
C If there is a change of order, reset NQ, L, and the coefficients.
C In any case H is reset according to RH and the YH array is rescaled.
C Then exit from 690 if the step was OK, or redo the step otherwise.
C-----------------------------------------------------------------------
      IF (NEWQ .EQ. NQ) GO TO 170
 630  NQ = NEWQ
      L = NQ + 1
      IRET = 2
      GO TO 150
C-----------------------------------------------------------------------
C Control reaches this section if 3 or more failures have occured.
C If 10 failures have occurred, exit with KFLAG = -1.
C It is assumed that the derivatives that have accumulated in the
C YH array have errors of the wrong order.  Hence the first
C derivative is recomputed, and the order is set to 1.  Then
C H is reduced by a factor of 10, and the step is retried,
C until it succeeds or H reaches HMIN.
C-----------------------------------------------------------------------
 640  IF (KFLAG .EQ. -10) GO TO 660
      RH = 0.1D0
      RH = MAX(HMIN/ABS(H),RH)
      H = H*RH
      DO 645 I = 1,N
 645    Y(I) = YH(I,1)
      CALL F (NEQ, TN, Y, SAVF)
      NFE = NFE + 1
      DO 650 I = 1,N
 650    YH(I,2) = H*SAVF(I)
      IPUP = MITER
      IALTH = 5
      IF (NQ .EQ. 1) GO TO 200
      NQ = 1
      L = 2
      IRET = 3
      GO TO 150
C-----------------------------------------------------------------------
C All returns are made through this section.  H is saved in HOLD
C to allow the caller to change H on the next step.
C-----------------------------------------------------------------------
 660  KFLAG = -1
      GO TO 720
 670  KFLAG = -2
      GO TO 720
 680  KFLAG = -3
      GO TO 720
 690  RMAX = 10.0D0
 700  R = 1.0D0/TESCO(2,NQU)
      DO 710 I = 1,N
 710    ACOR(I) = ACOR(I)*R
 720  HOLD = H
      JSTART = 1
      RETURN
C----------------------- End of Subroutine DSTOKA ----------------------
      END
*DECK DSETPK
      SUBROUTINE DSETPK (NEQ, Y, YSV, EWT, FTEM, SAVF, JOK, WM, IWM,
     1                  F, JAC)
      EXTERNAL F, JAC
      INTEGER NEQ, JOK, IWM
      DOUBLE PRECISION Y, YSV, EWT, FTEM, SAVF, WM
      DIMENSION NEQ(*), Y(*), YSV(*), EWT(*), FTEM(*), SAVF(*),
     1   WM(*), IWM(*)
      INTEGER IOWND, IOWNS,
     1   ICF, IERPJ, IERSL, JCUR, JSTART, KFLAG, L,
     2   LYH, LEWT, LACOR, LSAVF, LWM, LIWM, METH, MITER,
     3   MAXORD, MAXCOR, MSBP, MXNCF, N, NQ, NST, NFE, NJE, NQU
      INTEGER JPRE, JACFLG, LOCWP, LOCIWP, LSAVX, KMP, MAXL, MNEWT,
     1   NNI, NLI, NPS, NCFN, NCFL
      DOUBLE PRECISION ROWNS,
     1   CCMAX, EL0, H, HMIN, HMXI, HU, RC, TN, UROUND
      DOUBLE PRECISION DELT, EPCON, SQRTN, RSQRTN
      COMMON /DLS001/ ROWNS(209),
     1   CCMAX, EL0, H, HMIN, HMXI, HU, RC, TN, UROUND,
     2   IOWND(6), IOWNS(6),
     3   ICF, IERPJ, IERSL, JCUR, JSTART, KFLAG, L,
     4   LYH, LEWT, LACOR, LSAVF, LWM, LIWM, METH, MITER,
     5   MAXORD, MAXCOR, MSBP, MXNCF, N, NQ, NST, NFE, NJE, NQU
      COMMON /DLPK01/ DELT, EPCON, SQRTN, RSQRTN,
     1   JPRE, JACFLG, LOCWP, LOCIWP, LSAVX, KMP, MAXL, MNEWT,
     2   NNI, NLI, NPS, NCFN, NCFL
C-----------------------------------------------------------------------
C DSETPK is called by DSTOKA to interface with the user-supplied
C routine JAC, to compute and process relevant parts of
C the matrix P = I - H*EL(1)*J , where J is the Jacobian df/dy,
C as need for preconditioning matrix operations later.
C
C In addition to variables described previously, communication
C with DSETPK uses the following:
C Y     = array containing predicted values on entry.
C YSV   = array containing predicted y, to be saved (YH1 in DSTOKA).
C FTEM  = work array of length N (ACOR in DSTOKA).
C SAVF  = array containing f evaluated at predicted y.
C JOK   = input flag showing whether it was judged that Jacobian matrix
C         data need not be recomputed (JOK = 1) or needs to be
C         (JOK = -1).
C WM    = real work space for matrices.
C         Space for preconditioning data starts at WM(LOCWP).
C IWM   = integer work space.
C         Space for preconditioning data starts at IWM(LOCIWP).
C IERPJ = output error flag,  = 0 if no trouble, .gt. 0 if
C         JAC returned an error flag.
C JCUR  = output flag to indicate whether the matrix data involved
C         is now current (JCUR = 1) or not (JCUR = 0).
C This routine also uses Common variables EL0, H, TN, IERPJ, JCUR, NJE.
C-----------------------------------------------------------------------
      INTEGER IER
      DOUBLE PRECISION HL0
C
      IERPJ = 0
      JCUR = 0
      IF (JOK .EQ. -1) JCUR = 1
      HL0 = EL0*H
      CALL JAC (F, NEQ, TN, Y, YSV, EWT, SAVF, FTEM, HL0, JOK,
     1   WM(LOCWP), IWM(LOCIWP), IER)
      NJE = NJE + 1
      IF (IER .EQ. 0) RETURN
      IERPJ = 1
      RETURN
C----------------------- End of Subroutine DSETPK ----------------------
      END
*DECK DSRCKR
      SUBROUTINE DSRCKR (RSAV, ISAV, JOB)
C-----------------------------------------------------------------------
C This routine saves or restores (depending on JOB) the contents of
C the Common blocks DLS001, DLS002, DLSR01, DLPK01, which
C are used internally by the DLSODKR solver.
C
C RSAV = real array of length 228 or more.
C ISAV = integer array of length 63 or more.
C JOB  = flag indicating to save or restore the Common blocks:
C        JOB  = 1 if Common is to be saved (written to RSAV/ISAV)
C        JOB  = 2 if Common is to be restored (read from RSAV/ISAV)
C        A call with JOB = 2 presumes a prior call with JOB = 1.
C-----------------------------------------------------------------------
      INTEGER ISAV, JOB
      INTEGER ILS, ILS2, ILSR, ILSP
      INTEGER I, IOFF, LENILP, LENRLP, LENILS, LENRLS, LENILR, LENRLR
      DOUBLE PRECISION RSAV,   RLS, RLS2, RLSR, RLSP
      DIMENSION RSAV(*), ISAV(*)
      SAVE LENRLS, LENILS, LENRLP, LENILP, LENRLR, LENILR
      COMMON /DLS001/ RLS(218), ILS(37)
      COMMON /DLS002/ RLS2, ILS2(4)
      COMMON /DLSR01/ RLSR(5), ILSR(9)
      COMMON /DLPK01/ RLSP(4), ILSP(13)
      DATA LENRLS/218/, LENILS/37/, LENRLP/4/, LENILP/13/
      DATA LENRLR/5/, LENILR/9/
C
      IF (JOB .EQ. 2) GO TO 100
      CALL DCOPY (LENRLS, RLS, 1, RSAV, 1)
      RSAV(LENRLS+1) = RLS2
      CALL DCOPY (LENRLR, RLSR, 1, RSAV(LENRLS+2), 1)
      CALL DCOPY (LENRLP, RLSP, 1, RSAV(LENRLS+LENRLR+2), 1)
      DO 20 I = 1,LENILS
 20     ISAV(I) = ILS(I)
      ISAV(LENILS+1) = ILS2(1)
      ISAV(LENILS+2) = ILS2(2)
      ISAV(LENILS+3) = ILS2(3)
      ISAV(LENILS+4) = ILS2(4)
      IOFF = LENILS + 2
      DO 30 I = 1,LENILR
 30     ISAV(IOFF+I) = ILSR(I)
      IOFF = IOFF + LENILR
      DO 40 I = 1,LENILP
 40     ISAV(IOFF+I) = ILSP(I)
      RETURN
C
 100  CONTINUE
      CALL DCOPY (LENRLS, RSAV, 1, RLS, 1)
      RLS2 = RSAV(LENRLS+1)
      CALL DCOPY (LENRLR, RSAV(LENRLS+2), 1, RLSR, 1)
      CALL DCOPY (LENRLP, RSAV(LENRLS+LENRLR+2), 1, RLSP, 1)
      DO 120 I = 1,LENILS
 120    ILS(I) = ISAV(I)
      ILS2(1) = ISAV(LENILS+1)
      ILS2(2) = ISAV(LENILS+2)
      ILS2(3) = ISAV(LENILS+3)
      ILS2(4) = ISAV(LENILS+4)
      IOFF = LENILS + 2
      DO 130 I = 1,LENILR
 130    ILSR(I) = ISAV(IOFF+I)
      IOFF = IOFF + LENILR
      DO 140 I = 1,LENILP
 140    ILSP(I) = ISAV(IOFF+I)
      RETURN
C----------------------- End of Subroutine DSRCKR ----------------------
      END
*DECK DAINVG
      SUBROUTINE DAINVG (RES, ADDA, NEQ, T, Y, YDOT, MITER,
     1                   ML, MU, PW, IPVT, IER )
      EXTERNAL RES, ADDA
      INTEGER NEQ, MITER, ML, MU, IPVT, IER
      INTEGER I, LENPW, MLP1, NROWPW
      DOUBLE PRECISION T, Y, YDOT, PW
      DIMENSION Y(*), YDOT(*), PW(*), IPVT(*)
C-----------------------------------------------------------------------
C This subroutine computes the initial value
C of the vector YDOT satisfying
C     A * YDOT = g(t,y)
C when A is nonsingular.  It is called by DLSODI for
C initialization only, when ISTATE = 0 .
C DAINVG returns an error flag IER:
C   IER  =  0  means DAINVG was successful.
C   IER .ge. 2 means RES returned an error flag IRES = IER.
C   IER .lt. 0 means the a-matrix was found to be singular.
C-----------------------------------------------------------------------
C
      IF (MITER .GE. 4)  GO TO 100
C
C Full matrix case -----------------------------------------------------
C
      LENPW = NEQ*NEQ
      DO 10  I = 1, LENPW
   10    PW(I) = 0.0D0
C
      IER = 1
      CALL RES ( NEQ, T, Y, PW, YDOT, IER )
      IF (IER .GT. 1) RETURN
C
      CALL ADDA ( NEQ, T, Y, 0, 0, PW, NEQ )
      CALL DGEFA ( PW, NEQ, NEQ, IPVT, IER )
      IF (IER .EQ. 0) GO TO 20
         IER = -IER
         RETURN
   20 CALL DGESL ( PW, NEQ, NEQ, IPVT, YDOT, 0 )
      RETURN
C
C Band matrix case -----------------------------------------------------
C
  100 CONTINUE
      NROWPW = 2*ML + MU + 1
      LENPW = NEQ * NROWPW
      DO 110  I = 1, LENPW
  110    PW(I) = 0.0D0
C
      IER = 1
      CALL RES ( NEQ, T, Y, PW, YDOT, IER )
      IF (IER .GT. 1) RETURN
C
      MLP1 = ML + 1
      CALL ADDA ( NEQ, T, Y, ML, MU, PW(MLP1), NROWPW )
      CALL DGBFA ( PW, NROWPW, NEQ, ML, MU, IPVT, IER )
      IF (IER .EQ. 0) GO TO 120
         IER = -IER
         RETURN
  120 CALL DGBSL ( PW, NROWPW, NEQ, ML, MU, IPVT, YDOT, 0 )
      RETURN
C----------------------- End of Subroutine DAINVG ----------------------
      END
*DECK DSTODI
      SUBROUTINE DSTODI (NEQ, Y, YH, NYH, YH1, EWT, SAVF, SAVR,
     1   ACOR, WM, IWM, RES, ADDA, JAC, PJAC, SLVS )
      EXTERNAL RES, ADDA, JAC, PJAC, SLVS
      INTEGER NEQ, NYH, IWM
      DOUBLE PRECISION Y, YH, YH1, EWT, SAVF, SAVR, ACOR, WM
      DIMENSION NEQ(*), Y(*), YH(NYH,*), YH1(*), EWT(*), SAVF(*),
     1   SAVR(*), ACOR(*), WM(*), IWM(*)
      INTEGER IOWND, IALTH, IPUP, LMAX, MEO, NQNYH, NSLP,
     1   ICF, IERPJ, IERSL, JCUR, JSTART, KFLAG, L,
     2   LYH, LEWT, LACOR, LSAVF, LWM, LIWM, METH, MITER,
     3   MAXORD, MAXCOR, MSBP, MXNCF, N, NQ, NST, NFE, NJE, NQU
      DOUBLE PRECISION CONIT, CRATE, EL, ELCO, HOLD, RMAX, TESCO,
     2   CCMAX, EL0, H, HMIN, HMXI, HU, RC, TN, UROUND
      COMMON /DLS001/ CONIT, CRATE, EL(13), ELCO(13,12),
     1   HOLD, RMAX, TESCO(3,12),
     2   CCMAX, EL0, H, HMIN, HMXI, HU, RC, TN, UROUND,
     3   IOWND(6), IALTH, IPUP, LMAX, MEO, NQNYH, NSLP,
     3   ICF, IERPJ, IERSL, JCUR, JSTART, KFLAG, L,
     4   LYH, LEWT, LACOR, LSAVF, LWM, LIWM, METH, MITER,
     5   MAXORD, MAXCOR, MSBP, MXNCF, N, NQ, NST, NFE, NJE, NQU
      INTEGER I, I1, IREDO, IRES, IRET, J, JB, KGO, M, NCF, NEWQ
      DOUBLE PRECISION DCON, DDN, DEL, DELP, DSM, DUP,
     1   ELJH, EL1H, EXDN, EXSM, EXUP,
     2   R, RH, RHDN, RHSM, RHUP, TOLD, DVNORM
C-----------------------------------------------------------------------
C DSTODI performs one step of the integration of an initial value
C problem for a system of Ordinary Differential Equations.
C Note: DSTODI is independent of the value of the iteration method
C indicator MITER, and hence is independent
C of the type of chord method used, or the Jacobian structure.
C Communication with DSTODI is done with the following variables:
C
C NEQ    = integer array containing problem size in NEQ(1), and
C          passed as the NEQ argument in all calls to RES, ADDA,
C          and JAC.
C Y      = an array of length .ge. N used as the Y argument in
C          all calls to RES, JAC, and ADDA.
C NEQ    = integer array containing problem size in NEQ(1), and
C          passed as the NEQ argument in all calls tO RES, G, ADDA,
C          and JAC.
C YH     = an NYH by LMAX array containing the dependent variables
C          and their approximate scaled derivatives, where
C          LMAX = MAXORD + 1.  YH(i,j+1) contains the approximate
C          j-th derivative of y(i), scaled by H**j/factorial(j)
C          (j = 0,1,...,NQ).  On entry for the first step, the first
C          two columns of YH must be set from the initial values.
C NYH    = a constant integer .ge. N, the first dimension of YH.
C YH1    = a one-dimensional array occupying the same space as YH.
C EWT    = an array of length N containing multiplicative weights
C          for local error measurements.  Local errors in y(i) are
C          compared to 1.0/EWT(i) in various error tests.
C SAVF   = an array of working storage, of length N. also used for
C          input of YH(*,MAXORD+2) when JSTART = -1 and MAXORD is less
C          than the current order NQ.
C          Same as YDOTI in the driver.
C SAVR   = an array of working storage, of length N.
C ACOR   = a work array of length N used for the accumulated
C          corrections. On a succesful return, ACOR(i) contains
C          the estimated one-step local error in y(i).
C WM,IWM = real and integer work arrays associated with matrix
C          operations in chord iteration.
C PJAC   = name of routine to evaluate and preprocess Jacobian matrix.
C SLVS   = name of routine to solve linear system in chord iteration.
C CCMAX  = maximum relative change in H*EL0 before PJAC is called.
C H      = the step size to be attempted on the next step.
C          H is altered by the error control algorithm during the
C          problem.  H can be either positive or negative, but its
C          sign must remain constant throughout the problem.
C HMIN   = the minimum absolute value of the step size H to be used.
C HMXI   = inverse of the maximum absolute value of H to be used.
C          HMXI = 0.0 is allowed and corresponds to an infinite HMAX.
C          HMIN and HMXI may be changed at any time, but will not
C          take effect until the next change of H is considered.
C TN     = the independent variable. TN is updated on each step taken.
C JSTART = an integer used for input only, with the following
C          values and meanings:
C               0  perform the first step.
C           .gt.0  take a new step continuing from the last.
C              -1  take the next step with a new value of H, MAXORD,
C                    N, METH, MITER, and/or matrix parameters.
C              -2  take the next step with a new value of H,
C                    but with other inputs unchanged.
C          On return, JSTART is set to 1 to facilitate continuation.
C KFLAG  = a completion code with the following meanings:
C               0  the step was succesful.
C              -1  the requested error could not be achieved.
C              -2  corrector convergence could not be achieved.
C              -3  RES ordered immediate return.
C              -4  error condition from RES could not be avoided.
C              -5  fatal error in PJAC or SLVS.
C          A return with KFLAG = -1, -2, or -4 means either
C          ABS(H) = HMIN or 10 consecutive failures occurred.
C          On a return with KFLAG negative, the values of TN and
C          the YH array are as of the beginning of the last
C          step, and H is the last step size attempted.
C MAXORD = the maximum order of integration method to be allowed.
C MAXCOR = the maximum number of corrector iterations allowed.
C MSBP   = maximum number of steps between PJAC calls.
C MXNCF  = maximum number of convergence failures allowed.
C METH/MITER = the method flags.  See description in driver.
C N      = the number of first-order differential equations.
C-----------------------------------------------------------------------
      KFLAG = 0
      TOLD = TN
      NCF = 0
      IERPJ = 0
      IERSL = 0
      JCUR = 0
      ICF = 0
      DELP = 0.0D0
      IF (JSTART .GT. 0) GO TO 200
      IF (JSTART .EQ. -1) GO TO 100
      IF (JSTART .EQ. -2) GO TO 160
C-----------------------------------------------------------------------
C On the first call, the order is set to 1, and other variables are
C initialized.  RMAX is the maximum ratio by which H can be increased
C in a single step.  It is initially 1.E4 to compensate for the small
C initial H, but then is normally equal to 10.  If a failure
C occurs (in corrector convergence or error test), RMAX is set at 2
C for the next increase.
C-----------------------------------------------------------------------
      LMAX = MAXORD + 1
      NQ = 1
      L = 2
      IALTH = 2
      RMAX = 10000.0D0
      RC = 0.0D0
      EL0 = 1.0D0
      CRATE = 0.7D0
      HOLD = H
      MEO = METH
      NSLP = 0
      IPUP = MITER
      IRET = 3
      GO TO 140
C-----------------------------------------------------------------------
C The following block handles preliminaries needed when JSTART = -1.
C IPUP is set to MITER to force a matrix update.
C If an order increase is about to be considered (IALTH = 1),
C IALTH is reset to 2 to postpone consideration one more step.
C If the caller has changed METH, DCFODE is called to reset
C the coefficients of the method.
C If the caller has changed MAXORD to a value less than the current
C order NQ, NQ is reduced to MAXORD, and a new H chosen accordingly.
C If H is to be changed, YH must be rescaled.
C If H or METH is being changed, IALTH is reset to L = NQ + 1
C to prevent further changes in H for that many steps.
C-----------------------------------------------------------------------
 100  IPUP = MITER
      LMAX = MAXORD + 1
      IF (IALTH .EQ. 1) IALTH = 2
      IF (METH .EQ. MEO) GO TO 110
      CALL DCFODE (METH, ELCO, TESCO)
      MEO = METH
      IF (NQ .GT. MAXORD) GO TO 120
      IALTH = L
      IRET = 1
      GO TO 150
 110  IF (NQ .LE. MAXORD) GO TO 160
 120  NQ = MAXORD
      L = LMAX
      DO 125 I = 1,L
 125    EL(I) = ELCO(I,NQ)
      NQNYH = NQ*NYH
      RC = RC*EL(1)/EL0
      EL0 = EL(1)
      CONIT = 0.5D0/(NQ+2)
      DDN = DVNORM (N, SAVF, EWT)/TESCO(1,L)
      EXDN = 1.0D0/L
      RHDN = 1.0D0/(1.3D0*DDN**EXDN + 0.0000013D0)
      RH = MIN(RHDN,1.0D0)
      IREDO = 3
      IF (H .EQ. HOLD) GO TO 170
      RH = MIN(RH,ABS(H/HOLD))
      H = HOLD
      GO TO 175
C-----------------------------------------------------------------------
C DCFODE is called to get all the integration coefficients for the
C current METH.  Then the EL vector and related constants are reset
C whenever the order NQ is changed, or at the start of the problem.
C-----------------------------------------------------------------------
 140  CALL DCFODE (METH, ELCO, TESCO)
 150  DO 155 I = 1,L
 155    EL(I) = ELCO(I,NQ)
      NQNYH = NQ*NYH
      RC = RC*EL(1)/EL0
      EL0 = EL(1)
      CONIT = 0.5D0/(NQ+2)
      GO TO (160, 170, 200), IRET
C-----------------------------------------------------------------------
C If H is being changed, the H ratio RH is checked against
C RMAX, HMIN, and HMXI, and the YH array rescaled.  IALTH is set to
C L = NQ + 1 to prevent a change of H for that many steps, unless
C forced by a convergence or error test failure.
C-----------------------------------------------------------------------
 160  IF (H .EQ. HOLD) GO TO 200
      RH = H/HOLD
      H = HOLD
      IREDO = 3
      GO TO 175
 170  RH = MAX(RH,HMIN/ABS(H))
 175  RH = MIN(RH,RMAX)
      RH = RH/MAX(1.0D0,ABS(H)*HMXI*RH)
      R = 1.0D0
      DO 180 J = 2,L
        R = R*RH
        DO 180 I = 1,N
 180      YH(I,J) = YH(I,J)*R
      H = H*RH
      RC = RC*RH
      IALTH = L
      IF (IREDO .EQ. 0) GO TO 690
C-----------------------------------------------------------------------
C This section computes the predicted values by effectively
C multiplying the YH array by the Pascal triangle matrix.
C RC is the ratio of new to old values of the coefficient  H*EL(1).
C When RC differs from 1 by more than CCMAX, IPUP is set to MITER
C to force PJAC to be called.
C In any case, PJAC is called at least every MSBP steps.
C-----------------------------------------------------------------------
 200  IF (ABS(RC-1.0D0) .GT. CCMAX) IPUP = MITER
      IF (NST .GE. NSLP+MSBP) IPUP = MITER
      TN = TN + H
      I1 = NQNYH + 1
      DO 215 JB = 1,NQ
        I1 = I1 - NYH
CDIR$ IVDEP
        DO 210 I = I1,NQNYH
 210      YH1(I) = YH1(I) + YH1(I+NYH)
 215    CONTINUE
C-----------------------------------------------------------------------
C Up to MAXCOR corrector iterations are taken.  A convergence test is
C made on the RMS-norm of each correction, weighted by H and the
C error weight vector EWT.  The sum of the corrections is accumulated
C in ACOR(i).  The YH array is not altered in the corrector loop.
C-----------------------------------------------------------------------
 220  M = 0
      DO 230 I = 1,N
        SAVF(I) = YH(I,2) / H
 230    Y(I) = YH(I,1)
      IF (IPUP .LE. 0) GO TO 240
C-----------------------------------------------------------------------
C If indicated, the matrix P = A - H*EL(1)*dr/dy is reevaluated and
C preprocessed before starting the corrector iteration.  IPUP is set
C to 0 as an indicator that this has been done.
C-----------------------------------------------------------------------
      CALL PJAC (NEQ, Y, YH, NYH, EWT, ACOR, SAVR, SAVF, WM, IWM,
     1   RES, JAC, ADDA )
      IPUP = 0
      RC = 1.0D0
      NSLP = NST
      CRATE = 0.7D0
      IF (IERPJ .EQ. 0) GO TO 250
      IF (IERPJ .LT. 0) GO TO 435
      IRES = IERPJ
      GO TO (430, 435, 430), IRES
C Get residual at predicted values, if not already done in PJAC. -------
 240  IRES = 1
      CALL RES ( NEQ, TN, Y, SAVF, SAVR, IRES )
      NFE = NFE + 1
      KGO = ABS(IRES)
      GO TO ( 250, 435, 430 ) , KGO
 250  DO 260 I = 1,N
 260    ACOR(I) = 0.0D0
C-----------------------------------------------------------------------
C Solve the linear system with the current residual as
C right-hand side and P as coefficient matrix.
C-----------------------------------------------------------------------
 270  CONTINUE
      CALL SLVS (WM, IWM, SAVR, SAVF)
      IF (IERSL .LT. 0) GO TO 430
      IF (IERSL .GT. 0) GO TO 410
      EL1H = EL(1) * H
      DEL = DVNORM (N, SAVR, EWT) * ABS(H)
      DO 380 I = 1,N
        ACOR(I) = ACOR(I) + SAVR(I)
        SAVF(I) = ACOR(I) + YH(I,2)/H
 380    Y(I) = YH(I,1) + EL1H*ACOR(I)
C-----------------------------------------------------------------------
C Test for convergence.  If M .gt. 0, an estimate of the convergence
C rate constant is stored in CRATE, and this is used in the test.
C-----------------------------------------------------------------------
      IF (M .NE. 0) CRATE = MAX(0.2D0*CRATE,DEL/DELP)
      DCON = DEL*MIN(1.0D0,1.5D0*CRATE)/(TESCO(2,NQ)*CONIT)
      IF (DCON .LE. 1.0D0) GO TO 460
      M = M + 1
      IF (M .EQ. MAXCOR) GO TO 410
      IF (M .GE. 2 .AND. DEL .GT. 2.0D0*DELP) GO TO 410
      DELP = DEL
      IRES = 1
      CALL RES ( NEQ, TN, Y, SAVF, SAVR, IRES )
      NFE = NFE + 1
      KGO = ABS(IRES)
      GO TO ( 270, 435, 410 ) , KGO
C-----------------------------------------------------------------------
C The correctors failed to converge, or RES has returned abnormally.
C on a convergence failure, if the Jacobian is out of date, PJAC is
C called for the next try.  Otherwise the YH array is retracted to its
C values before prediction, and H is reduced, if possible.
C take an error exit if IRES = 2, or H cannot be reduced, or MXNCF
C failures have occurred, or a fatal error occurred in PJAC or SLVS.
C-----------------------------------------------------------------------
 410  ICF = 1
      IF (JCUR .EQ. 1) GO TO 430
      IPUP = MITER
      GO TO 220
 430  ICF = 2
      NCF = NCF + 1
      RMAX = 2.0D0
 435  TN = TOLD
      I1 = NQNYH + 1
      DO 445 JB = 1,NQ
        I1 = I1 - NYH
CDIR$ IVDEP
        DO 440 I = I1,NQNYH
 440      YH1(I) = YH1(I) - YH1(I+NYH)
 445    CONTINUE
      IF (IRES .EQ. 2) GO TO 680
      IF (IERPJ .LT. 0 .OR. IERSL .LT. 0) GO TO 685
      IF (ABS(H) .LE. HMIN*1.00001D0) GO TO 450
      IF (NCF .EQ. MXNCF) GO TO 450
      RH = 0.25D0
      IPUP = MITER
      IREDO = 1
      GO TO 170
 450  IF (IRES .EQ. 3) GO TO 680
      GO TO 670
C-----------------------------------------------------------------------
C The corrector has converged.  JCUR is set to 0
C to signal that the Jacobian involved may need updating later.
C The local error test is made and control passes to statement 500
C if it fails.
C-----------------------------------------------------------------------
 460  JCUR = 0
      IF (M .EQ. 0) DSM = DEL/TESCO(2,NQ)
      IF (M .GT. 0) DSM = ABS(H) * DVNORM (N, ACOR, EWT)/TESCO(2,NQ)
      IF (DSM .GT. 1.0D0) GO TO 500
C-----------------------------------------------------------------------
C After a successful step, update the YH array.
C Consider changing H if IALTH = 1.  Otherwise decrease IALTH by 1.
C If IALTH is then 1 and NQ .lt. MAXORD, then ACOR is saved for
C use in a possible order increase on the next step.
C If a change in H is considered, an increase or decrease in order
C by one is considered also.  A change in H is made only if it is by a
C factor of at least 1.1.  If not, IALTH is set to 3 to prevent
C testing for that many steps.
C-----------------------------------------------------------------------
      KFLAG = 0
      IREDO = 0
      NST = NST + 1
      HU = H
      NQU = NQ
      DO 470 J = 1,L
        ELJH = EL(J)*H
        DO 470 I = 1,N
 470      YH(I,J) = YH(I,J) + ELJH*ACOR(I)
      IALTH = IALTH - 1
      IF (IALTH .EQ. 0) GO TO 520
      IF (IALTH .GT. 1) GO TO 700
      IF (L .EQ. LMAX) GO TO 700
      DO 490 I = 1,N
 490    YH(I,LMAX) = ACOR(I)
      GO TO 700
C-----------------------------------------------------------------------
C The error test failed.  KFLAG keeps track of multiple failures.
C restore TN and the YH array to their previous values, and prepare
C to try the step again.  Compute the optimum step size for this or
C one lower order.  After 2 or more failures, H is forced to decrease
C by a factor of 0.1 or less.
C-----------------------------------------------------------------------
 500  KFLAG = KFLAG - 1
      TN = TOLD
      I1 = NQNYH + 1
      DO 515 JB = 1,NQ
        I1 = I1 - NYH
CDIR$ IVDEP
        DO 510 I = I1,NQNYH
 510      YH1(I) = YH1(I) - YH1(I+NYH)
 515    CONTINUE
      RMAX = 2.0D0
      IF (ABS(H) .LE. HMIN*1.00001D0) GO TO 660
      IF (KFLAG .LE. -7) GO TO 660
      IREDO = 2
      RHUP = 0.0D0
      GO TO 540
C-----------------------------------------------------------------------
C Regardless of the success or failure of the step, factors
C RHDN, RHSM, and RHUP are computed, by which H could be multiplied
C at order NQ - 1, order NQ, or order NQ + 1, respectively.
C In the case of failure, RHUP = 0.0 to avoid an order increase.
C The largest of these is determined and the new order chosen
C accordingly.  If the order is to be increased, we compute one
C additional scaled derivative.
C-----------------------------------------------------------------------
 520  RHUP = 0.0D0
      IF (L .EQ. LMAX) GO TO 540
      DO 530 I = 1,N
 530    SAVF(I) = ACOR(I) - YH(I,LMAX)
      DUP = ABS(H) * DVNORM (N, SAVF, EWT)/TESCO(3,NQ)
      EXUP = 1.0D0/(L+1)
      RHUP = 1.0D0/(1.4D0*DUP**EXUP + 0.0000014D0)
 540  EXSM = 1.0D0/L
      RHSM = 1.0D0/(1.2D0*DSM**EXSM + 0.0000012D0)
      RHDN = 0.0D0
      IF (NQ .EQ. 1) GO TO 560
      DDN = DVNORM (N, YH(1,L), EWT)/TESCO(1,NQ)
      EXDN = 1.0D0/NQ
      RHDN = 1.0D0/(1.3D0*DDN**EXDN + 0.0000013D0)
 560  IF (RHSM .GE. RHUP) GO TO 570
      IF (RHUP .GT. RHDN) GO TO 590
      GO TO 580
 570  IF (RHSM .LT. RHDN) GO TO 580
      NEWQ = NQ
      RH = RHSM
      GO TO 620
 580  NEWQ = NQ - 1
      RH = RHDN
      IF (KFLAG .LT. 0 .AND. RH .GT. 1.0D0) RH = 1.0D0
      GO TO 620
 590  NEWQ = L
      RH = RHUP
      IF (RH .LT. 1.1D0) GO TO 610
      R = H*EL(L)/L
      DO 600 I = 1,N
 600    YH(I,NEWQ+1) = ACOR(I)*R
      GO TO 630
 610  IALTH = 3
      GO TO 700
 620  IF ((KFLAG .EQ. 0) .AND. (RH .LT. 1.1D0)) GO TO 610
      IF (KFLAG .LE. -2) RH = MIN(RH,0.1D0)
C-----------------------------------------------------------------------
C If there is a change of order, reset NQ, L, and the coefficients.
C In any case H is reset according to RH and the YH array is rescaled.
C Then exit from 690 if the step was OK, or redo the step otherwise.
C-----------------------------------------------------------------------
      IF (NEWQ .EQ. NQ) GO TO 170
 630  NQ = NEWQ
      L = NQ + 1
      IRET = 2
      GO TO 150
C-----------------------------------------------------------------------
C All returns are made through this section.  H is saved in HOLD
C to allow the caller to change H on the next step.
C-----------------------------------------------------------------------
 660  KFLAG = -1
      GO TO 720
 670  KFLAG = -2
      GO TO 720
 680  KFLAG = -1 - IRES
      GO TO 720
 685  KFLAG = -5
      GO TO 720
 690  RMAX = 10.0D0
 700  R = H/TESCO(2,NQU)
      DO 710 I = 1,N
 710    ACOR(I) = ACOR(I)*R
 720  HOLD = H
      JSTART = 1
      RETURN
C----------------------- End of Subroutine DSTODI ----------------------
      END
*DECK DPREPJI
      SUBROUTINE DPREPJI (NEQ, Y, YH, NYH, EWT, RTEM, SAVR, S, WM, IWM,
     1   RES, JAC, ADDA)
      EXTERNAL RES, JAC, ADDA
      INTEGER NEQ, NYH, IWM
      DOUBLE PRECISION Y, YH, EWT, RTEM, SAVR, S, WM
      DIMENSION NEQ(*), Y(*), YH(NYH,*), EWT(*), RTEM(*),
     1   S(*), SAVR(*), WM(*), IWM(*)
      INTEGER IOWND, IOWNS,
     1   ICF, IERPJ, IERSL, JCUR, JSTART, KFLAG, L,
     2   LYH, LEWT, LACOR, LSAVF, LWM, LIWM, METH, MITER,
     3   MAXORD, MAXCOR, MSBP, MXNCF, N, NQ, NST, NFE, NJE, NQU
      DOUBLE PRECISION ROWNS,
     1   CCMAX, EL0, H, HMIN, HMXI, HU, RC, TN, UROUND
      COMMON /DLS001/ ROWNS(209),
     1   CCMAX, EL0, H, HMIN, HMXI, HU, RC, TN, UROUND,
     2   IOWND(6), IOWNS(6),
     3   ICF, IERPJ, IERSL, JCUR, JSTART, KFLAG, L,
     4   LYH, LEWT, LACOR, LSAVF, LWM, LIWM, METH, MITER,
     5   MAXORD, MAXCOR, MSBP, MXNCF, N, NQ, NST, NFE, NJE, NQU
      INTEGER I, I1, I2, IER, II, IRES, J, J1, JJ, LENP,
     1   MBA, MBAND, MEB1, MEBAND, ML, ML3, MU
      DOUBLE PRECISION CON, FAC, HL0, R, SRUR, YI, YJ, YJJ
C-----------------------------------------------------------------------
C DPREPJI is called by DSTODI to compute and process the matrix
C P = A - H*EL(1)*J , where J is an approximation to the Jacobian dr/dy,
C where r = g(t,y) - A(t,y)*s.  Here J is computed by the user-supplied
C routine JAC if MITER = 1 or 4, or by finite differencing if MITER =
C 2 or 5.  J is stored in WM, rescaled, and ADDA is called to generate
C P. P is then subjected to LU decomposition in preparation
C for later solution of linear systems with P as coefficient
C matrix.  This is done by DGEFA if MITER = 1 or 2, and by
C DGBFA if MITER = 4 or 5.
C
C In addition to variables described previously, communication
C with DPREPJI uses the following:
C Y     = array containing predicted values on entry.
C RTEM  = work array of length N (ACOR in DSTODI).
C SAVR  = array used for output only.  On output it contains the
C         residual evaluated at current values of t and y.
C S     = array containing predicted values of dy/dt (SAVF in DSTODI).
C WM    = real work space for matrices.  On output it contains the
C         LU decomposition of P.
C         Storage of matrix elements starts at WM(3).
C         WM also contains the following matrix-related data:
C         WM(1) = SQRT(UROUND), used in numerical Jacobian increments.
C IWM   = integer work space containing pivot information, starting at
C         IWM(21).  IWM also contains the band parameters
C         ML = IWM(1) and MU = IWM(2) if MITER is 4 or 5.
C EL0   = el(1) (input).
C IERPJ = output error flag.
C         = 0 if no trouble occurred,
C         = 1 if the P matrix was found to be singular,
C         = IRES (= 2 or 3) if RES returned IRES = 2 or 3.
C JCUR  = output flag = 1 to indicate that the Jacobian matrix
C         (or approximation) is now current.
C This routine also uses the Common variables EL0, H, TN, UROUND,
C MITER, N, NFE, and NJE.
C-----------------------------------------------------------------------
      NJE = NJE + 1
      HL0 = H*EL0
      IERPJ = 0
      JCUR = 1
      GO TO (100, 200, 300, 400, 500), MITER
C If MITER = 1, call RES, then JAC, and multiply by scalar. ------------
 100  IRES = 1
      CALL RES (NEQ, TN, Y, S, SAVR, IRES)
      NFE = NFE + 1
      IF (IRES .GT. 1) GO TO 600
      LENP = N*N
      DO 110 I = 1,LENP
 110    WM(I+2) = 0.0D0
      CALL JAC ( NEQ, TN, Y, S, 0, 0, WM(3), N )
      CON = -HL0
      DO 120 I = 1,LENP
 120    WM(I+2) = WM(I+2)*CON
      GO TO 240
C If MITER = 2, make N + 1 calls to RES to approximate J. --------------
 200  CONTINUE
      IRES = -1
      CALL RES (NEQ, TN, Y, S, SAVR, IRES)
      NFE = NFE + 1
      IF (IRES .GT. 1) GO TO 600
      SRUR = WM(1)
      J1 = 2
      DO 230 J = 1,N
        YJ = Y(J)
        R = MAX(SRUR*ABS(YJ),0.01D0/EWT(J))
        Y(J) = Y(J) + R
        FAC = -HL0/R
        CALL RES ( NEQ, TN, Y, S, RTEM, IRES )
        NFE = NFE + 1
        IF (IRES .GT. 1) GO TO 600
        DO 220 I = 1,N
 220      WM(I+J1) = (RTEM(I) - SAVR(I))*FAC
        Y(J) = YJ
        J1 = J1 + N
 230    CONTINUE
      IRES = 1
      CALL RES (NEQ, TN, Y, S, SAVR, IRES)
      NFE = NFE + 1
      IF (IRES .GT. 1) GO TO 600
C Add matrix A. --------------------------------------------------------
 240  CONTINUE
      CALL ADDA(NEQ, TN, Y, 0, 0, WM(3), N)
C Do LU decomposition on P. --------------------------------------------
      CALL DGEFA (WM(3), N, N, IWM(21), IER)
      IF (IER .NE. 0) IERPJ = 1
      RETURN
C Dummy section for MITER = 3
 300  RETURN
C If MITER = 4, call RES, then JAC, and multiply by scalar. ------------
 400  IRES = 1
      CALL RES (NEQ, TN, Y, S, SAVR, IRES)
      NFE = NFE + 1
      IF (IRES .GT. 1) GO TO 600
      ML = IWM(1)
      MU = IWM(2)
      ML3 = ML + 3
      MBAND = ML + MU + 1
      MEBAND = MBAND + ML
      LENP = MEBAND*N
      DO 410 I = 1,LENP
 410    WM(I+2) = 0.0D0
      CALL JAC ( NEQ, TN, Y, S, ML, MU, WM(ML3), MEBAND)
      CON = -HL0
      DO 420 I = 1,LENP
 420    WM(I+2) = WM(I+2)*CON
      GO TO 570
C If MITER = 5, make ML + MU + 2 calls to RES to approximate J. --------
 500  CONTINUE
      IRES = -1
      CALL RES (NEQ, TN, Y, S, SAVR, IRES)
      NFE = NFE + 1
      IF (IRES .GT. 1) GO TO 600
      ML = IWM(1)
      MU = IWM(2)
      ML3 = ML + 3
      MBAND = ML + MU + 1
      MBA = MIN(MBAND,N)
      MEBAND = MBAND + ML
      MEB1 = MEBAND - 1
      SRUR = WM(1)
      DO 560 J = 1,MBA
        DO 530 I = J,N,MBAND
          YI = Y(I)
          R = MAX(SRUR*ABS(YI),0.01D0/EWT(I))
 530      Y(I) = Y(I) + R
        CALL RES ( NEQ, TN, Y, S, RTEM, IRES)
        NFE = NFE + 1
        IF (IRES .GT. 1) GO TO 600
        DO 550 JJ = J,N,MBAND
          Y(JJ) = YH(JJ,1)
          YJJ = Y(JJ)
          R = MAX(SRUR*ABS(YJJ),0.01D0/EWT(JJ))
          FAC = -HL0/R
          I1 = MAX(JJ-MU,1)
          I2 = MIN(JJ+ML,N)
          II = JJ*MEB1 - ML + 2
          DO 540 I = I1,I2
 540        WM(II+I) = (RTEM(I) - SAVR(I))*FAC
 550      CONTINUE
 560    CONTINUE
      IRES = 1
      CALL RES (NEQ, TN, Y, S, SAVR, IRES)
      NFE = NFE + 1
      IF (IRES .GT. 1) GO TO 600
C Add matrix A. --------------------------------------------------------
  570 CONTINUE
      CALL ADDA(NEQ, TN, Y, ML, MU, WM(ML3), MEBAND)
C Do LU decomposition of P. --------------------------------------------
      CALL DGBFA (WM(3), MEBAND, N, ML, MU, IWM(21), IER)
      IF (IER .NE. 0) IERPJ = 1
      RETURN
C Error return for IRES = 2 or IRES = 3 return from RES. ---------------
 600  IERPJ = IRES
      RETURN
C----------------------- End of Subroutine DPREPJI ---------------------
      END
*DECK DAIGBT
      SUBROUTINE DAIGBT (RES, ADDA, NEQ, T, Y, YDOT,
     1                   MB, NB, PW, IPVT, IER )
      EXTERNAL RES, ADDA
      INTEGER NEQ, MB, NB, IPVT, IER
      INTEGER I, LENPW, LBLOX, LPB, LPC
      DOUBLE PRECISION T, Y, YDOT, PW
      DIMENSION Y(*), YDOT(*), PW(*), IPVT(*), NEQ(*)
C-----------------------------------------------------------------------
C This subroutine computes the initial value
C of the vector YDOT satisfying
C     A * YDOT = g(t,y)
C when A is nonsingular.  It is called by DLSOIBT for
C initialization only, when ISTATE = 0 .
C DAIGBT returns an error flag IER:
C   IER  =  0  means DAIGBT was successful.
C   IER .ge. 2 means RES returned an error flag IRES = IER.
C   IER .lt. 0 means the A matrix was found to have a singular
C              diagonal block (hence YDOT could not be solved for).
C-----------------------------------------------------------------------
      LBLOX = MB*MB*NB
      LPB = 1 + LBLOX
      LPC = LPB + LBLOX
      LENPW = 3*LBLOX
      DO 10 I = 1,LENPW
 10     PW(I) = 0.0D0
      IER = 1
      CALL RES (NEQ, T, Y, PW, YDOT, IER)
      IF (IER .GT. 1) RETURN
      CALL ADDA (NEQ, T, Y, MB, NB, PW(1), PW(LPB), PW(LPC) )
      CALL DDECBT (MB, NB, PW, PW(LPB), PW(LPC), IPVT, IER)
      IF (IER .EQ. 0) GO TO 20
      IER = -IER
      RETURN
 20   CALL DSOLBT (MB, NB, PW, PW(LPB), PW(LPC), YDOT, IPVT)
      RETURN
C----------------------- End of Subroutine DAIGBT ----------------------
      END
*DECK DPJIBT
      SUBROUTINE DPJIBT (NEQ, Y, YH, NYH, EWT, RTEM, SAVR, S, WM, IWM,
     1   RES, JAC, ADDA)
      EXTERNAL RES, JAC, ADDA
      INTEGER NEQ, NYH, IWM
      DOUBLE PRECISION Y, YH, EWT, RTEM, SAVR, S, WM
      DIMENSION NEQ(*), Y(*), YH(NYH,*), EWT(*), RTEM(*),
     1   S(*), SAVR(*), WM(*), IWM(*)
      INTEGER IOWND, IOWNS,
     1   ICF, IERPJ, IERSL, JCUR, JSTART, KFLAG, L,
     2   LYH, LEWT, LACOR, LSAVF, LWM, LIWM, METH, MITER,
     3   MAXORD, MAXCOR, MSBP, MXNCF, N, NQ, NST, NFE, NJE, NQU
      DOUBLE PRECISION ROWNS,
     1   CCMAX, EL0, H, HMIN, HMXI, HU, RC, TN, UROUND
      COMMON /DLS001/ ROWNS(209),
     1   CCMAX, EL0, H, HMIN, HMXI, HU, RC, TN, UROUND,
     2   IOWND(6), IOWNS(6),
     3   ICF, IERPJ, IERSL, JCUR, JSTART, KFLAG, L,
     4   LYH, LEWT, LACOR, LSAVF, LWM, LIWM, METH, MITER,
     5   MAXORD, MAXCOR, MSBP, MXNCF, N, NQ, NST, NFE, NJE, NQU
      INTEGER I, IER, IIA, IIB, IIC, IPA, IPB, IPC, IRES, J, J1, J2,
     1   K, K1, LENP, LBLOX, LPB, LPC, MB, MBSQ, MWID, NB
      DOUBLE PRECISION CON, FAC, HL0, R, SRUR
C-----------------------------------------------------------------------
C DPJIBT is called by DSTODI to compute and process the matrix
C P = A - H*EL(1)*J , where J is an approximation to the Jacobian dr/dy,
C and r = g(t,y) - A(t,y)*s.  Here J is computed by the user-supplied
C routine JAC if MITER = 1, or by finite differencing if MITER = 2.
C J is stored in WM, rescaled, and ADDA is called to generate P.
C P is then subjected to LU decomposition by DDECBT in preparation
C for later solution of linear systems with P as coefficient matrix.
C
C In addition to variables described previously, communication
C with DPJIBT uses the following:
C Y     = array containing predicted values on entry.
C RTEM  = work array of length N (ACOR in DSTODI).
C SAVR  = array used for output only.  On output it contains the
C         residual evaluated at current values of t and y.
C S     = array containing predicted values of dy/dt (SAVF in DSTODI).
C WM    = real work space for matrices.  On output it contains the
C         LU decomposition of P.
C         Storage of matrix elements starts at WM(3).
C         WM also contains the following matrix-related data:
C         WM(1) = SQRT(UROUND), used in numerical Jacobian increments.
C IWM   = integer work space containing pivot information, starting at
C         IWM(21).  IWM also contains block structure parameters
C         MB = IWM(1) and NB = IWM(2).
C EL0   = EL(1) (input).
C IERPJ = output error flag.
C         = 0 if no trouble occurred,
C         = 1 if the P matrix was found to be unfactorable,
C         = IRES (= 2 or 3) if RES returned IRES = 2 or 3.
C JCUR  = output flag = 1 to indicate that the Jacobian matrix
C         (or approximation) is now current.
C This routine also uses the Common variables EL0, H, TN, UROUND,
C MITER, N, NFE, and NJE.
C-----------------------------------------------------------------------
      NJE = NJE + 1
      HL0 = H*EL0
      IERPJ = 0
      JCUR = 1
      MB = IWM(1)
      NB = IWM(2)
      MBSQ = MB*MB
      LBLOX = MBSQ*NB
      LPB = 3 + LBLOX
      LPC = LPB + LBLOX
      LENP = 3*LBLOX
      GO TO (100, 200), MITER
C If MITER = 1, call RES, then JAC, and multiply by scalar. ------------
 100  IRES = 1
      CALL RES (NEQ, TN, Y, S, SAVR, IRES)
      NFE = NFE + 1
      IF (IRES .GT. 1) GO TO 600
      DO 110 I = 1,LENP
 110    WM(I+2) = 0.0D0
      CALL JAC (NEQ, TN, Y, S, MB, NB, WM(3), WM(LPB), WM(LPC))
      CON = -HL0
      DO 120 I = 1,LENP
 120    WM(I+2) = WM(I+2)*CON
      GO TO 260
C
C If MITER = 2, make 3*MB + 1 calls to RES to approximate J. -----------
 200  CONTINUE
      IRES = -1
      CALL RES (NEQ, TN, Y, S, SAVR, IRES)
      NFE = NFE + 1
      IF (IRES .GT. 1) GO TO 600
      MWID = 3*MB
      SRUR = WM(1)
      DO 205 I = 1,LENP
 205    WM(2+I) = 0.0D0
      DO 250 K = 1,3
        DO 240 J = 1,MB
C         Increment Y(I) for group of column indices, and call RES. ----
          J1 = J+(K-1)*MB
          DO 210 I = J1,N,MWID
            R = MAX(SRUR*ABS(Y(I)),0.01D0/EWT(I))
            Y(I) = Y(I) + R
 210      CONTINUE
          CALL RES (NEQ, TN, Y, S, RTEM, IRES)
          NFE = NFE + 1
          IF (IRES .GT. 1) GO TO 600
          DO 215 I = 1,N
 215        RTEM(I) = RTEM(I) - SAVR(I)
          K1 = K
          DO 230 I = J1,N,MWID
C           Get Jacobian elements in column I (block-column K1). -------
            Y(I) = YH(I,1)
            R = MAX(SRUR*ABS(Y(I)),0.01D0/EWT(I))
            FAC = -HL0/R
C           Compute and load elements PA(*,J,K1). ----------------------
            IIA = I - J
            IPA = 2 + (J-1)*MB + (K1-1)*MBSQ
            DO 221 J2 = 1,MB
 221          WM(IPA+J2) = RTEM(IIA+J2)*FAC
            IF (K1 .LE. 1) GO TO 223
C           Compute and load elements PB(*,J,K1-1). --------------------
            IIB = IIA - MB
            IPB = IPA + LBLOX - MBSQ
            DO 222 J2 = 1,MB
 222          WM(IPB+J2) = RTEM(IIB+J2)*FAC
 223        CONTINUE
            IF (K1 .GE. NB) GO TO 225
C           Compute and load elements PC(*,J,K1+1). --------------------
            IIC = IIA + MB
            IPC = IPA + 2*LBLOX + MBSQ
            DO 224 J2 = 1,MB
 224          WM(IPC+J2) = RTEM(IIC+J2)*FAC
 225        CONTINUE
            IF (K1 .NE. 3) GO TO 227
C           Compute and load elements PC(*,J,1). -----------------------
            IPC = IPA - 2*MBSQ + 2*LBLOX
            DO 226 J2 = 1,MB
 226          WM(IPC+J2) = RTEM(J2)*FAC
 227        CONTINUE
            IF (K1 .NE. NB-2) GO TO 229
C           Compute and load elements PB(*,J,NB). ----------------------
            IIB = N - MB
            IPB = IPA + 2*MBSQ + LBLOX
            DO 228 J2 = 1,MB
 228          WM(IPB+J2) = RTEM(IIB+J2)*FAC
 229      K1 = K1 + 3
 230      CONTINUE
 240    CONTINUE
 250  CONTINUE
C RES call for first corrector iteration. ------------------------------
      IRES = 1
      CALL RES (NEQ, TN, Y, S, SAVR, IRES)
      NFE = NFE + 1
      IF (IRES .GT. 1) GO TO 600
C Add matrix A. --------------------------------------------------------
 260  CONTINUE
      CALL ADDA (NEQ, TN, Y, MB, NB, WM(3), WM(LPB), WM(LPC))
C Do LU decomposition on P. --------------------------------------------
      CALL DDECBT (MB, NB, WM(3), WM(LPB), WM(LPC), IWM(21), IER)
      IF (IER .NE. 0) IERPJ = 1
      RETURN
C Error return for IRES = 2 or IRES = 3 return from RES. ---------------
 600  IERPJ = IRES
      RETURN
C----------------------- End of Subroutine DPJIBT ----------------------
      END
*DECK DSLSBT
      SUBROUTINE DSLSBT (WM, IWM, X, TEM)
      INTEGER IWM
      INTEGER LBLOX, LPB, LPC, MB, NB
      DOUBLE PRECISION WM, X, TEM
      DIMENSION WM(*), IWM(*), X(*), TEM(*)
C-----------------------------------------------------------------------
C This routine acts as an interface between the core integrator
C routine and the DSOLBT routine for the solution of the linear system
C arising from chord iteration.
C Communication with DSLSBT uses the following variables:
C WM    = real work space containing the LU decomposition,
C         starting at WM(3).
C IWM   = integer work space containing pivot information, starting at
C         IWM(21).  IWM also contains block structure parameters
C         MB = IWM(1) and NB = IWM(2).
C X     = the right-hand side vector on input, and the solution vector
C         on output, of length N.
C TEM   = vector of work space of length N, not used in this version.
C-----------------------------------------------------------------------
      MB = IWM(1)
      NB = IWM(2)
      LBLOX = MB*MB*NB
      LPB = 3 + LBLOX
      LPC = LPB + LBLOX
      CALL DSOLBT (MB, NB, WM(3), WM(LPB), WM(LPC), X, IWM(21))
      RETURN
C----------------------- End of Subroutine DSLSBT ----------------------
      END
*DECK DDECBT
      SUBROUTINE DDECBT (M, N, A, B, C, IP, IER)
      INTEGER M, N, IP(M,N), IER
      DOUBLE PRECISION A(M,M,N), B(M,M,N), C(M,M,N)
C-----------------------------------------------------------------------
C Block-tridiagonal matrix decomposition routine.
C Written by A. C. Hindmarsh.
C Latest revision:  November 10, 1983 (ACH)
C Reference:  UCID-30150
C             Solution of Block-Tridiagonal Systems of Linear
C             Algebraic Equations
C             A.C. Hindmarsh
C             February 1977
C The input matrix contains three blocks of elements in each block-row,
C including blocks in the (1,3) and (N,N-2) block positions.
C DDECBT uses block Gauss elimination and Subroutines DGEFA and DGESL
C for solution of blocks.  Partial pivoting is done within
C block-rows only.
C
C Note: this version uses LINPACK routines DGEFA/DGESL instead of
C of dec/sol for solution of blocks, and it uses the BLAS routine DDOT
C for dot product calculations.
C
C Input:
C     M = order of each block.
C     N = number of blocks in each direction of the matrix.
C         N must be 4 or more.  The complete matrix has order M*N.
C     A = M by M by N array containing diagonal blocks.
C         A(i,j,k) contains the (i,j) element of the k-th block.
C     B = M by M by N array containing the super-diagonal blocks
C         (in B(*,*,k) for k = 1,...,N-1) and the block in the (N,N-2)
C         block position (in B(*,*,N)).
C     C = M by M by N array containing the subdiagonal blocks
C         (in C(*,*,k) for k = 2,3,...,N) and the block in the
C         (1,3) block position (in C(*,*,1)).
C    IP = integer array of length M*N for working storage.
C Output:
C A,B,C = M by M by N arrays containing the block-LU decomposition
C         of the input matrix.
C    IP = M by N array of pivot information.  IP(*,k) contains
C         information for the k-th digonal block.
C   IER = 0  if no trouble occurred, or
C       = -1 if the input value of M or N was illegal, or
C       = k  if a singular matrix was found in the k-th diagonal block.
C Use DSOLBT to solve the associated linear system.
C
C External routines required: DGEFA and DGESL (from LINPACK) and
C DDOT (from the BLAS, or Basic Linear Algebra package).
C-----------------------------------------------------------------------
      INTEGER NM1, NM2, KM1, I, J, K
      DOUBLE PRECISION DP, DDOT
      IF (M .LT. 1 .OR. N .LT. 4) GO TO 210
      NM1 = N - 1
      NM2 = N - 2
C Process the first block-row. -----------------------------------------
      CALL DGEFA (A, M, M, IP, IER)
      K = 1
      IF (IER .NE. 0) GO TO 200
      DO 10 J = 1,M
        CALL DGESL (A, M, M, IP, B(1,J,1), 0)
        CALL DGESL (A, M, M, IP, C(1,J,1), 0)
 10     CONTINUE
C Adjust B(*,*,2). -----------------------------------------------------
      DO 40 J = 1,M
        DO 30 I = 1,M
          DP = DDOT (M, C(I,1,2), M, C(1,J,1), 1)
          B(I,J,2) = B(I,J,2) - DP
 30       CONTINUE
 40     CONTINUE
C Main loop.  Process block-rows 2 to N-1. -----------------------------
      DO 100 K = 2,NM1
        KM1 = K - 1
        DO 70 J = 1,M
          DO 60 I = 1,M
            DP = DDOT (M, C(I,1,K), M, B(1,J,KM1), 1)
            A(I,J,K) = A(I,J,K) - DP
 60         CONTINUE
 70       CONTINUE
        CALL DGEFA (A(1,1,K), M, M, IP(1,K), IER)
        IF (IER .NE. 0) GO TO 200
        DO 80 J = 1,M
 80       CALL DGESL (A(1,1,K), M, M, IP(1,K), B(1,J,K), 0)
 100    CONTINUE
C Process last block-row and return. -----------------------------------
      DO 130 J = 1,M
        DO 120 I = 1,M
          DP = DDOT (M, B(I,1,N), M, B(1,J,NM2), 1)
          C(I,J,N) = C(I,J,N) - DP
 120      CONTINUE
 130    CONTINUE
      DO 160 J = 1,M
        DO 150 I = 1,M
          DP = DDOT (M, C(I,1,N), M, B(1,J,NM1), 1)
          A(I,J,N) = A(I,J,N) - DP
 150      CONTINUE
 160    CONTINUE
      CALL DGEFA (A(1,1,N), M, M, IP(1,N), IER)
      K = N
      IF (IER .NE. 0) GO TO 200
      RETURN
C Error returns. -------------------------------------------------------
 200  IER = K
      RETURN
 210  IER = -1
      RETURN
C----------------------- End of Subroutine DDECBT ----------------------
      END
*DECK DSOLBT
      SUBROUTINE DSOLBT (M, N, A, B, C, Y, IP)
      INTEGER M, N, IP(M,N)
      DOUBLE PRECISION A(M,M,N), B(M,M,N), C(M,M,N), Y(M,N)
C-----------------------------------------------------------------------
C Solution of block-tridiagonal linear system.
C Coefficient matrix must have been previously processed by DDECBT.
C M, N, A,B,C, and IP  must not have been changed since call to DDECBT.
C Written by A. C. Hindmarsh.
C Input:
C     M = order of each block.
C     N = number of blocks in each direction of matrix.
C A,B,C = M by M by N arrays containing block LU decomposition
C         of coefficient matrix from DDECBT.
C    IP = M by N integer array of pivot information from DDECBT.
C     Y = array of length M*N containg the right-hand side vector
C         (treated as an M by N array here).
C Output:
C     Y = solution vector, of length M*N.
C
C External routines required: DGESL (LINPACK) and DDOT (BLAS).
C-----------------------------------------------------------------------
C
      INTEGER NM1, NM2, I, K, KB, KM1, KP1
      DOUBLE PRECISION DP, DDOT
      NM1 = N - 1
      NM2 = N - 2
C Forward solution sweep. ----------------------------------------------
      CALL DGESL (A, M, M, IP, Y, 0)
      DO 30 K = 2,NM1
        KM1 = K - 1
        DO 20 I = 1,M
          DP = DDOT (M, C(I,1,K), M, Y(1,KM1), 1)
          Y(I,K) = Y(I,K) - DP
 20       CONTINUE
        CALL DGESL (A(1,1,K), M, M, IP(1,K), Y(1,K), 0)
 30     CONTINUE
      DO 50 I = 1,M
        DP = DDOT (M, C(I,1,N), M, Y(1,NM1), 1)
     1     + DDOT (M, B(I,1,N), M, Y(1,NM2), 1)
        Y(I,N) = Y(I,N) - DP
 50     CONTINUE
      CALL DGESL (A(1,1,N), M, M, IP(1,N), Y(1,N), 0)
C Backward solution sweep. ---------------------------------------------
      DO 80 KB = 1,NM1
        K = N - KB
        KP1 = K + 1
        DO 70 I = 1,M
          DP = DDOT (M, B(I,1,K), M, Y(1,KP1), 1)
          Y(I,K) = Y(I,K) - DP
 70       CONTINUE
 80     CONTINUE
      DO 100 I = 1,M
        DP = DDOT (M, C(I,1,1), M, Y(1,3), 1)
        Y(I,1) = Y(I,1) - DP
 100    CONTINUE
      RETURN
C----------------------- End of Subroutine DSOLBT ----------------------
      END
*DECK DIPREPI
      SUBROUTINE DIPREPI (NEQ, Y, S, RWORK, IA, JA, IC, JC, IPFLAG,
     1   RES, JAC, ADDA)
      EXTERNAL RES, JAC, ADDA
      INTEGER NEQ, IA, JA, IC, JC, IPFLAG
      DOUBLE PRECISION Y, S, RWORK
      DIMENSION NEQ(*), Y(*), S(*), RWORK(*), IA(*), JA(*), IC(*), JC(*)
      INTEGER IOWND, IOWNS,
     1   ICF, IERPJ, IERSL, JCUR, JSTART, KFLAG, L,
     2   LYH, LEWT, LACOR, LSAVF, LWM, LIWM, METH, MITER,
     3   MAXORD, MAXCOR, MSBP, MXNCF, N, NQ, NST, NFE, NJE, NQU
      INTEGER IPLOST, IESP, ISTATC, IYS, IBA, IBIAN, IBJAN, IBJGP,
     1   IPIAN, IPJAN, IPJGP, IPIGP, IPR, IPC, IPIC, IPISP, IPRSP, IPA,
     2   LENYH, LENYHM, LENWK, LREQ, LRAT, LREST, LWMIN, MOSS, MSBJ,
     3   NSLJ, NGP, NLU, NNZ, NSP, NZL, NZU
      DOUBLE PRECISION ROWNS,
     1   CCMAX, EL0, H, HMIN, HMXI, HU, RC, TN, UROUND
      DOUBLE PRECISION RLSS
      COMMON /DLS001/ ROWNS(209),
     1   CCMAX, EL0, H, HMIN, HMXI, HU, RC, TN, UROUND,
     2   IOWND(6), IOWNS(6),
     3   ICF, IERPJ, IERSL, JCUR, JSTART, KFLAG, L,
     4   LYH, LEWT, LACOR, LSAVF, LWM, LIWM, METH, MITER,
     5   MAXORD, MAXCOR, MSBP, MXNCF, N, NQ, NST, NFE, NJE, NQU
      COMMON /DLSS01/ RLSS(6),
     1   IPLOST, IESP, ISTATC, IYS, IBA, IBIAN, IBJAN, IBJGP,
     2   IPIAN, IPJAN, IPJGP, IPIGP, IPR, IPC, IPIC, IPISP, IPRSP, IPA,
     3   LENYH, LENYHM, LENWK, LREQ, LRAT, LREST, LWMIN, MOSS, MSBJ,
     4   NSLJ, NGP, NLU, NNZ, NSP, NZL, NZU
      INTEGER I, IMAX, LEWTN, LYHD, LYHN
C-----------------------------------------------------------------------
C This routine serves as an interface between the driver and
C Subroutine DPREPI.  Tasks performed here are:
C  * call DPREPI,
C  * reset the required WM segment length LENWK,
C  * move YH back to its final location (following WM in RWORK),
C  * reset pointers for YH, SAVR, EWT, and ACOR, and
C  * move EWT to its new position if ISTATE = 0 or 1.
C IPFLAG is an output error indication flag.  IPFLAG = 0 if there was
C no trouble, and IPFLAG is the value of the DPREPI error flag IPPER
C if there was trouble in Subroutine DPREPI.
C-----------------------------------------------------------------------
      IPFLAG = 0
C Call DPREPI to do matrix preprocessing operations. -------------------
      CALL DPREPI (NEQ, Y, S, RWORK(LYH), RWORK(LSAVF), RWORK(LEWT),
     1   RWORK(LACOR), IA, JA, IC, JC, RWORK(LWM), RWORK(LWM), IPFLAG,
     2   RES, JAC, ADDA)
      LENWK = MAX(LREQ,LWMIN)
      IF (IPFLAG .LT. 0) RETURN
C If DPREPI was successful, move YH to end of required space for WM. ---
      LYHN = LWM + LENWK
      IF (LYHN .GT. LYH) RETURN
      LYHD = LYH - LYHN
      IF (LYHD .EQ. 0) GO TO 20
      IMAX = LYHN - 1 + LENYHM
      DO 10 I=LYHN,IMAX
 10     RWORK(I) = RWORK(I+LYHD)
      LYH = LYHN
C Reset pointers for SAVR, EWT, and ACOR. ------------------------------
 20   LSAVF = LYH + LENYH
      LEWTN = LSAVF + N
      LACOR = LEWTN + N
      IF (ISTATC .EQ. 3) GO TO 40
C If ISTATE = 1, move EWT (left) to its new position. ------------------
      IF (LEWTN .GT. LEWT) RETURN
      DO 30 I=1,N
 30     RWORK(I+LEWTN-1) = RWORK(I+LEWT-1)
 40   LEWT = LEWTN
      RETURN
C----------------------- End of Subroutine DIPREPI ---------------------
      END
*DECK DPREPI
      SUBROUTINE DPREPI (NEQ, Y, S, YH, SAVR, EWT, RTEM, IA, JA, IC, JC,
     1                   WK, IWK, IPPER, RES, JAC, ADDA)
      EXTERNAL RES, JAC, ADDA
      INTEGER NEQ, IA, JA, IC, JC, IWK, IPPER
      DOUBLE PRECISION Y, S, YH, SAVR, EWT, RTEM, WK
      DIMENSION NEQ(*), Y(*), S(*), YH(*), SAVR(*), EWT(*), RTEM(*),
     1   IA(*), JA(*), IC(*), JC(*), WK(*), IWK(*)
      INTEGER IOWND, IOWNS,
     1   ICF, IERPJ, IERSL, JCUR, JSTART, KFLAG, L,
     2   LYH, LEWT, LACOR, LSAVF, LWM, LIWM, METH, MITER,
     3   MAXORD, MAXCOR, MSBP, MXNCF, N, NQ, NST, NFE, NJE, NQU
      INTEGER IPLOST, IESP, ISTATC, IYS, IBA, IBIAN, IBJAN, IBJGP,
     1   IPIAN, IPJAN, IPJGP, IPIGP, IPR, IPC, IPIC, IPISP, IPRSP, IPA,
     2   LENYH, LENYHM, LENWK, LREQ, LRAT, LREST, LWMIN, MOSS, MSBJ,
     3   NSLJ, NGP, NLU, NNZ, NSP, NZL, NZU
      DOUBLE PRECISION ROWNS,
     1   CCMAX, EL0, H, HMIN, HMXI, HU, RC, TN, UROUND
      DOUBLE PRECISION RLSS
      COMMON /DLS001/ ROWNS(209),
     1   CCMAX, EL0, H, HMIN, HMXI, HU, RC, TN, UROUND,
     2   IOWND(6), IOWNS(6),
     3   ICF, IERPJ, IERSL, JCUR, JSTART, KFLAG, L,
     4   LYH, LEWT, LACOR, LSAVF, LWM, LIWM, METH, MITER,
     5   MAXORD, MAXCOR, MSBP, MXNCF, N, NQ, NST, NFE, NJE, NQU
      COMMON /DLSS01/ RLSS(6),
     1   IPLOST, IESP, ISTATC, IYS, IBA, IBIAN, IBJAN, IBJGP,
     2   IPIAN, IPJAN, IPJGP, IPIGP, IPR, IPC, IPIC, IPISP, IPRSP, IPA,
     3   LENYH, LENYHM, LENWK, LREQ, LRAT, LREST, LWMIN, MOSS, MSBJ,
     4   NSLJ, NGP, NLU, NNZ, NSP, NZL, NZU
      INTEGER I, IBR, IER, IPIL, IPIU, IPTT1, IPTT2, J, K, KNEW, KAMAX,
     1   KAMIN, KCMAX, KCMIN, LDIF, LENIGP, LENWK1, LIWK, LJFO, MAXG,
     2   NP1, NZSUT
      DOUBLE PRECISION ERWT, FAC, YJ
C-----------------------------------------------------------------------
C This routine performs preprocessing related to the sparse linear
C systems that must be solved.
C The operations that are performed here are:
C  * compute sparseness structure of the iteration matrix
C      P = A - con*J  according to MOSS,
C  * compute grouping of column indices (MITER = 2),
C  * compute a new ordering of rows and columns of the matrix,
C  * reorder JA corresponding to the new ordering,
C  * perform a symbolic LU factorization of the matrix, and
C  * set pointers for segments of the IWK/WK array.
C In addition to variables described previously, DPREPI uses the
C following for communication:
C YH     = the history array.  Only the first column, containing the
C          current Y vector, is used.  Used only if MOSS .ne. 0.
C S      = array of length NEQ, identical to YDOTI in the driver, used
C          only if MOSS .ne. 0.
C SAVR   = a work array of length NEQ, used only if MOSS .ne. 0.
C EWT    = array of length NEQ containing (inverted) error weights.
C          Used only if MOSS = 2 or 4 or if ISTATE = MOSS = 1.
C RTEM   = a work array of length NEQ, identical to ACOR in the driver,
C          used only if MOSS = 2 or 4.
C WK     = a real work array of length LENWK, identical to WM in
C          the driver.
C IWK    = integer work array, assumed to occupy the same space as WK.
C LENWK  = the length of the work arrays WK and IWK.
C ISTATC = a copy of the driver input argument ISTATE (= 1 on the
C          first call, = 3 on a continuation call).
C IYS    = flag value from ODRV or CDRV.
C IPPER  = output error flag , with the following values and meanings:
C        =   0  no error.
C        =  -1  insufficient storage for internal structure pointers.
C        =  -2  insufficient storage for JGROUP.
C        =  -3  insufficient storage for ODRV.
C        =  -4  other error flag from ODRV (should never occur).
C        =  -5  insufficient storage for CDRV.
C        =  -6  other error flag from CDRV.
C        =  -7  if the RES routine returned error flag IRES = IER = 2.
C        =  -8  if the RES routine returned error flag IRES = IER = 3.
C-----------------------------------------------------------------------
      IBIAN = LRAT*2
      IPIAN = IBIAN + 1
      NP1 = N + 1
      IPJAN = IPIAN + NP1
      IBJAN = IPJAN - 1
      LENWK1 = LENWK - N
      LIWK = LENWK*LRAT
      IF (MOSS .EQ. 0) LIWK = LIWK - N
      IF (MOSS .EQ. 1 .OR. MOSS .EQ. 2) LIWK = LENWK1*LRAT
      IF (IPJAN+N-1 .GT. LIWK) GO TO 310
      IF (MOSS .EQ. 0) GO TO 30
C
      IF (ISTATC .EQ. 3) GO TO 20
C ISTATE = 1 and MOSS .ne. 0.  Perturb Y for structure determination.
C Initialize S with random nonzero elements for structure determination.
      DO 10 I=1,N
        ERWT = 1.0D0/EWT(I)
        FAC = 1.0D0 + 1.0D0/(I + 1.0D0)
        Y(I) = Y(I) + FAC*SIGN(ERWT,Y(I))
        S(I) = 1.0D0 + FAC*ERWT
 10     CONTINUE
      GO TO (70, 100, 150, 200), MOSS
C
 20   CONTINUE
C ISTATE = 3 and MOSS .ne. 0. Load Y from YH(*,1) and S from YH(*,2). --
      DO 25 I = 1,N
         Y(I) = YH(I)
 25      S(I) = YH(N+I)
      GO TO (70, 100, 150, 200), MOSS
C
C MOSS = 0. Process user's IA,JA and IC,JC. ----------------------------
 30   KNEW = IPJAN
      KAMIN = IA(1)
      KCMIN = IC(1)
      IWK(IPIAN) = 1
      DO 60 J = 1,N
        DO 35 I = 1,N
 35       IWK(LIWK+I) = 0
        KAMAX = IA(J+1) - 1
        IF (KAMIN .GT. KAMAX) GO TO 45
        DO 40 K = KAMIN,KAMAX
          I = JA(K)
          IWK(LIWK+I) = 1
          IF (KNEW .GT. LIWK) GO TO 310
          IWK(KNEW) = I
          KNEW = KNEW + 1
 40       CONTINUE
 45     KAMIN = KAMAX + 1
        KCMAX = IC(J+1) - 1
        IF (KCMIN .GT. KCMAX) GO TO 55
        DO 50 K = KCMIN,KCMAX
          I = JC(K)
          IF (IWK(LIWK+I) .NE. 0) GO TO 50
          IF (KNEW .GT. LIWK) GO TO 310
          IWK(KNEW) = I
          KNEW = KNEW + 1
 50       CONTINUE
 55     IWK(IPIAN+J) = KNEW + 1 - IPJAN
        KCMIN = KCMAX + 1
 60     CONTINUE
      GO TO 240
C
C MOSS = 1. Compute structure from user-supplied Jacobian routine JAC. -
 70   CONTINUE
C A dummy call to RES allows user to create temporaries for use in JAC.
      IER = 1
      CALL RES (NEQ, TN, Y, S, SAVR, IER)
      IF (IER .GT. 1) GO TO 370
      DO 75 I = 1,N
        SAVR(I) = 0.0D0
 75     WK(LENWK1+I) = 0.0D0
      K = IPJAN
      IWK(IPIAN) = 1
      DO 95 J = 1,N
        CALL ADDA (NEQ, TN, Y, J, IWK(IPIAN), IWK(IPJAN), WK(LENWK1+1))
        CALL JAC (NEQ, TN, Y, S, J, IWK(IPIAN), IWK(IPJAN), SAVR)
        DO 90 I = 1,N
          LJFO = LENWK1 + I
          IF (WK(LJFO) .EQ. 0.0D0) GO TO 80
          WK(LJFO) = 0.0D0
          SAVR(I) = 0.0D0
          GO TO 85
 80       IF (SAVR(I) .EQ. 0.0D0) GO TO 90
          SAVR(I) = 0.0D0
 85       IF (K .GT. LIWK) GO TO 310
          IWK(K) = I
          K = K+1
 90       CONTINUE
        IWK(IPIAN+J) = K + 1 - IPJAN
 95     CONTINUE
      GO TO 240
C
C MOSS = 2. Compute structure from results of N + 1 calls to RES. ------
 100  DO 105 I = 1,N
 105    WK(LENWK1+I) = 0.0D0
      K = IPJAN
      IWK(IPIAN) = 1
      IER = -1
      IF (MITER .EQ. 1) IER = 1
      CALL RES (NEQ, TN, Y, S, SAVR, IER)
      IF (IER .GT. 1) GO TO 370
      DO 130 J = 1,N
        CALL ADDA (NEQ, TN, Y, J, IWK(IPIAN), IWK(IPJAN), WK(LENWK1+1))
        YJ = Y(J)
        ERWT = 1.0D0/EWT(J)
        Y(J) = YJ + SIGN(ERWT,YJ)
        CALL RES (NEQ, TN, Y, S, RTEM, IER)
        IF (IER .GT. 1) RETURN
        Y(J) = YJ
        DO 120 I = 1,N
          LJFO = LENWK1 + I
          IF (WK(LJFO) .EQ. 0.0D0) GO TO 110
          WK(LJFO) = 0.0D0
          GO TO 115
 110      IF (RTEM(I) .EQ. SAVR(I)) GO TO 120
 115      IF (K .GT. LIWK) GO TO 310
          IWK(K) = I
          K = K + 1
 120      CONTINUE
        IWK(IPIAN+J) = K + 1 - IPJAN
 130    CONTINUE
      GO TO 240
C
C MOSS = 3. Compute structure from the user's IA/JA and JAC routine. ---
 150  CONTINUE
C A dummy call to RES allows user to create temporaries for use in JAC.
      IER = 1
      CALL RES (NEQ, TN, Y, S, SAVR, IER)
      IF (IER .GT. 1) GO TO 370
      DO 155 I = 1,N
 155    SAVR(I) = 0.0D0
      KNEW = IPJAN
      KAMIN = IA(1)
      IWK(IPIAN) = 1
      DO 190 J = 1,N
        CALL JAC (NEQ, TN, Y, S, J, IWK(IPIAN), IWK(IPJAN), SAVR)
        KAMAX = IA(J+1) - 1
        IF (KAMIN .GT. KAMAX) GO TO 170
        DO 160 K = KAMIN,KAMAX
          I = JA(K)
          SAVR(I) = 0.0D0
          IF (KNEW .GT. LIWK) GO TO 310
          IWK(KNEW) = I
          KNEW = KNEW + 1
 160      CONTINUE
 170    KAMIN = KAMAX + 1
        DO 180 I = 1,N
          IF (SAVR(I) .EQ. 0.0D0) GO TO 180
          SAVR(I) = 0.0D0
          IF (KNEW .GT. LIWK) GO TO 310
          IWK(KNEW) = I
          KNEW = KNEW + 1
 180      CONTINUE
        IWK(IPIAN+J) = KNEW + 1 - IPJAN
 190    CONTINUE
      GO TO 240
C
C MOSS = 4. Compute structure from user's IA/JA and N + 1 RES calls. ---
 200  KNEW = IPJAN
      KAMIN = IA(1)
      IWK(IPIAN) = 1
      IER = -1
      IF (MITER .EQ. 1) IER = 1
      CALL RES (NEQ, TN, Y, S, SAVR, IER)
      IF (IER .GT. 1) GO TO 370
      DO 235 J = 1,N
        YJ = Y(J)
        ERWT = 1.0D0/EWT(J)
        Y(J) = YJ + SIGN(ERWT,YJ)
        CALL RES (NEQ, TN, Y, S, RTEM, IER)
        IF (IER .GT. 1) RETURN
        Y(J) = YJ
        KAMAX = IA(J+1) - 1
        IF (KAMIN .GT. KAMAX) GO TO 225
        DO 220 K = KAMIN,KAMAX
          I = JA(K)
          RTEM(I) = SAVR(I)
          IF (KNEW .GT. LIWK) GO TO 310
          IWK(KNEW) = I
          KNEW = KNEW + 1
 220      CONTINUE
 225    KAMIN = KAMAX + 1
        DO 230 I = 1,N
          IF (RTEM(I) .EQ. SAVR(I)) GO TO 230
          IF (KNEW .GT. LIWK) GO TO 310
          IWK(KNEW) = I
          KNEW = KNEW + 1
 230      CONTINUE
        IWK(IPIAN+J) = KNEW + 1 - IPJAN
 235    CONTINUE
C
 240  CONTINUE
      IF (MOSS .EQ. 0 .OR. ISTATC .EQ. 3) GO TO 250
C If ISTATE = 0 or 1 and MOSS .ne. 0, restore Y from YH. ---------------
      DO 245 I = 1,N
 245    Y(I) = YH(I)
 250  NNZ = IWK(IPIAN+N) - 1
      IPPER = 0
      NGP = 0
      LENIGP = 0
      IPIGP = IPJAN + NNZ
      IF (MITER .NE. 2) GO TO 260
C
C Compute grouping of column indices (MITER = 2). ----------------------
C
      MAXG = NP1
      IPJGP = IPJAN + NNZ
      IBJGP = IPJGP - 1
      IPIGP = IPJGP + N
      IPTT1 = IPIGP + NP1
      IPTT2 = IPTT1 + N
      LREQ = IPTT2 + N - 1
      IF (LREQ .GT. LIWK) GO TO 320
      CALL JGROUP (N, IWK(IPIAN), IWK(IPJAN), MAXG, NGP, IWK(IPIGP),
     1   IWK(IPJGP), IWK(IPTT1), IWK(IPTT2), IER)
      IF (IER .NE. 0) GO TO 320
      LENIGP = NGP + 1
C
C Compute new ordering of rows/columns of Jacobian. --------------------
 260  IPR = IPIGP + LENIGP
      IPC = IPR
      IPIC = IPC + N
      IPISP = IPIC + N
      IPRSP = (IPISP-2)/LRAT + 2
      IESP = LENWK + 1 - IPRSP
      IF (IESP .LT. 0) GO TO 330
      IBR = IPR - 1
      DO 270 I = 1,N
 270    IWK(IBR+I) = I
      NSP = LIWK + 1 - IPISP
      CALL ODRV(N, IWK(IPIAN), IWK(IPJAN), WK, IWK(IPR), IWK(IPIC), NSP,
     1   IWK(IPISP), 1, IYS)
      IF (IYS .EQ. 11*N+1) GO TO 340
      IF (IYS .NE. 0) GO TO 330
C
C Reorder JAN and do symbolic LU factorization of matrix. --------------
      IPA = LENWK + 1 - NNZ
      NSP = IPA - IPRSP
      LREQ = MAX(12*N/LRAT, 6*N/LRAT+2*N+NNZ) + 3
      LREQ = LREQ + IPRSP - 1 + NNZ
      IF (LREQ .GT. LENWK) GO TO 350
      IBA = IPA - 1
      DO 280 I = 1,NNZ
 280    WK(IBA+I) = 0.0D0
      IPISP = LRAT*(IPRSP - 1) + 1
      CALL CDRV(N,IWK(IPR),IWK(IPC),IWK(IPIC),IWK(IPIAN),IWK(IPJAN),
     1   WK(IPA),WK(IPA),WK(IPA),NSP,IWK(IPISP),WK(IPRSP),IESP,5,IYS)
      LREQ = LENWK - IESP
      IF (IYS .EQ. 10*N+1) GO TO 350
      IF (IYS .NE. 0) GO TO 360
      IPIL = IPISP
      IPIU = IPIL + 2*N + 1
      NZU = IWK(IPIL+N) - IWK(IPIL)
      NZL = IWK(IPIU+N) - IWK(IPIU)
      IF (LRAT .GT. 1) GO TO 290
      CALL ADJLR (N, IWK(IPISP), LDIF)
      LREQ = LREQ + LDIF
 290  CONTINUE
      IF (LRAT .EQ. 2 .AND. NNZ .EQ. N) LREQ = LREQ + 1
      NSP = NSP + LREQ - LENWK
      IPA = LREQ + 1 - NNZ
      IBA = IPA - 1
      IPPER = 0
      RETURN
C
 310  IPPER = -1
      LREQ = 2 + (2*N + 1)/LRAT
      LREQ = MAX(LENWK+1,LREQ)
      RETURN
C
 320  IPPER = -2
      LREQ = (LREQ - 1)/LRAT + 1
      RETURN
C
 330  IPPER = -3
      CALL CNTNZU (N, IWK(IPIAN), IWK(IPJAN), NZSUT)
      LREQ = LENWK - IESP + (3*N + 4*NZSUT - 1)/LRAT + 1
      RETURN
C
 340  IPPER = -4
      RETURN
C
 350  IPPER =  -5
      RETURN
C
 360  IPPER = -6
      LREQ = LENWK
      RETURN
C
 370  IPPER = -IER - 5
      LREQ = 2 + (2*N + 1)/LRAT
      RETURN
C----------------------- End of Subroutine DPREPI ----------------------
      END
*DECK DAINVGS
      SUBROUTINE DAINVGS (NEQ, T, Y, WK, IWK, TEM, YDOT, IER, RES, ADDA)
      EXTERNAL RES, ADDA
      INTEGER NEQ, IWK, IER
      INTEGER IPLOST, IESP, ISTATC, IYS, IBA, IBIAN, IBJAN, IBJGP,
     1   IPIAN, IPJAN, IPJGP, IPIGP, IPR, IPC, IPIC, IPISP, IPRSP, IPA,
     2   LENYH, LENYHM, LENWK, LREQ, LRAT, LREST, LWMIN, MOSS, MSBJ,
     3   NSLJ, NGP, NLU, NNZ, NSP, NZL, NZU
      INTEGER I, IMUL, J, K, KMIN, KMAX
      DOUBLE PRECISION T, Y, WK, TEM, YDOT
      DOUBLE PRECISION RLSS
      DIMENSION Y(*), WK(*), IWK(*), TEM(*), YDOT(*)
      COMMON /DLSS01/ RLSS(6),
     1   IPLOST, IESP, ISTATC, IYS, IBA, IBIAN, IBJAN, IBJGP,
     2   IPIAN, IPJAN, IPJGP, IPIGP, IPR, IPC, IPIC, IPISP, IPRSP, IPA,
     3   LENYH, LENYHM, LENWK, LREQ, LRAT, LREST, LWMIN, MOSS, MSBJ,
     4   NSLJ, NGP, NLU, NNZ, NSP, NZL, NZU
C-----------------------------------------------------------------------
C This subroutine computes the initial value of the vector YDOT
C satisfying
C     A * YDOT = g(t,y)
C when A is nonsingular.  It is called by DLSODIS for initialization
C only, when ISTATE = 0.  The matrix A is subjected to LU
C decomposition in CDRV.  Then the system A*YDOT = g(t,y) is solved
C in CDRV.
C In addition to variables described previously, communication
C with DAINVGS uses the following:
C Y     = array of initial values.
C WK    = real work space for matrices.  On output it contains A and
C         its LU decomposition.  The LU decomposition is not entirely
C         sparse unless the structure of the matrix A is identical to
C         the structure of the Jacobian matrix dr/dy.
C         Storage of matrix elements starts at WK(3).
C         WK(1) = SQRT(UROUND), not used here.
C IWK   = integer work space for matrix-related data, assumed to
C         be equivalenced to WK.  In addition, WK(IPRSP) and WK(IPISP)
C         are assumed to have identical locations.
C TEM   = vector of work space of length N (ACOR in DSTODI).
C YDOT  = output vector containing the initial dy/dt. YDOT(i) contains
C         dy(i)/dt when the matrix A is non-singular.
C IER   = output error flag with the following values and meanings:
C       = 0  if DAINVGS was successful.
C       = 1  if the A-matrix was found to be singular.
C       = 2  if RES returned an error flag IRES = IER = 2.
C       = 3  if RES returned an error flag IRES = IER = 3.
C       = 4  if insufficient storage for CDRV (should not occur here).
C       = 5  if other error found in CDRV (should not occur here).
C-----------------------------------------------------------------------
C
      DO 10 I = 1,NNZ
 10     WK(IBA+I) = 0.0D0
C
      IER = 1
      CALL RES (NEQ, T, Y, WK(IPA), YDOT, IER)
      IF (IER .GT. 1) RETURN
C
      KMIN = IWK(IPIAN)
      DO 30 J = 1,NEQ
        KMAX = IWK(IPIAN+J) - 1
        DO 15 K = KMIN,KMAX
          I = IWK(IBJAN+K)
 15       TEM(I) = 0.0D0
        CALL ADDA (NEQ, T, Y, J, IWK(IPIAN), IWK(IPJAN), TEM)
        DO 20 K = KMIN,KMAX
          I = IWK(IBJAN+K)
 20       WK(IBA+K) = TEM(I)
        KMIN = KMAX + 1
 30   CONTINUE
      NLU = NLU + 1
      IER = 0
      DO 40 I = 1,NEQ
 40     TEM(I) = 0.0D0
C
C Numerical factorization of matrix A. ---------------------------------
      CALL CDRV (NEQ,IWK(IPR),IWK(IPC),IWK(IPIC),IWK(IPIAN),IWK(IPJAN),
     1  WK(IPA),TEM,TEM,NSP,IWK(IPISP),WK(IPRSP),IESP,2,IYS)
      IF (IYS .EQ. 0) GO TO 50
      IMUL = (IYS - 1)/NEQ
      IER = 5
      IF (IMUL .EQ. 8) IER = 1
      IF (IMUL .EQ. 10) IER = 4
      RETURN
C
C Solution of the linear system. ---------------------------------------
 50   CALL CDRV (NEQ,IWK(IPR),IWK(IPC),IWK(IPIC),IWK(IPIAN),IWK(IPJAN),
     1  WK(IPA),YDOT,YDOT,NSP,IWK(IPISP),WK(IPRSP),IESP,4,IYS)
      IF (IYS .NE. 0) IER = 5
      RETURN
C----------------------- End of Subroutine DAINVGS ---------------------
      END
*DECK DPRJIS
      SUBROUTINE DPRJIS (NEQ, Y, YH, NYH, EWT, RTEM, SAVR, S, WK, IWK,
     1   RES, JAC, ADDA)
      EXTERNAL RES, JAC, ADDA
      INTEGER NEQ, NYH, IWK
      DOUBLE PRECISION Y, YH, EWT, RTEM, SAVR, S, WK
      DIMENSION NEQ(*), Y(*), YH(NYH,*), EWT(*), RTEM(*),
     1   S(*), SAVR(*), WK(*), IWK(*)
      INTEGER IOWND, IOWNS,
     1   ICF, IERPJ, IERSL, JCUR, JSTART, KFLAG, L,
     2   LYH, LEWT, LACOR, LSAVF, LWM, LIWM, METH, MITER,
     3   MAXORD, MAXCOR, MSBP, MXNCF, N, NQ, NST, NFE, NJE, NQU
      INTEGER IPLOST, IESP, ISTATC, IYS, IBA, IBIAN, IBJAN, IBJGP,
     1   IPIAN, IPJAN, IPJGP, IPIGP, IPR, IPC, IPIC, IPISP, IPRSP, IPA,
     2   LENYH, LENYHM, LENWK, LREQ, LRAT, LREST, LWMIN, MOSS, MSBJ,
     3   NSLJ, NGP, NLU, NNZ, NSP, NZL, NZU
      DOUBLE PRECISION ROWNS,
     1   CCMAX, EL0, H, HMIN, HMXI, HU, RC, TN, UROUND
      DOUBLE PRECISION RLSS
      COMMON /DLS001/ ROWNS(209),
     1   CCMAX, EL0, H, HMIN, HMXI, HU, RC, TN, UROUND,
     2   IOWND(6), IOWNS(6),
     3   ICF, IERPJ, IERSL, JCUR, JSTART, KFLAG, L,
     4   LYH, LEWT, LACOR, LSAVF, LWM, LIWM, METH, MITER,
     5   MAXORD, MAXCOR, MSBP, MXNCF, N, NQ, NST, NFE, NJE, NQU
      COMMON /DLSS01/ RLSS(6),
     1   IPLOST, IESP, ISTATC, IYS, IBA, IBIAN, IBJAN, IBJGP,
     2   IPIAN, IPJAN, IPJGP, IPIGP, IPR, IPC, IPIC, IPISP, IPRSP, IPA,
     3   LENYH, LENYHM, LENWK, LREQ, LRAT, LREST, LWMIN, MOSS, MSBJ,
     4   NSLJ, NGP, NLU, NNZ, NSP, NZL, NZU
      INTEGER I, IMUL, IRES, J, JJ, JMAX, JMIN, K, KMAX, KMIN, NG
      DOUBLE PRECISION CON, FAC, HL0, R, SRUR
C-----------------------------------------------------------------------
C DPRJIS is called to compute and process the matrix
C P = A - H*EL(1)*J, where J is an approximation to the Jacobian dr/dy,
C where r = g(t,y) - A(t,y)*s.  J is computed by columns, either by
C the user-supplied routine JAC if MITER = 1, or by finite differencing
C if MITER = 2.  J is stored in WK, rescaled, and ADDA is called to
C generate P.  The matrix P is subjected to LU decomposition in CDRV.
C P and its LU decomposition are stored separately in WK.
C
C In addition to variables described previously, communication
C with DPRJIS uses the following:
C Y     = array containing predicted values on entry.
C RTEM  = work array of length N (ACOR in DSTODI).
C SAVR  = array containing r evaluated at predicted y. On output it
C         contains the residual evaluated at current values of t and y.
C S     = array containing predicted values of dy/dt (SAVF in DSTODI).
C WK    = real work space for matrices.  On output it contains P and
C         its sparse LU decomposition.  Storage of matrix elements
C         starts at WK(3).
C         WK also contains the following matrix-related data.
C         WK(1) = SQRT(UROUND), used in numerical Jacobian increments.
C IWK   = integer work space for matrix-related data, assumed to be
C         equivalenced to WK.  In addition,  WK(IPRSP) and IWK(IPISP)
C         are assumed to have identical locations.
C EL0   = EL(1) (input).
C IERPJ = output error flag (in COMMON).
C         =  0 if no error.
C         =  1 if zero pivot found in CDRV.
C         = IRES (= 2 or 3) if RES returned IRES = 2 or 3.
C         = -1 if insufficient storage for CDRV (should not occur).
C         = -2 if other error found in CDRV (should not occur here).
C JCUR  = output flag = 1 to indicate that the Jacobian matrix
C         (or approximation) is now current.
C This routine also uses other variables in Common.
C-----------------------------------------------------------------------
      HL0 = H*EL0
      CON = -HL0
      JCUR = 1
      NJE = NJE + 1
      GO TO (100, 200), MITER
C
C If MITER = 1, call RES, then call JAC and ADDA for each column. ------
 100  IRES = 1
      CALL RES (NEQ, TN, Y, S, SAVR, IRES)
      NFE = NFE + 1
      IF (IRES .GT. 1) GO TO 600
      KMIN = IWK(IPIAN)
      DO 130 J = 1,N
        KMAX = IWK(IPIAN+J)-1
        DO 110 I = 1,N
 110      RTEM(I) = 0.0D0
        CALL JAC (NEQ, TN, Y, S, J, IWK(IPIAN), IWK(IPJAN), RTEM)
        DO 120 I = 1,N
 120      RTEM(I) = RTEM(I)*CON
        CALL ADDA (NEQ, TN, Y, J, IWK(IPIAN), IWK(IPJAN), RTEM)
        DO 125 K = KMIN,KMAX
          I = IWK(IBJAN+K)
          WK(IBA+K) = RTEM(I)
 125      CONTINUE
        KMIN = KMAX + 1
 130    CONTINUE
      GO TO 290
C
C If MITER = 2, make NGP + 1 calls to RES to approximate J and P. ------
 200  CONTINUE
      IRES = -1
      CALL RES (NEQ, TN, Y, S, SAVR, IRES)
      NFE = NFE + 1
      IF (IRES .GT. 1) GO TO 600
      SRUR = WK(1)
      JMIN = IWK(IPIGP)
      DO 240 NG = 1,NGP
        JMAX = IWK(IPIGP+NG) - 1
        DO 210 J = JMIN,JMAX
          JJ = IWK(IBJGP+J)
          R = MAX(SRUR*ABS(Y(JJ)),0.01D0/EWT(JJ))
 210      Y(JJ) = Y(JJ) + R
        CALL RES (NEQ,TN,Y,S,RTEM,IRES)
        NFE = NFE + 1
        IF (IRES .GT. 1) GO TO 600
        DO 230 J = JMIN,JMAX
          JJ = IWK(IBJGP+J)
          Y(JJ) = YH(JJ,1)
          R = MAX(SRUR*ABS(Y(JJ)),0.01D0/EWT(JJ))
          FAC = -HL0/R
          KMIN = IWK(IBIAN+JJ)
          KMAX = IWK(IBIAN+JJ+1) - 1
          DO 220 K = KMIN,KMAX
            I = IWK(IBJAN+K)
            RTEM(I) = (RTEM(I) - SAVR(I))*FAC
 220        CONTINUE
        CALL ADDA (NEQ, TN, Y, JJ, IWK(IPIAN), IWK(IPJAN), RTEM)
        DO 225 K = KMIN,KMAX
          I = IWK(IBJAN+K)
          WK(IBA+K) = RTEM(I)
 225      CONTINUE
 230      CONTINUE
        JMIN = JMAX + 1
 240    CONTINUE
      IRES = 1
      CALL RES (NEQ, TN, Y, S, SAVR, IRES)
      NFE = NFE + 1
      IF (IRES .GT. 1) GO TO 600
C
C Do numerical factorization of P matrix. ------------------------------
 290  NLU = NLU + 1
      IERPJ = 0
      DO 295 I = 1,N
 295    RTEM(I) = 0.0D0
      CALL CDRV (N,IWK(IPR),IWK(IPC),IWK(IPIC),IWK(IPIAN),IWK(IPJAN),
     1  WK(IPA),RTEM,RTEM,NSP,IWK(IPISP),WK(IPRSP),IESP,2,IYS)
      IF (IYS .EQ. 0) RETURN
      IMUL = (IYS - 1)/N
      IERPJ = -2
      IF (IMUL .EQ. 8) IERPJ = 1
      IF (IMUL .EQ. 10) IERPJ = -1
      RETURN
C Error return for IRES = 2 or IRES = 3 return from RES. ---------------
 600  IERPJ = IRES
      RETURN
C----------------------- End of Subroutine DPRJIS ----------------------
      END
