# Supplementary material for: HepatoDyn: A Dynamic Model of Hepatocyte Metabolism That Integrates 13C Isotopomer Data
Source: PLoS Comput Biol. 2016 Apr 28;12(4):e1004899. doi: 10.1371/journal.pcbi.1004899 (PMC4849781; doi:10.1371/journal.pcbi.1004899)
Supplement: S1 Software — The software HepatoDyn (that integrates both the kinetic model and the label propagation model) and its source code. Further information about the software is provided in the readme file packaged with the software. (ZIP) [file pcbi.1004899.s019.zip › Hepatodyn/Ubuntu/svd/daux.f]

      DOUBLE PRECISION FUNCTION D1MACH (IDUM)
      INTEGER IDUM
C-----------------------------------------------------------------------
C THIS ROUTINE COMPUTES THE UNIT ROUNDOFF OF THE MACHINE IN DOUBLE
C PRECISION.  THIS IS DEFINED AS THE SMALLEST POSITIVE MACHINE NUMBER
C U SUCH THAT  1.0D0 + U .NE. 1.0D0 (IN DOUBLE PRECISION).
C-----------------------------------------------------------------------
      DOUBLE PRECISION U, COMP
      U = 1.0D0
 10   U = U*0.5D0
      COMP = 1.0D0 + U
      IF (COMP .NE. 1.0D0) GO TO 10
      D1MACH = U*2.0D0
      RETURN
C----------------------- END OF FUNCTION D1MACH ------------------------
      END
      SUBROUTINE XERRWV (MSG, NMES, NERR, LEVEL, NI, I1, I2, NR, R1, R2)
      INTEGER NMES, NERR, LEVEL, NI, I1, I2, NR
      DOUBLE PRECISION R1, R2
      CHARACTER*1 MSG(NMES)
C-----------------------------------------------------------------------
C Subroutine XERRWV, as given here, constitutes a simplified version of
C the SLATEC error handling package.
C Written by A. C. Hindmarsh and P. N. Brown at LLNL.
C Modified 1/8/90 by Clement Ulrich at LLNL.
C Version of 8 January, 1990.
C This version is in double precision.
C
C All arguments are input arguments.
C
C MSG    = The message (character array).
C NMES   = The length of MSG (number of characters).
C NERR   = The error number (not used).
C LEVEL  = The error level..
C          0 or 1 means recoverable (control returns to caller).
C          2 means fatal (run is aborted--see note below).
C NI     = Number of integers (0, 1, or 2) to be printed with message.
C I1,I2  = Integers to be printed, depending on NI.
C NR     = Number of reals (0, 1, or 2) to be printed with message.
C R1,R2  = Reals to be printed, depending on NR.
C
C Note..  this routine is compatible with ANSI-77; however the
C following assumptions may not be valid for some machines:
C
C 1. The argument MSG is assumed to be of type CHARACTER, and
C    the message is printed with a format of (1X,80A1).
C 2. The message is assumed to take only one line.
C    Multi-line messages are generated by repeated calls.
C 3. If LEVEL = 2, control passes to the statement STOP
C    to abort the run.  For a different run-abort command,
C    change the statement following statement 100 at the end.
C 4. R1 and R2 are assumed to be in double precision and are printed
C    in E21.13 format.
C 5. The logical unit number 6 is standard output.
C    For a different default logical unit number, change the assignment
C    statement for LUNIT below.
C
C-----------------------------------------------------------------------
C Subroutines called by XERRWV.. None
C Function routines called by XERRWV.. None
C-----------------------------------------------------------------------
C
      INTEGER I, LUNIT, MESFLG
C
C Define message print flag and logical unit number. -------------------
      MESFLG = 1
      LUNIT = 6
      IF (MESFLG .EQ. 0) GO TO 100
C Write the message. ---------------------------------------------------
      WRITE (LUNIT,10) (MSG(I),I=1,NMES)
 10   FORMAT(1X,80A1)
      IF (NI .EQ. 1) WRITE (LUNIT, 20) I1
 20   FORMAT(6X,'In above message,  I1 =',I10)
      IF (NI .EQ. 2) WRITE (LUNIT, 30) I1,I2
 30   FORMAT(6X,'In above message,  I1 =',I10,3X,'I2 =',I10)
      IF (NR .EQ. 1) WRITE (LUNIT, 40) R1
 40   FORMAT(6X,'In above message,  R1 =',E21.13)
      IF (NR .EQ. 2) WRITE (LUNIT, 50) R1,R2
 50   FORMAT(6X,'In above,  R1 =',E21.13,3X,'R2 =',E21.13)
C Abort the run if LEVEL = 2. ------------------------------------------
 100  IF (LEVEL .NE. 2) RETURN
      STOP
C----------------------- End of Subroutine XERRWV ----------------------
      END
      INTEGER FUNCTION I1MACH(I)
C
C  I/O UNIT NUMBERS.
C
C    I1MACH( 1) = THE STANDARD INPUT UNIT.
C
C    I1MACH( 2) = THE STANDARD OUTPUT UNIT.
C
C    I1MACH( 3) = THE STANDARD PUNCH UNIT.
C
C    I1MACH( 4) = THE STANDARD ERROR MESSAGE UNIT.
C
C  WORDS.
C
C    I1MACH( 5) = THE NUMBER OF BITS PER INTEGER STORAGE UNIT.
C
C    I1MACH( 6) = THE NUMBER OF CHARACTERS PER CHARACTER STORAGE UNIT.
C                 FOR FORTRAN 77, THIS IS ALWAYS 1.  FOR FORTRAN 66,
C                 CHARACTER STORAGE UNIT = INTEGER STORAGE UNIT.
C
C  INTEGERS.
C
C    ASSUME INTEGERS ARE REPRESENTED IN THE S-DIGIT, BASE-A FORM
C
C               SIGN ( X(S-1)*A**(S-1) + ... + X(1)*A + X(0) )
C
C               WHERE 0 .LE. X(I) .LT. A FOR I=0,...,S-1.
C
C    I1MACH( 7) = A, THE BASE.
C
C    I1MACH( 8) = S, THE NUMBER OF BASE-A DIGITS.
C
C    I1MACH( 9) = A**S - 1, THE LARGEST MAGNITUDE.
C
C  FLOATING-POINT NUMBERS.
C
C    ASSUME FLOATING-POINT NUMBERS ARE REPRESENTED IN THE T-DIGIT,
C    BASE-B FORM
C
C               SIGN (B**E)*( (X(1)/B) + ... + (X(T)/B**T) )
C
C               WHERE 0 .LE. X(I) .LT. B FOR I=1,...,T,
C               0 .LT. X(1), AND EMIN .LE. E .LE. EMAX.
C
C    I1MACH(10) = B, THE BASE.
C
C  SINGLE-PRECISION
C
C    I1MACH(11) = T, THE NUMBER OF BASE-B DIGITS.
C
C    I1MACH(12) = EMIN, THE SMALLEST EXPONENT E.
C
C    I1MACH(13) = EMAX, THE LARGEST EXPONENT E.
C
C  DOUBLE-PRECISION
C
C    I1MACH(14) = T, THE NUMBER OF BASE-B DIGITS.
C
C    I1MACH(15) = EMIN, THE SMALLEST EXPONENT E.
C
C    I1MACH(16) = EMAX, THE LARGEST EXPONENT E.
C
C  TO ALTER THIS FUNCTION FOR A PARTICULAR ENVIRONMENT,
C  THE DESIRED SET OF DATA STATEMENTS SHOULD BE ACTIVATED BY
C  REMOVING THE C FROM COLUMN 1.  ALSO, THE VALUES OF
C  I1MACH(1) - I1MACH(4) SHOULD BE CHECKED FOR CONSISTENCY
C  WITH THE LOCAL OPERATING SYSTEM.  FOR FORTRAN 77, YOU MAY WISH
C  TO ADJUST THE DATA STATEMENT SO IMACH(6) IS SET TO 1, AND
C  THEN TO COMMENT OUT THE EXECUTABLE TEST ON I .EQ. 6 BELOW.
C  ON RARE MACHINES A STATIC STATEMENT MAY NEED TO BE ADDED.
C  (BUT PROBABLY MORE SYSTEMS PROHIBIT IT THAN REQUIRE IT.)
C
C  FOR IEEE-ARITHMETIC MACHINES (BINARY STANDARD), THE FIRST
C  SET OF CONSTANTS BELOW SHOULD BE APPROPRIATE, EXCEPT PERHAPS
C  FOR IMACH(1) - IMACH(4).
C
      INTEGER IMACH(16),OUTPUT,SANITY
C
      EQUIVALENCE (IMACH(4),OUTPUT)
C
C     MACHINE CONSTANTS FOR IEEE ARITHMETIC MACHINES, SUCH AS THE AT&T
C     3B SERIES, MOTOROLA 68000 BASED MACHINES (E.G. SUN 3 AND AT&T
C     PC 7300), AND 8087 BASED MICROS (E.G. IBM PC AND AT&T 6300).
C
       DATA IMACH( 1) /    5 /
       DATA IMACH( 2) /    6 /
       DATA IMACH( 3) /    7 /
       DATA IMACH( 4) /    6 /
       DATA IMACH( 5) /   32 /
       DATA IMACH( 6) /    4 /
       DATA IMACH( 7) /    2 /
       DATA IMACH( 8) /   31 /
       DATA IMACH( 9) / 2147483647 /
       DATA IMACH(10) /    2 /
       DATA IMACH(11) /   24 /
       DATA IMACH(12) / -125 /
       DATA IMACH(13) /  128 /
       DATA IMACH(14) /   53 /
       DATA IMACH(15) / -1021 /
       DATA IMACH(16) /  1024 /, SANITY/987/
C
C     MACHINE CONSTANTS FOR AMDAHL MACHINES.
C
C      DATA IMACH( 1) /   5 /
C      DATA IMACH( 2) /   6 /
C      DATA IMACH( 3) /   7 /
C      DATA IMACH( 4) /   6 /
C      DATA IMACH( 5) /  32 /
C      DATA IMACH( 6) /   4 /
C      DATA IMACH( 7) /   2 /
C      DATA IMACH( 8) /  31 /
C      DATA IMACH( 9) / 2147483647 /
C      DATA IMACH(10) /  16 /
C      DATA IMACH(11) /   6 /
C      DATA IMACH(12) / -64 /
C      DATA IMACH(13) /  63 /
C      DATA IMACH(14) /  14 /
C      DATA IMACH(15) / -64 /
C      DATA IMACH(16) /  63 /, SANITY/987/
C
C     MACHINE CONSTANTS FOR THE BURROUGHS 1700 SYSTEM.
C
C      DATA IMACH( 1) /    7 /
C      DATA IMACH( 2) /    2 /
C      DATA IMACH( 3) /    2 /
C      DATA IMACH( 4) /    2 /
C      DATA IMACH( 5) /   36 /
C      DATA IMACH( 6) /    4 /
C      DATA IMACH( 7) /    2 /
C      DATA IMACH( 8) /   33 /
C      DATA IMACH( 9) / Z1FFFFFFFF /
C      DATA IMACH(10) /    2 /
C      DATA IMACH(11) /   24 /
C      DATA IMACH(12) / -256 /
C      DATA IMACH(13) /  255 /
C      DATA IMACH(14) /   60 /
C      DATA IMACH(15) / -256 /
C      DATA IMACH(16) /  255 /, SANITY/987/
C
C     MACHINE CONSTANTS FOR THE BURROUGHS 5700 SYSTEM.
C
C      DATA IMACH( 1) /   5 /
C      DATA IMACH( 2) /   6 /
C      DATA IMACH( 3) /   7 /
C      DATA IMACH( 4) /   6 /
C      DATA IMACH( 5) /  48 /
C      DATA IMACH( 6) /   6 /
C      DATA IMACH( 7) /   2 /
C      DATA IMACH( 8) /  39 /
C      DATA IMACH( 9) / O0007777777777777 /
C      DATA IMACH(10) /   8 /
C      DATA IMACH(11) /  13 /
C      DATA IMACH(12) / -50 /
C      DATA IMACH(13) /  76 /
C      DATA IMACH(14) /  26 /
C      DATA IMACH(15) / -50 /
C      DATA IMACH(16) /  76 /, SANITY/987/
C
C     MACHINE CONSTANTS FOR THE BURROUGHS 6700/7700 SYSTEMS.
C
C      DATA IMACH( 1) /   5 /
C      DATA IMACH( 2) /   6 /
C      DATA IMACH( 3) /   7 /
C      DATA IMACH( 4) /   6 /
C      DATA IMACH( 5) /  48 /
C      DATA IMACH( 6) /   6 /
C      DATA IMACH( 7) /   2 /
C      DATA IMACH( 8) /  39 /
C      DATA IMACH( 9) / O0007777777777777 /
C      DATA IMACH(10) /   8 /
C      DATA IMACH(11) /  13 /
C      DATA IMACH(12) / -50 /
C      DATA IMACH(13) /  76 /
C      DATA IMACH(14) /  26 /
C      DATA IMACH(15) / -32754 /
C      DATA IMACH(16) /  32780 /, SANITY/987/
C
C     MACHINE CONSTANTS FOR FTN4 ON THE CDC 6000/7000 SERIES.
C
C      DATA IMACH( 1) /    5 /
C      DATA IMACH( 2) /    6 /
C      DATA IMACH( 3) /    7 /
C      DATA IMACH( 4) /    6 /
C      DATA IMACH( 5) /   60 /
C      DATA IMACH( 6) /   10 /
C      DATA IMACH( 7) /    2 /
C      DATA IMACH( 8) /   48 /
C      DATA IMACH( 9) / 00007777777777777777B /
C      DATA IMACH(10) /    2 /
C      DATA IMACH(11) /   47 /
C      DATA IMACH(12) / -929 /
C      DATA IMACH(13) / 1070 /
C      DATA IMACH(14) /   94 /
C      DATA IMACH(15) / -929 /
C      DATA IMACH(16) / 1069 /, SANITY/987/
C
C     MACHINE CONSTANTS FOR FTN5 ON THE CDC 6000/7000 SERIES.
C
C      DATA IMACH( 1) /    5 /
C      DATA IMACH( 2) /    6 /
C      DATA IMACH( 3) /    7 /
C      DATA IMACH( 4) /    6 /
C      DATA IMACH( 5) /   60 /
C      DATA IMACH( 6) /   10 /
C      DATA IMACH( 7) /    2 /
C      DATA IMACH( 8) /   48 /
C      DATA IMACH( 9) / O"00007777777777777777" /
C      DATA IMACH(10) /    2 /
C      DATA IMACH(11) /   47 /
C      DATA IMACH(12) / -929 /
C      DATA IMACH(13) / 1070 /
C      DATA IMACH(14) /   94 /
C      DATA IMACH(15) / -929 /
C      DATA IMACH(16) / 1069 /, SANITY/987/
C
C     MACHINE CONSTANTS FOR CONVEX C-1.
C
C      DATA IMACH( 1) /    5 /
C      DATA IMACH( 2) /    6 /
C      DATA IMACH( 3) /    7 /
C      DATA IMACH( 4) /    6 /
C      DATA IMACH( 5) /   32 /
C      DATA IMACH( 6) /    4 /
C      DATA IMACH( 7) /    2 /
C      DATA IMACH( 8) /   31 /
C      DATA IMACH( 9) / 2147483647 /
C      DATA IMACH(10) /    2 /
C      DATA IMACH(11) /   24 /
C      DATA IMACH(12) / -128 /
C      DATA IMACH(13) /  127 /
C      DATA IMACH(14) /   53 /
C      DATA IMACH(15) /-1024 /
C      DATA IMACH(16) / 1023 /, SANITY/987/
C
C     MACHINE CONSTANTS FOR THE CRAY 1, XMP, 2, AND 3.
C
C      DATA IMACH( 1) /     5 /
C      DATA IMACH( 2) /     6 /
C      DATA IMACH( 3) /   102 /
C      DATA IMACH( 4) /     6 /
C      DATA IMACH( 5) /    64 /
C      DATA IMACH( 6) /     8 /
C      DATA IMACH( 7) /     2 /
C      DATA IMACH( 8) /    63 /
C      DATA IMACH( 9) /  777777777777777777777B /
C      DATA IMACH(10) /     2 /
C      DATA IMACH(11) /    47 /
C      DATA IMACH(12) / -8189 /
C      DATA IMACH(13) /  8190 /
C      DATA IMACH(14) /    94 /
C      DATA IMACH(15) / -8099 /
C      DATA IMACH(16) /  8190 /, SANITY/987/
C
C     MACHINE CONSTANTS FOR THE DATA GENERAL ECLIPSE S/200.
C
C      DATA IMACH( 1) /   11 /
C      DATA IMACH( 2) /   12 /
C      DATA IMACH( 3) /    8 /
C      DATA IMACH( 4) /   10 /
C      DATA IMACH( 5) /   16 /
C      DATA IMACH( 6) /    2 /
C      DATA IMACH( 7) /    2 /
C      DATA IMACH( 8) /   15 /
C      DATA IMACH( 9) /32767 /
C      DATA IMACH(10) /   16 /
C      DATA IMACH(11) /    6 /
C      DATA IMACH(12) /  -64 /
C      DATA IMACH(13) /   63 /
C      DATA IMACH(14) /   14 /
C      DATA IMACH(15) /  -64 /
C      DATA IMACH(16) /   63 /, SANITY/987/
C
C     MACHINE CONSTANTS FOR THE HARRIS SLASH 6 AND SLASH 7.
C
C      DATA IMACH( 1) /       5 /
C      DATA IMACH( 2) /       6 /
C      DATA IMACH( 3) /       0 /
C      DATA IMACH( 4) /       6 /
C      DATA IMACH( 5) /      24 /
C      DATA IMACH( 6) /       3 /
C      DATA IMACH( 7) /       2 /
C      DATA IMACH( 8) /      23 /
C      DATA IMACH( 9) / 8388607 /
C      DATA IMACH(10) /       2 /
C      DATA IMACH(11) /      23 /
C      DATA IMACH(12) /    -127 /
C      DATA IMACH(13) /     127 /
C      DATA IMACH(14) /      38 /
C      DATA IMACH(15) /    -127 /
C      DATA IMACH(16) /     127 /, SANITY/987/
C
C     MACHINE CONSTANTS FOR THE HONEYWELL DPS 8/70 SERIES.
C
C      DATA IMACH( 1) /    5 /
C      DATA IMACH( 2) /    6 /
C      DATA IMACH( 3) /   43 /
C      DATA IMACH( 4) /    6 /
C      DATA IMACH( 5) /   36 /
C      DATA IMACH( 6) /    4 /
C      DATA IMACH( 7) /    2 /
C      DATA IMACH( 8) /   35 /
C      DATA IMACH( 9) / O377777777777 /
C      DATA IMACH(10) /    2 /
C      DATA IMACH(11) /   27 /
C      DATA IMACH(12) / -127 /
C      DATA IMACH(13) /  127 /
C      DATA IMACH(14) /   63 /
C      DATA IMACH(15) / -127 /
C      DATA IMACH(16) /  127 /, SANITY/987/
C
C     MACHINE CONSTANTS FOR THE IBM 360/370 SERIES,
C     THE XEROX SIGMA 5/7/9 AND THE SEL SYSTEMS 85/86.
C
C      DATA IMACH( 1) /   5 /
C      DATA IMACH( 2) /   6 /
C      DATA IMACH( 3) /   7 /
C      DATA IMACH( 4) /   6 /
C      DATA IMACH( 5) /  32 /
C      DATA IMACH( 6) /   4 /
C      DATA IMACH( 7) /   2 /
C      DATA IMACH( 8) /  31 /
C      DATA IMACH( 9) / Z7FFFFFFF /
C      DATA IMACH(10) /  16 /
C      DATA IMACH(11) /   6 /
C      DATA IMACH(12) / -64 /
C      DATA IMACH(13) /  63 /
C      DATA IMACH(14) /  14 /
C      DATA IMACH(15) / -64 /
C      DATA IMACH(16) /  63 /, SANITY/987/
C
C     MACHINE CONSTANTS FOR THE INTERDATA 8/32
C     WITH THE UNIX SYSTEM FORTRAN 77 COMPILER.
C
C     FOR THE INTERDATA FORTRAN VII COMPILER REPLACE
C     THE Z'S SPECIFYING HEX CONSTANTS WITH Y'S.
C
C      DATA IMACH( 1) /   5 /
C      DATA IMACH( 2) /   6 /
C      DATA IMACH( 3) /   6 /
C      DATA IMACH( 4) /   6 /
C      DATA IMACH( 5) /  32 /
C      DATA IMACH( 6) /   4 /
C      DATA IMACH( 7) /   2 /
C      DATA IMACH( 8) /  31 /
C      DATA IMACH( 9) / Z'7FFFFFFF' /
C      DATA IMACH(10) /  16 /
C      DATA IMACH(11) /   6 /
C      DATA IMACH(12) / -64 /
C      DATA IMACH(13) /  62 /
C      DATA IMACH(14) /  14 /
C      DATA IMACH(15) / -64 /
C      DATA IMACH(16) /  62 /, SANITY/987/
C
C     MACHINE CONSTANTS FOR THE PDP-10 (KA PROCESSOR).
C
C      DATA IMACH( 1) /    5 /
C      DATA IMACH( 2) /    6 /
C      DATA IMACH( 3) /    7 /
C      DATA IMACH( 4) /    6 /
C      DATA IMACH( 5) /   36 /
C      DATA IMACH( 6) /    5 /
C      DATA IMACH( 7) /    2 /
C      DATA IMACH( 8) /   35 /
C      DATA IMACH( 9) / "377777777777 /
C      DATA IMACH(10) /    2 /
C      DATA IMACH(11) /   27 /
C      DATA IMACH(12) / -128 /
C      DATA IMACH(13) /  127 /
C      DATA IMACH(14) /   54 /
C      DATA IMACH(15) / -101 /
C      DATA IMACH(16) /  127 /, SANITY/987/
C
C     MACHINE CONSTANTS FOR THE PDP-10 (KI PROCESSOR).
C
C      DATA IMACH( 1) /    5 /
C      DATA IMACH( 2) /    6 /
C      DATA IMACH( 3) /    7 /
C      DATA IMACH( 4) /    6 /
C      DATA IMACH( 5) /   36 /
C      DATA IMACH( 6) /    5 /
C      DATA IMACH( 7) /    2 /
C      DATA IMACH( 8) /   35 /
C      DATA IMACH( 9) / "377777777777 /
C      DATA IMACH(10) /    2 /
C      DATA IMACH(11) /   27 /
C      DATA IMACH(12) / -128 /
C      DATA IMACH(13) /  127 /
C      DATA IMACH(14) /   62 /
C      DATA IMACH(15) / -128 /
C      DATA IMACH(16) /  127 /, SANITY/987/
C
C     MACHINE CONSTANTS FOR PDP-11 FORTRANS SUPPORTING
C     32-BIT INTEGER ARITHMETIC.
C
C      DATA IMACH( 1) /    5 /
C      DATA IMACH( 2) /    6 /
C      DATA IMACH( 3) /    7 /
C      DATA IMACH( 4) /    6 /
C      DATA IMACH( 5) /   32 /
C      DATA IMACH( 6) /    4 /
C      DATA IMACH( 7) /    2 /
C      DATA IMACH( 8) /   31 /
C      DATA IMACH( 9) / 2147483647 /
C      DATA IMACH(10) /    2 /
C      DATA IMACH(11) /   24 /
C      DATA IMACH(12) / -127 /
C      DATA IMACH(13) /  127 /
C      DATA IMACH(14) /   56 /
C      DATA IMACH(15) / -127 /
C      DATA IMACH(16) /  127 /, SANITY/987/
C
C     MACHINE CONSTANTS FOR PDP-11 FORTRANS SUPPORTING
C     16-BIT INTEGER ARITHMETIC.
C
C      DATA IMACH( 1) /    5 /
C      DATA IMACH( 2) /    6 /
C      DATA IMACH( 3) /    7 /
C      DATA IMACH( 4) /    6 /
C      DATA IMACH( 5) /   16 /
C      DATA IMACH( 6) /    2 /
C      DATA IMACH( 7) /    2 /
C      DATA IMACH( 8) /   15 /
C      DATA IMACH( 9) / 32767 /
C      DATA IMACH(10) /    2 /
C      DATA IMACH(11) /   24 /
C      DATA IMACH(12) / -127 /
C      DATA IMACH(13) /  127 /
C      DATA IMACH(14) /   56 /
C      DATA IMACH(15) / -127 /
C      DATA IMACH(16) /  127 /, SANITY/987/
C
C     MACHINE CONSTANTS FOR THE PRIME 50 SERIES SYSTEMS
C     WTIH 32-BIT INTEGERS AND 64V MODE INSTRUCTIONS,
C     SUPPLIED BY IGOR BRAY.
C
C      DATA IMACH( 1) /            1 /
C      DATA IMACH( 2) /            1 /
C      DATA IMACH( 3) /            2 /
C      DATA IMACH( 4) /            1 /
C      DATA IMACH( 5) /           32 /
C      DATA IMACH( 6) /            4 /
C      DATA IMACH( 7) /            2 /
C      DATA IMACH( 8) /           31 /
C      DATA IMACH( 9) / :17777777777 /
C      DATA IMACH(10) /            2 /
C      DATA IMACH(11) /           23 /
C      DATA IMACH(12) /         -127 /
C      DATA IMACH(13) /         +127 /
C      DATA IMACH(14) /           47 /
C      DATA IMACH(15) /       -32895 /
C      DATA IMACH(16) /       +32637 /, SANITY/987/
C
C     MACHINE CONSTANTS FOR THE SEQUENT BALANCE 8000.
C
C      DATA IMACH( 1) /     0 /
C      DATA IMACH( 2) /     0 /
C      DATA IMACH( 3) /     7 /
C      DATA IMACH( 4) /     0 /
C      DATA IMACH( 5) /    32 /
C      DATA IMACH( 6) /     1 /
C      DATA IMACH( 7) /     2 /
C      DATA IMACH( 8) /    31 /
C      DATA IMACH( 9) /  2147483647 /
C      DATA IMACH(10) /     2 /
C      DATA IMACH(11) /    24 /
C      DATA IMACH(12) /  -125 /
C      DATA IMACH(13) /   128 /
C      DATA IMACH(14) /    53 /
C      DATA IMACH(15) / -1021 /
C      DATA IMACH(16) /  1024 /, SANITY/987/
C
C     MACHINE CONSTANTS FOR THE UNIVAC 1100 SERIES.
C
C     NOTE THAT THE PUNCH UNIT, I1MACH(3), HAS BEEN SET TO 7
C     WHICH IS APPROPRIATE FOR THE UNIVAC-FOR SYSTEM.
C     IF YOU HAVE THE UNIVAC-FTN SYSTEM, SET IT TO 1.
C
C      DATA IMACH( 1) /    5 /
C      DATA IMACH( 2) /    6 /
C      DATA IMACH( 3) /    7 /
C      DATA IMACH( 4) /    6 /
C      DATA IMACH( 5) /   36 /
C      DATA IMACH( 6) /    6 /
C      DATA IMACH( 7) /    2 /
C      DATA IMACH( 8) /   35 /
C      DATA IMACH( 9) / O377777777777 /
C      DATA IMACH(10) /    2 /
C      DATA IMACH(11) /   27 /
C      DATA IMACH(12) / -128 /
C      DATA IMACH(13) /  127 /
C      DATA IMACH(14) /   60 /
C      DATA IMACH(15) /-1024 /
C      DATA IMACH(16) / 1023 /, SANITY/987/
C
C     MACHINE CONSTANTS FOR VAX.
C
C      DATA IMACH( 1) /    5 /
C      DATA IMACH( 2) /    6 /
C      DATA IMACH( 3) /    7 /
C      DATA IMACH( 4) /    6 /
C      DATA IMACH( 5) /   32 /
C      DATA IMACH( 6) /    4 /
C      DATA IMACH( 7) /    2 /
C      DATA IMACH( 8) /   31 /
C      DATA IMACH( 9) / 2147483647 /
C      DATA IMACH(10) /    2 /
C      DATA IMACH(11) /   24 /
C      DATA IMACH(12) / -127 /
C      DATA IMACH(13) /  127 /
C      DATA IMACH(14) /   56 /
C      DATA IMACH(15) / -127 /
C      DATA IMACH(16) /  127 /, SANITY/987/
C
C  ***  ISSUE STOP 777 IF ALL DATA STATEMENTS ARE COMMENTED...
      IF (SANITY .NE. 987) STOP 777
      IF (I .LT. 1  .OR.  I .GT. 16) GO TO 10
C
      I1MACH = IMACH(I)
C/6S
C/7S
      IF(I.EQ.6) I1MACH=1
C/
      RETURN
   10 WRITE(OUTPUT,1999) I
 1999 FORMAT(' I1MACH - I OUT OF BOUNDS',I10)
      STOP
      END
