# Supplementary material for: HepatoDyn: A Dynamic Model of Hepatocyte Metabolism That Integrates 13C Isotopomer Data
Source: PLoS Comput Biol. 2016 Apr 28;12(4):e1004899. doi: 10.1371/journal.pcbi.1004899 (PMC4849781; doi:10.1371/journal.pcbi.1004899)
Supplement: S1 Software — The software HepatoDyn (that integrates both the kinetic model and the label propagation model) and its source code. Further information about the software is provided in the readme file packaged with the software. (ZIP) [file pcbi.1004899.s019.zip › Hepatodyn/Ubuntu/svd/coord.cpp]

#include <sstream>
#include "nr.h"
#include "nums.hh"
#include "tk.hh"
#include "nv.hh"
#include "modlab.h"
#include "analis.h"
#include "solvers.h"
#include "kineticfunc.hh"
#include <vector>

void parameter_ratio()
{
//Shuttle Block

Problem.nv[aatm_v]=RoundToSignificantDigits(Problem.nv[aatc_v]);
Problem.nv[aspglumtrans_v]=RoundToSignificantDigits(Problem.nv[aatc_v]*0.1);
Problem.nv[cmdh_v]=RoundToSignificantDigits(Problem.nv[aatc_v]*1);
Problem.nv[malkgmtrans_v]=RoundToSignificantDigits(Problem.nv[aatc_v]*0.1);

//Fasyn block 
Problem.nv[citly_v]=RoundToSignificantDigits(Problem.nv[acoacar_v]*2);
Problem.nv[citmtr_v]=RoundToSignificantDigits(Problem.nv[acoacar_v]*4);
Problem.nv[fasyn_v]=RoundToSignificantDigits(Problem.nv[acoacar_v]/5);
Problem.nv[malic_v]=RoundToSignificantDigits(Problem.nv[acoacar_v]*2);

//Respiratory chain block: 
Problem.nv[nadhdh_k]=RoundToSignificantDigits(Problem.nv[atpmtrans_v]*100);
Problem.nv[coqhoxi_k]=RoundToSignificantDigits(Problem.nv[atpmtrans_v]*100);
Problem.nv[pimtr_v]=RoundToSignificantDigits(Problem.nv[atpmtrans_v]);
///Problem.nv[atpase_k]=Problem.nv[atpmtrans_v]/100;

//Initial Krebs
//Problem.nv[idh_v]=Problem.nv[cs_v];

//Final Krebs
//Problem.nv[kdh_v]=Problem.nv[cs_v];
Problem.nv[scs_v]=RoundToSignificantDigits(Problem.nv[kdh_v]*2);
Problem.nv[sdh_v]=RoundToSignificantDigits(Problem.nv[kdh_v]*2);
Problem.nv[fh_v]=RoundToSignificantDigits(Problem.nv[kdh_v]*10);
Problem.nv[mmdh_v]=RoundToSignificantDigits(Problem.nv[kdh_v]*10);

//GNG: 
Problem.nv[pc_v]=RoundToSignificantDigits(Problem.nv[cpepck_v]);
Problem.nv[dic_V]=RoundToSignificantDigits(Problem.nv[cpepck_v]);

//Oxidative PP:

Problem.nv[pgndh_v]=RoundToSignificantDigits(Problem.nv[g6pdh_v]);
Problem.nv[e0ta]=RoundToSignificantDigits(Problem.nv[g6pdh_v]*100);
Problem.nv[e0tk]=RoundToSignificantDigits(Problem.nv[g6pdh_v]*100);


//Glutamate production:
Problem.nv[transa_v]=RoundToSignificantDigits(Problem.nv[gluupt_v]*10);

//Glycogen Synthesis
Problem.nv[ugt_v]=RoundToSignificantDigits(Problem.nv[gs_v]*2);
Problem.nv[ppase_v]=RoundToSignificantDigits(Problem.nv[gs_v]*5);
//Glycerol shuttle: 
Problem.nv[glyc3pmdh_v]=RoundToSignificantDigits(Problem.nv[glyc3pcdh_v]*100);

//Lactate production:
Problem.nv[ldh_v]=RoundToSignificantDigits(Problem.nv[lacupt_v]*2);

//Fructose posphorylation
Problem.nv[trik_v]=RoundToSignificantDigits(Problem.nv[fruhk_v]*2);


}


void Analis::annealing (const double f1, const double f2, 
const double f3 , const int sample, const double timelimit, int mode){

        extern int file0;
        double fact, xi, xi2,sign, value;
	int *par = Problem.getFitPar();
        double objcfunmin =0, objcfunminabs=0; 
       try {xi=solve();objcfunmin=RoundToSignificantDigits(xi, 4);} catch( char const* str ){objcfunmin=9999;}
        objcfunminabs=objcfunmin;
double parametersotorage[nNV];
        int conflag;
        int ifnerror=0 ;
        int stuck=0;
        int ifn$=file0; 
        int i=1;
        double objcfun;
        double crit=0;
        double temperature=1, tottime=1;
        int npar=1;
        int continueflg;
        cout<<"parameters being fitted:"<<endl;
        for(i=1;i<nNV;i++)
        {
        
        if(par[i]>=0)
           {npar=i;
           cout<<Problem.namepar[par[i]]<<endl;}
        else {break;}
        }

cout<< "\nAnnealing"<<endl;
for(;;){ int i=1; 

     std::vector<int> v;
     int n=1;
     continueflg=1;
     while(n<=sample)
     {
       i=(rand()%npar)+1;
       for(int p=0;p<v.size();p++)
       {
       if(i==v[p]){continueflg=0;break;}
       }
       if(continueflg==0){continueflg=1;continue;}
       v.push_back(i);
       //cout<<i<<" "<<Problem.namepar[par[i]]<<endl;
       parametersotorage[par[i]]=Problem.getVal(par[i]);
       sign = (double)rand() / (double)RAND_MAX;
	fact = 1.- f1*(0.5 - sign);
	 value=Problem.getVal(par[i])*fact;
         value=RoundToSignificantDigits(value, 6); 
	 Problem.setVal(par[i], value);
	 n++;
       	}
parameter_ratio();
 try { 
temperature=f2*(1-tottime/timelimit)+f3; 
xi =solve();objcfun=RoundToSignificantDigits(xi, 4);
conflag=checkcon(50); 


crit=exp((objcfunmin-objcfun)/temperature);
if (conflag==1){crit=-1;cout<<"Warning concentration greater than 50"<<endl; } //Prevents acceptacne if one concentration is greater than 50;
cout<<"lsf "<<ifn$<<" time/timelimit="<<tottime/3600<<"/"<<timelimit/3600<<" temp="<<temperature<<" crit="<<crit<<" sign="<<sign<<" xi="<<objcfun<<endl;
tottime+=tf;
     if (crit>sign) {objcfunmin=objcfun; 
     cout<<"Parameters saved xi="<<objcfun<<" t= "<<tf<<endl;
    if(objcfunmin<objcfunminabs){objcfunminabs=objcfunmin;ifn$=Problem.write(tf,ifn,xi,suxx);}; 


 } else {stuck++; i=1; for(int p=0;p<v.size();p++){Problem.setVal(par[v[p]], parametersotorage[par[v[p]]]);}
if (tottime>=timelimit) {cout<<"bestresult: file "<<ifn$<<",Xi="<<objcfunminabs<<endl;return ;}
}
 } catch( char const* str ){cout << "exception: "<< str <<endl; Problem.write(tf, ifnerror,xi,suxx);; i=1;
 for(int p=0;p<v.size();p++){Problem.setVal(par[i], parametersotorage[par[i]]);} 
}
}
}


void Analis::identifiability(double perturbation$){
int ifn0, ifn1; double chip,chip0,value, chilimit=3.84;
extern int inputfactor;
double perturbation;
int i2=inputfactor;
char fn2[60], fn[60];
fstream fs;
ofstream fp("output/fittedpar");
int *par = Problem.getFitPar();

        int npar=1,endpar=1;
      double pert, pert1, pert0;

int startper=0, startfile=1;

while(par[npar]>=0){fp<<npar<<") "<<Problem.namepar[par[npar]]<<endl;npar++;}
fp.close(); npar=1;
cout<< "\nIdentifiability study:" <<endl;
chilimit=get_chilimit();
cout<<"Maximum DeltaChi is "<<chilimit<<endl;
cout<<"enter starting parameter?";
cin>>npar;
cout<<"enter end parameter?";
cin>>endpar;

if (abs(startper)>1) {cout<<"initial file"; cin>>startfile;}
chip0=solve();
   int itmp; double tmp;
double minchi=10000000;
while((par[npar]>=0)&&(npar<=endpar)){
cout<<Problem.namepar[par[npar]];
int iper=1;
ifn0=1;
double direction=1;
for (int i=0;i<2;i++)
{//For loop
int iper=1; int maxper=97;
sprintf(fn2,"sdata%i/1",i2) ;Problem.read(itmp,tmp,fn2); //Read file 1
while (iper<=maxper)
{//While loop
if (startper<0){startper=-startper; break;}
if (startper>1){iper=startper;startper=0;perturbation=1;sprintf(fn2,"sdata%i/%i",i2,startfile);Problem.read(itmp,tmp,fn2); } else{perturbation=pow(perturbation$,direction);}
value=Problem.getVal(par[npar])*perturbation;
value=RoundToSignificantDigits(value, 6);
Problem.setVal(par[npar], value);
parameter_ratio();
ifn1=idenannealing (0.02, 0.1, 0,10 , 3600*15,npar, endpar , chip0, chilimit,pow(perturbation$,direction*iper));
sprintf(fn2,"sdata%i/%i",i2,ifn1); //Read file 
chip=Problem.read(itmp,tmp,fn2);
sprintf(fn,"iden/%i",npar);
fs.open (fn,std::fstream::app |std::fstream::out); //Write the file
fs<<iper*direction<<" "<<pow(perturbation$,direction*iper)<<" "<<ifn1<<" "<<chip<<" "<<chip-chip0<<endl;
fs.close();
if (chip<(chip0+chilimit)){iper++;}
else {
break;
}
}//while loop
direction=-1;
} //For loop 
npar++;
}
}


int Analis::idenannealing (const double f1, const double f2, const double f3 ,const int sample, const double timelimit,int npar,int endpar, const  double chimin$, const  double chith =6.64, const double perturbation=1){
        double fact, xi, xi2,sign,value;
	int *par = Problem.getFitPar();
        double objcfunmin =0, objcfunminabs=0; 
        double parametersotorage[nNV];
        int ifn$, ifn$min; 
        int i=1;
        double objcfun;
        bool failureflag;
        double crit=0;
        double temperature=1, tottime=1,soltime=1;
	int conflag;
       try {xi=solve();objcfunmin=RoundToSignificantDigits(xi, 4);conflag=checkcon(50); } catch( char const* str ){objcfunmin=9999;}
        objcfunminabs=objcfunmin; 
        if(conflag==1)
           {objcfunminabs+=9999;}
        double objcfunminabs$=objcfunminabs;
        int continueflg;
        int nparameters;
              cout<< "\nAnnealing"<<endl;
cout<<npar<<"/"<<endpar<<" "<<Problem.namepar[par[npar]]<<" factor "<<perturbation<<": ";          
          if(objcfunminabs<chimin$+chith){Problem.write(tf,ifn,objcfunminabs,0); return ifn;}  

       	        for(i=1;i<nNV;i++)
        {
        
        if(par[i]>=0)
           {nparameters=i;
           cout<<Problem.namepar[par[i]]<<endl;}
        else {break;}
        }

cout<< "\nAnnealing"<<endl;
for(;;){ int i=1; 
     std::vector<int> v;
     int n=1;
     continueflg=1;
     while(n<=sample)
     {
       i=(rand()%nparameters)+1;
       if(i==npar){continue;}
       for(int p=0;p<v.size();p++)
       {
       if(i==v[p] ){continueflg=0;break;}
       }
       if(continueflg==0){continueflg=1;continue;}
       v.push_back(i);
       parametersotorage[par[i]]=Problem.getVal(par[i]);
       sign = (double)rand() / (double)RAND_MAX;
	fact = 1.- f1*(0.5 - sign);
	 value=Problem.getVal(par[i])*fact;
         value=RoundToSignificantDigits(value, 6); 
	 Problem.setVal(par[i], value);
	 n++;
       	}
parameter_ratio();
failureflag=1;
temperature=f2*(1-tottime/timelimit)+f3; 
try {xi =solve(); objcfun=RoundToSignificantDigits(xi, 4);}  catch( char const* str ){objcfun=9999;}
conflag=checkcon(50); 
crit=exp((objcfunmin-objcfun)/temperature);
if (conflag==1){crit=-1;cout<<"Warning concentration greater than 50"<<endl;}
cout<<npar<<"/"<<endpar<<" "<<Problem.namepar[par[npar]]<<" factor "<<perturbation<<": ";
cout<<"time/timelimit="<<tottime/3600<<"/"<<timelimit/3600<<" "<<"soltime "<< soltime/3600<<"/"<<timelimit/(2.5*3600)<<" temp="<<temperature<<" crit="<<crit<<" sign="<<sign<<" xi="<<objcfun<<endl;


tottime+=tf;
soltime+=tf;
     if (crit>sign) {objcfunmin=objcfun; cout<<"Parameters saved"<<endl; failureflag=0; 
if(objcfunmin<objcfunminabs){objcfunminabs=objcfunmin;if((objcfunminabs$-objcfunminabs)>0.2){soltime=0;objcfunminabs$=objcfunmin;}}; 

 }
if ((soltime>=timelimit/2.5)||(tottime>=timelimit)||(objcfunminabs<chimin$+chith)) {Problem.write(tf,ifn,xi,suxx);/*cout<<"bestresult="<<objcfunminabs<<endl;*/ return ifn;}
if(failureflag) {for(int p=0;p<v.size();p++){Problem.setVal(par[v[p]], parametersotorage[par[v[p]]]);}}


  
}
}


//////////////////////
void identimecourse(int numb0)
{
extern int itmp, numb, fulloutput;
extern double tmp, xi0;
double chilimit;
chilimit=get_chilimit();
cout<<"Maximum DeltaChi is "<<chilimit<<endl;
ofstream filexit("iden/list");
char fn[15];
int npar=1;
double rfile1, rfile2, rfile4,rfile5;
int rfile3, maxfile=1, minfile=1;
double maxupper=1, maxlower=1;
int *parameter = Problem.getFitPar();
while(parameter[npar]>=0){
maxupper=1; maxlower=1;
maxfile=1; minfile=1;
sprintf(fn,"iden/%i",npar);
ifstream file(fn);
if(!file.good()){npar++;continue;}
while (file>>rfile1) 
{
file>>rfile2>>rfile3>>rfile4>>rfile5;
if ((rfile2>maxupper)&&(rfile5<chilimit)) {maxupper= rfile2; maxfile=rfile3;  }
if ((rfile2<maxlower)&&(rfile5<chilimit)) {maxlower= rfile2; minfile=rfile3; }
}


filexit<<maxfile<<" "<<npar<<" "<<maxupper<<endl;
filexit<<minfile<<" "<<npar<<" "<<maxlower<<endl;
npar++;
}

numb=numb0;
  std::string dumps;
ifstream file("iden/list");
if(file.good()){
while (file>>rfile3) 
{
cout<<rfile3<<endl;
getline(file,dumps);
numb++;
fulloutput=1;
sprintf(fn,"sdata%i/%i",0,rfile3);
Problem.read(itmp,tmp,fn);
xi0=solve();
}
}
}
/////////////////////
