# Supplementary material for: HepatoDyn: A Dynamic Model of Hepatocyte Metabolism That Integrates 13C Isotopomer Data
Source: PLoS Comput Biol. 2016 Apr 28;12(4):e1004899. doi: 10.1371/journal.pcbi.1004899 (PMC4849781; doi:10.1371/journal.pcbi.1004899)
Supplement: S1 Software — The software HepatoDyn (that integrates both the kinetic model and the label propagation model) and its source code. Further information about the software is provided in the readme file packaged with the software. (ZIP) [file pcbi.1004899.s019.zip › Hepatodyn/Ubuntu/sdata0/1]

0) aatc_v(mal_asp_shutlle_block) 32.0705
1) aatc_keq  0.151515
2) aatc_kasp 0.35
3) aatc_kiasp 1.6
4) aatc_kkg  1.25
5) aatc_koaa 2.05
6) aatc_kioaa 2.05
7) aatc_kglu 0.38
8) aatc_kiglu 2.4
9) aatm_v    32.0705
10) aatm_keq  0.151515
11) aatm_kasp 0.75
12) aatm_kiasp 1.9
13) aatm_kkg  1.75
14) aatm_koaa 1.85
15) aatm_kioaa 1.85
16) aatm_kglu 0.48
17) aatm_kiglu 1.8
18) aco_v     2
19) aco_kcit  0.48
20) aco_kicit 0.12
21) aco_keq   0.556
22) acoacar_v_fatty(fatty_a_syn_block) 0.000339024
23) acoacar_katp 0.015
24) acoacar_kacoa 0.025
25) acoacar_kco2 2.5
26) acoacar_kcit 0.8
27) acoacar_kpalm 0.4
28) adk_v     2
29) adk_keq   0.95
30) adk_kiamp 0.18
31) adk_katp  0.23
32) adk_kiatp 0.23
33) adk_kadp  0.15
34) adk_kiadp 0.15
35) aldo_e0   1.24633
36) aldo_k    10
37) aspglumtrans_v 3.20705
38) aspglumtrans_kimasp 2.8
39) aspglumtrans_kcglu 0.25
40) aspglumtrans_kicglu 0.25
41) aspglumtrans_kmglu 3
42) aspglumtrans_kimglu 3
43) aspglumtrans_kicasp 0.12
44) aspglumtrans_keq 1
45) atpase_v  0.0163377
46) atpase_katp 0.5
47) atpmtrans_v(energy_metabolism_block) 3.38775
48) atpmtrans_keq 10
49) atpmtrans_kmatp 0.75
50) atpmtrans_kimatp 0.75
51) atpmtrans_kcadp 0.75
52) atpmtrans_kcatp 0.75
53) atpmtrans_kicatp 0.75
54) atpmtrans_kmadp 0.75
55) atpmtrans_kimadp 0.75
56) box_v     0.00127091
57) box_kpalm 0.05
58) box_kcoa  0.001
59) box_kcoq  0.0005
60) box_knad  0.075
61) box_katp  0.1
62) box_kmalcoa 0.05
63) citly_v   0.000678048
64) citly_kcit 0.11
65) citly_katp 0.16
66) citly_kcoa 0.004
67) citly_keq 1000
68) citly_kacoa 0.001
69) citly_koaa 0.01
70) citly_kadp 0.16
71) citly_kpi 1
72) citmtr_v  0.0013561
73) citmtr_kimcit 0.027
74) citmtr_kcmal 0.25
75) citmtr_kicmal 0.25
76) citmtr_kmmal 0.06
77) citmtr_kimmal 0.06
78) citmtr_kiccit 0.032
79) citmtr_keq 0.1
80) cmdh_v    32.0705
81) cmdh_keq  2.8e-05
82) cmdh_kmal 8
83) cmdh_kimal 8
84) cmdh_knad 0.14
85) cmdh_kinad 0.14
86) cmdh_koaa 0.0083
87) cmdh_kioaa 0.0083
88) cmdh_knadh 0.0205
89) cmdh_kinadh 0.0205
90) cndk_v    2
91) cndk_katp 1.33
92) cndk_kiatp 1.33
93) cndk_kgdp 0.031
94) cndk_kgtp 0.15
95) cndk_kigtp 0.15
96) cndk_kadp 0.042
97) cndk_kiadp 0.042
98) cndk_kudp 0.19
99) cndk_kutp 16
100) cndk_kiutp 16
101) cndk_keq  1
102) coqhoxi_k 338.775
103) cs_v      0.0673129
104) cs_kiacoa 0.005
105) cs_koaa   0.0059
106) cs_kioaa  0.0059
107) cs_kicit  2
108) dic_V     0.183482
109) dic_keq   1
110) dic_kimmal 0.92
111) dic_kcpi  1.41
112) dic_kicpi 1.41
113) dic_kmpi  0.93
114) dic_kimpi 0.93
115) dic_kicmal 0.49
116) eno_v     2
117) eno_kpg2  0.14
118) eno_kpep  0.31
119) eno_keq   4
120) fasyn_v   6.78048e-05
121) fasyn_kmalcoA 0.0019
122) fasyn_kcacoa 0.0039
123) fasyn_knadph 0.01
124) fbpasela_v 0.51721
125) fbpaselb_v 0.00515187
126) fbpasel_kfru16bp 0.0055
127) fbpasel_kamp 0.24
128) fbpasel_namp 1
129) fbpasel_kifru26bp 0.001
130) pfb2_factor 0.4
131) pfb2_kdpfru26bp 0.01
132) pfb2_kidpfru6p 0.0035
133) pfb2_kpfru26bp 0.005
134) pfb2_kipfru6p 0.05
135) pfb2_p    0.7
136) fh_v      3.14928
137) fh_keq    12
138) fh_kfum   0.005
139) fh_kmal   0.025
140) fruhk_v(fru_phosphorylation_block)   0.0949323
141) fruk_kFru 0.8
142) fruk_kiatp 0.15
143) fruk_kifru 0.8
144) fruupt_v  0.839287
145) fruupt_kfru 67
146) fruupt_keq 1
147) g6pasea_v 0.0578237
148) g6paseb_v 0.0383112
149) g6pase_kg6p 2
150) g6pdh_v_(PentoseP_block)   0.0386091
151) g6pdh_knadp 0.0048
152) g6pdh_kinadp 0.009
153) g6pdh_kg6p 0.036
154) g6pdh_kig6p 0.036
155) g6pdh_knadph 0.0011
156) g6pdh_kinadph 0.0011
157) g6pdh_kpgn 0.01
158) g6pdh_kipgn 0.01
159) gapdh_v   2
160) gapdh_keq 0.00015
161) gapdh_kgrap 0.07
162) gapdh_knad 0.05
163) gapdh_knadh 0.01
164) gapdh_kpi 3.9
165) gapdh_kbpg13 0.14
166) gka_v     0.0130731
167) gkb_v     0.00890633
168) gk_nGlc   1.58
169) gk_katp   0.26
170) gk_kglc   9
171) gk_kgkrpFru6p 0.01
172) gk_kgkrpGlc 15
173) gK_ngkrp  2
174) gk_bgkrp  0.7
175) gk_kfru1p 0.001
176) glctr_V 2
177) glctr_kcglc 17
178) glctr_keq 1
179) gluupt_v(glutamate_production_block)  0.0015875
180) gluupt_kglu 2
181) gluupt_keq 10
182) glyc3pdh_v(glycerol_shuttle_block) 5.21846e-06
183) glyc3pdh_knad 0.13
184) glyc3pdh_kinad 0.13
185) glyc3pdh_kglyc3p 0.22
186) glyc3pdh_kiglyc3p 0.22
187) glyc3pdh_kdhap 0.16
188) glyc3pdh_kidhap 0.16
189) glyc3pdh_knadh 0.08
190) glyc3pdh_kinadh 0.08
191) glyc3pdh_keq 5.6e-05
192) glyc3pmdh_v 0.000521846
193) glyc3pmdh_kglyc3p 6.2
194) glyc3pmdh_kiglyc3p 6.2
195) glyc3pmdh_kcoq 0.05
196) gp_v      0.000436605
197) gp_kglycdp 0.048
198) gp_kglycp 0.027
199) gp_kpdp   300
200) gp_kpp    5
201) gp_kampdpa 1
202) gp_kampdpbase 0.03
203) gp_kampdpmax 0.3
204) gp_kGlcPi 5
205) gp_p      0.7
206) gpia_v    2
207) gpib_v    2
208) gpi_kg6p  0.445
209) gpi_kf6p  0.0635
210) gpi_keq   0.4
211) gs_v(glycogen_synthesis_block)      0.0489616
212) gs_k1dp   0.224
213) gs_k2dp   0.1504
214) gs_k1p    3.003
215) gs_k2p    0.09029
216) gs_p      0.7
217) idh_v     0.00976079
218) idh_keq   1200
219) idh_kicit 0.69
220) idh_knad  0.08
221) idh_kkg   0.69
222) idh_kco2  2
223) idh_knadh 0.08
224) kdh_v(krebs_cyle_blcok)     0.314928
225) kdh_keq   60000
226) kdh_kkg   0.3
227) kdh_knad  0.22
228) kdh_kcoa  0.01
229) kdh_ksucoa 0.03
230) kdh_knadh 0.07
231) kdh_kco2  2
232) lacupt_v(lactate_production_block)  0.163236
233) lacupt_klac 2.4
234) lacupt_keq 1
235) pyrtr_kpyr 0.6
236) ldh_v     0.326472
237) ldh_knad  1.1
238) ldh_kinad 1.1
239) ldh_klac  11.9
240) ldh_kilac 11.9
241) ldh_kpyr  0.398
242) ldh_kipyr 0.398
243) ldh_knadh 0.061
244) ldh_kinadh 0.061
245) ldh_keq   0.00011
246) malic_v   0.000678048
247) malic_keq 6
248) malic_knadp 0.0092
249) malic_kmal 0.12
250) malic_knadph 0.0053
251) malic_kco2 27
252) malic_kpyr 5.9
253) malkgmtrans_v 3.20705
254) malkgmtrans_keq 1
255) malkgmtrans_kimkg 0.17
256) malkgmtrans_kcmal 1.36
257) malkgmtrans_kicmal 1.36
258) malkgmtrans_kmmal 0.71
259) malkgmtrans_kimmal 0.71
260) malkgmtrans_kickg 0.31
261) mmdh_v    3.14928
262) mmdh_keq  2.8e-05
263) mmdh_kmal 3.53
264) mmdh_kimal 3.53
265) mmdh_knad 0.35
266) mmdh_kinad 0.35
267) mmdh_koaa 0.0348
268) mmdh_kioaa 0.0348
269) mmdh_knadh 0.0145
270) mmdh_kinadh 0.0145
271) mndk_v    2
272) mndk_keq  1
273) mndk_katp 1.33
274) mndk_kiatp 1.33
275) mndk_kgdp 0.031
276) mndk_kgtp 0.15
277) mndk_kigtp 0.15
278) mndk_kadp 0.042
279) mndk_kiadp 0.042
280) mpyrtr_v  2
281) fmpyrtr_keq 1
282) mpyrtr_kpyr 0.24
283) mpyrtr_kimal 10
284) nadhdh_k  338.775
285) pc_v      0.183482
286) pc_keq    180
287) pc_beta   50
288) pc_kpyr   0.22
289) pc_katp   0.22
290) pc_kco2   3.2
291) pc_kadp   0.22
292) pc_koaa   0.002
293) pc_kpi    3.2
294) pc_kacoa  0.022
295) pdh_v     0.00237461
296) pdh_kcoa  0.013
297) pdh_knad  0.05
298) pdh_kpyr  0.025
299) pdh_kinadh 0.036
300) pdh_kiacoa 0.035
301) pdh_alfadp 5
302) pdh_alfap 1
303) pdh_p     0.7
304) pepck_V(Gluconeogenesis_block)   0.183482
305) pepck_keq 300
306) pepck_koaa 0.052
307) pepck_kioaa 0.052
308) pepck_kgtp 0.068
309) pepck_kpep 0.294
310) pepck_kgdp 0.039
311) pepck_kco2 1.194
312) pfkla_v   0.0126262
313) pfklb_v   1.13511e-05
314) pfkl_katp 0.111
315) pfkl_kfru6p 0.077
316) pfkl_kifru6p 0.077
317) pfkl_kfru26bp 0.001
318) pfk2_v    0.0001
319) pfk2_2_v  0.0001
320) pfk2_ndp  1.3
321) pfk2_np   2.1
322) pfk2_kdpatp 0.28
323) pfk2_kpatp 0.65
324) pfk2_kdpfru6p 0.016
325) pfk2_kpfru6p 0.05
326) pfk2_kicit 0.2
327) pfk2_kipep 0.2
328) pfk2_p    0.7
329) pgk_v     6.15447
330) pgk_keq   3200
331) pgk_kadp  0.11
332) pgk_kibpg13 0.0005
333) pgk_kiadp 0.11
334) pgk_katp  0.12
335) pgk_kiatp 0.12
336) pgk_kipg3 0.05
337) pglm_v    0.15264
338) pglm_keq  19
339) pglm_kglc1p 0.045
340) pglm_kglc6p 0.67
341) pgm_v     2
342) pgm_kpg3  0.1
343) pgm_kpg2  0.2
344) pgm_keq   0.125
345) pgndh_v   0.0386091
346) pgndh_knadp 0.0135
347) pgndh_kinadp 0.0048
348) pgndh_kpgn 0.0292
349) pgndh_kipgn 2.176
350) pgndh_knadph 0.00022
351) pgndh_kinadph 0.0051
352) pgndhkrul5p 0.02
353) pgndhkirul5p 0.002
354) pimtr_v   3.38775
355) pimtr_keq 1
356) pimtr_kcpi 1.8
357) pimtr_kmpi 9.4
358) pitr_v 2.70882e-06
359) pitr_keq 1
360) pitr_kpi 1
361) pk_v      0.0601085
362) pk_p      0.7
363) pk_kadp   0.3
364) pk_ndppep 3.5
365) pk_nppep  3.5
366) pk_alfadpbase 0.08
367) pk_alfapbase 0.04
368) pk_kdpfru16bp 0.00016
369) pk_kpfru16bp 0.00035
370) pk_nfru16bp 1.8
371) pk_kminpep 0.08
372) pk_kdppep 0.58
373) pk_kppep  1.1
374) pk_alfaend 1
375) pk_alfadp 1
376) pk_alfap  1.1
377) pk_kipyr  1
378) ppase_v   0.244808
379) ppase_kppi 0.005
380) rpi_v     2
381) rpi_keq   1.2
382) rpi_krul5p 0.78
383) rpi_krib5p 2.2
384) rpi_kipgn 6
385) rul5pepi_v 2
386) rul5pepi_keq 1.82
387) rul5pepi_krul5p 0.19
388) rul5pepi_kxyl5p 0.5
389) scs_v     0.629856
390) scs_keq   1.33333
391) scs_ksucoa 0.086
392) scs_kgdp  0.007
393) scs_kpi   2.26
394) scs_ksuc  0.49
395) scs_kcoa  0.036
396) scs_kgtp  0.036
397) sdh_v     0.629856
398) sdh_keq   1
399) sdh_kicoq 0.01
400) sdh_ksuc  0.03
401) sdh_kisuc 0.03
402) sdh_kfum  0.025
403) sdh_kifum 0.025
404) sdh_kicoqh 0.2
405) ta_e0     3.86091
406) ta_KdEa   0.250859
407) ta_KdFa   61.1332
408) ta_KdGa   0.00010418
409) ta_Kcfg   0.544787
410) tim_v     2
411) tim_kdhap 0.59
412) tim_kgrap 0.4
413) tim_keq   0.045
414) tk_e0     3.86091
415) tk_Kdx5   0.00842519
416) tk_Kdg3   46.9023
417) tk_Kdr5   1.57458
418) tk_Kdf6   0.0876484
419) tk_Kcef   276.715
420) tk_Kcfe   18.6428
421) transa_v  0.015875
422) transa_kg 1.25
423) transa_kglu 5
424) transa_keq 1
425) transa_kiasp 2
426) trik_v    0.189865
427) trik_kiatp 0.2
428) trik_kgra 0.012
429) trik_kigra 0.012
430) ugt_v     0.0979232
431) ugt_keq   0.31
432) ugt_kutp  0.563
433) ugt_kiutp 0.563
434) ugt_kglc1p 0.172
435) ugt_kiglc1p 0.172
436) ugt_kppi  0.166
437) ugt_kippi 0.166
438) ugt_kudpglc 0.05
439) ugt_kiudpglc 0.05
0 22 35 45 47 56 103 124 125 140 144 147 148 150 166 167 179 182 196 211 217 224 232 295 304 312 313 358 361 -1
//
0) AMP       0.16
1) bPG13     0.05
2) cACoA     0.04
3) cADP      0.5
4) cAsp      1
5) cATP      3
6) cCit      0.375
7) cCoA      0.18
8) cFru      1
9) cGDP      0.15
10) cGlc      10
11) cGlu      3.5
12) cGTP      0.5
13) cKg       0.202
14) cLac      2.3
15) cMal      0.5
16) cNAD      1
17) cNADH     0.002
18) cOAA      0.01
19) CoQ       0.1
20) CoQH      0.6
21) cPalm     0.42
22) cPi       4.8
23) cPyr      0.19
24) DhaP      0.05
25) E4P       0.004
26) eFru      3
27) eGluc     21.31
28) eGlut     0
29) eLac      0
30) ePyr      0
31) Fru16bP   0.025
32) Fru1P     0.0001
33) Fru26bPa  0.004
34) Fru26bPb  0.004
35) Fru6Pa    0.1
36) Fru6Pb    0.1
37) Fum       0.1
38) Glc1P     0.016
39) Glc6Pa    0.25
40) Glc6Pb    0.25
41) Glyc3P    1
42) GlycGlc   0
43) Gra       0.005
44) GraP      0.016
45) mACoA     0.04
46) mADP      1.3
47) MalCoA    0.004
48) mAsp      1
49) mATP      2.5
50) mCit      0.375
51) mCoA      0.18
52) mGDP      0.15
53) mGlu      3.5
54) mGTP      0.5
55) miCit     0.03
56) mKg       0.202
57) mMal      0.5
58) mNAD      1
59) mNADH     0.2
60) mOAA      0.01
61) mPi       5
62) mPyr      0.19
63) NADP      0.1
64) NADPH     0.4
65) PEP       0.14
66) PG2       0.05
67) PG3       0.4
68) PGn       0.018
69) PPi       0.014
70) Rib5P     0.009
71) Rul5P     0.012
72) Sed7P     0.068
73) Suc       1
74) SuCoA     0.24
75) UDP       0.15
76) UDPGlc    0.33
77) UTP       0.4
78) Xyl5P     0.018
0) aatc      0.595715
1) aatc_r    0.592241
2) aatm      0.479414
3) aatm_r    0.482891
4) aco       0.466287
5) aco_r     0.464147
6) acoacar   2.4744e-06
7) adk       0.173494
8) adk_r     0.173432
9) aldo1     0.341809
10) aldo1_r   0.338815
11) aldo2     0.00282788
12) aldo2_r   0.00102674
13) aldo3     0.00836539
14) aldo3_r   0.0228384
15) aldoinv1  2.7605
16) aldoinv2  6.92093e-05
17) aspglumtrans 0.100402
18) aspglumtrans_r 0.0969257
19) atpase    0.00104196
20) atpmtrans 0.0526177
21) atpmtrans_r 0.0127261
22) box       6.21869e-05
23) citly     2.72541e-06
24) citly_r   2.36725e-10
25) citmtr    0.000772257
26) citmtr_r  0.000769638
27) cmdh      0.90444
28) cmdh_r    0.906866
29) cndk1     0.0058593
30) cndk1_r   0.00480826
31) cndk2     0.000872573
32) cndk2_r   0.000746635
33) coqhoxi   0.0137359
34) cs        0.00214325
35) dic       0.00121464
36) dic_r     0.000375531
37) eno       0.235378
38) eno_r     0.22575
39) fasyn     3.53701e-07
40) fbasea1   0.0349173
41) fbasea2   3.60923e-06
42) fbaseb1   0.000349169
43) fbaseb2   1.17245e-06
44) fh        0.922276
45) fh_r      0.920137
46) fruhk     0.01627
47) frutr 0.11104
48) fruupaket_r 0.0948536
49) g6pasea   0.0119871
50) g6paseb   0.000836278
51) g6pdh     0.000117546
52) gapdh     0.00980815
53) gapdh_r   0.000179522
54) gka       0.000899823
55) gkb       0.000613799
56) glctr 0.732108
57) glctr_r 0.743357
58) gluupt    1.00092e-06
59) gluupt_r  2.81007e-06
60) glyc3pcdh 1.52286e-07
61) glyc3pdh_r 2.98787e-05
62) glyc3pmdh 2.96536e-05
63) gp        2.24228e-09
64) gpia      0.422993
65) gpia_r    0.434198
66) gpib      0.145133
67) gpib_r    0.145482
68) gs        0.000125923
69) idh       0.00214061
70) idh_r     1.6147e-09
71) kdh       0.00214033
72) kdh_r     3.81552e-07
73) lactr 0.0474146
74) lactr_r 0.0545456
75) ldh       0.0184551
76) ldh_r     0.0256285
77) malic     0.000228529
78) malic_r   0.000458793
79) malkgmtrans 0.175973
80) malkgmtrans_r 0.172495
81) mmdh      0.396869
82) mmdh_r    0.392099
83) mndk      0.0215931
84) mndk_r    0.023733
85) mpyrtr    0.722973
86) mpyrtr_f  0.720474
87) nadhdh    0.011131
88) pc        0.000851172
89) pc_r      3.38944e-08
90) pdh       0.00164576
91) pepck     0.00147203
92) cpepck_r  0.000420973
93) pfkla1    0.0237871
94) pfkla2    3.60654e-06
95) pfklb1    6.46649e-07
96) pfklb2    1.173e-06
97) pgk       0.0345656
98) pgk_r     0.024937
99) pglm      0.00700165
100) pglm_r    0.00712758
101) pgm       1.27161
102) pgm_f     1.26198
103) pgndh     0.000117511
104) pimtr     0.0390525
105) pitr  2.21595e-06
106) pyrtr 0.0302908
107) prytr_r 0.0310626
108) pk        0.0106787
109) ppase     0.00018812
110) rpi       0.247028
111) rpi_r     0.246989
112) rul5pepi  0.603808
113) rul5pepi_r 0.603731
114) scs       0.00214162
115) scs_f     1.67957e-06
116) sdh       0.169761
117) sdh_f     0.167621
118) ta        1.82451e-06
119) ta_r      3.90835e-05
120) ta_inv1   0.051168
121) ta_inv2   1.39361e-09
122) tim       1.59318
123) tim_r     1.58838
124) tk1       0.473671
125) tk1_r     0.4736
126) tk2       0.000105214
127) Tk2_3     0.000111512
128) tk3       0.000518755
129) tk3_r     0.000549726
130) tk_inv1   0.0960698
131) tk_inv2   1.22125e-07
132) tk_inv3   2.33508
133) transa    0.000369343
134) transa_r  0.000365673
135) trik      0.0162742
136) ugt       0.000126017
137) ugt_r     8.40058e-08
31.17
