# Supplementary material for: HepatoDyn: A Dynamic Model of Hepatocyte Metabolism That Integrates 13C Isotopomer Data
Source: PLoS Comput Biol. 2016 Apr 28;12(4):e1004899. doi: 10.1371/journal.pcbi.1004899 (PMC4849781; doi:10.1371/journal.pcbi.1004899)
Supplement: S1 Software — The software HepatoDyn (that integrates both the kinetic model and the label propagation model) and its source code. Further information about the software is provided in the readme file packaged with the software. (ZIP) [file pcbi.1004899.s019.zip › Hepatodyn/Ubuntu/include/tk.hh]

//---------------------------------------------------------------------------

#ifndef TKH
#define TKH
//#include "par.h"
class Doub3 {
public:
       double a[3];
       Doub3(){a[0]=0.;a[1]=0.;a[2]=0.;}
       ~Doub3(){}
};

class Doub5 {
public:
       double a[5];
       Doub5(void){a[0]=0.;a[1]=0.;a[2]=0.;a[3]=0.;a[4]=0.;}
       ~Doub5(){}
};
class TK{
       Doub5 kDe[8];
       double k[11],k0[11],v[11],v0[11];
       double e0;
public:
       void setk(double* );
       void Graf(double* const Dsp, double& g3i,double& r5i,double& f6i,double& x5i, double& ns7,double& ne4) const;
       void st1fl(double fl[], double& g3i,double& r5i,double& f6i,double& x5i);
       void st2fl( double* const fl, double& g3i,double& r5i,double& f6i,double& x5i, double& ns7,double& ne4);
       TK(){}
       ~TK(){}
};
class TA{
       Doub3 kDe[7];
       double k[9],k0[9],v[9],v0[9];
       double e0;
public:
       void setk( double* );
       void Graf(double* const Dsp, double& g3i,double& f6i,  double& ne4,  double& ns7  ) const;
       void st1fl(double fl[], double& g3i,double& f6i,  double& ne4,  double& ns7);
       void st2fl(double* const fl, double& g3i,double& f6i, double& ne4, double& ns7);
       TA(){}
       ~TA(){}
};
class Aldolase {
	double De,Defbp,Dedhap,Denom;
	double de[2],defbp[3],dedh[3];
       double k[4],k0[4],v[4],v0[4];
       double e0;
       double k1, kr1, k2, kr2,  k3, kr3, k5, kr5, kr4, k4,v4,vr4, v5, vr5, v1, vr1, v2, vr2, v3, vr3;
public:
       void getfluxes(double* const fl, double fbp, double grap, double dhap, double fru1p, double gra);
       void setk2(double *pv); 
        void setk( double* );
       void st1fl(double* const fl,double& g3i, double& dhap) ;
       void st2fl(double* const fl,double& g3i, double& dhap);
	//void test(double* const fl,int   ngrap, int ndhap,int nfbp);
       void st1fl$(double fl[], int const ng3i, int const ndhap, int const nfbp);
       void st2fl$(double fl[], int const ng3i, int const ndhap, int const nfbp);
       void frust2fl(double* const fl,int ngra, int ndhap, int nfru1p);
       Aldolase(){}
       ~Aldolase(){}
};
//---------------------------------------------------------------------------
#endif
