# Supplementary material for: HepatoDyn: A Dynamic Model of Hepatocyte Metabolism That Integrates 13C Isotopomer Data
Source: PLoS Comput Biol. 2016 Apr 28;12(4):e1004899. doi: 10.1371/journal.pcbi.1004899 (PMC4849781; doi:10.1371/journal.pcbi.1004899)
Supplement: S1 Software — The software HepatoDyn (that integrates both the kinetic model and the label propagation model) and its source code. Further information about the software is provided in the readme file packaged with the software. (ZIP) [file pcbi.1004899.s019.zip › Hepatodyn/Ubuntu/include/solvers.h]

//---------------------------------------------------------------------------
#ifndef mainH
extern "C" void d02mwf_(int& NEQ,int& MAXORD,char& JCEVAL,double& HMAX,double& H0,int& ITOL,int ICOM[],int& LICOM,double COM[],int& LCOM,int& IFAIL);
extern "C" void d02nef_(int& NEQ,double& T,double& TOUT,double Y[],double YDOT[],double *RTOL,double *ATOL,int& ITASK,
void (*RES)(int& NEQ,double& T,double Y[],double YDOT[],double R[],int& IRES,int *IUSER,double *RUSER),
void (*JAC)(int NEQ,double T,double Y[],double YDOT[],double **PD,double& CJ,int *IUSER,double *RUSER),
int ICOM[],double COM[],int& LCOM,int *IUSER,double *RUSER,int& IFAIL);

extern "C" void resd02(int& NEQ,double& T,double Y[],double YDOT[],double R[],int& IRES,int *IUSER,double *RUSER);
extern void jacd02(int NEQ,double T,double Y[],double YDOT[],double **PD,double& CJ,int *IUSER,double *RUSER);

extern "C" void ddassl_(
void (*res)(const double& time,  double y[], const double yprime[], double delta[], int& iRes, const double rPar[], const int iPar[]),
const int& noOfEquations,
double& currentTime,
double initialY[],
double initialYPrime[],
const double& finalTime,
int info[15],
double *relativeTolerance,
double *absoluteTolerance,
int& outputStatusFlag,
double dWorkArray[],
const int& lengthOfDWork,
int iWorkArray[],
const int& lengthOfIWork,
const double rParArray[],
const int iParArray[]
,void (*jacobian)(const double& time,  double y[], const double yprime[], double **PD, double& CJ,const double rPar[],const int iPar[])
);

/*extern "C" void dlsodes_(
void (*f)(const int& neq, double& t, const double y[], double dy[]),
const int& neq,
double y[],
double& t,
const double& tout,
const int& itol,
const double* rtol,
const double* atol,
const int& itask,
int& istate,
const int& iopt,
double rwork[],
const int& lrw,
int iwork[],
const int& liw,
void (*jaco)(const int& neq,const double& t, const double y[], const int& ml, const int& mu, double **pd, const int& nrowpd  ),
const int& mf
);*/


    extern void res(const double& T, double y[],const double yprime[], double delta[], int& iRes, const double rPar[], const int iPar[]);
    extern void jac(const double& time,  double y[], const double yprime[], double **PD, double& CJ,const double rPar[],const  int iPar[]);
    extern void isores(const double& T, double y[],const double yprime[], double delta[], int& iRes, const double rPar[], const int iPar[]);

extern void tsolve(const double tmax);
extern void tisolve(const double tmax);
extern void ddsolve(const double tmax);
extern void ddisolve(const double tmax);
extern void d02nefsv(const double tmax);
extern void derivs(const DP x, Vec_IO_DP &y, Vec_O_DP &dydx);
extern void integ(const double tmax);
extern void derivsl(const DP x, Vec_IO_DP &y, Vec_O_DP &dydx);
extern void integrbs(const double tmax);
//extern void  NR::jacobn_s(const DP x, Vec_I_DP &y, Vec_O_DP &dfdx, Mat_O_DP &dfdy);
extern double setgrad(double xi0,const double tmax); 
extern double fitonerand(const double a,double tmax);
extern void fit(const double tmax);
extern void coord(const double tmax);
extern void grad(double fact, double tmax) ;
extern void reshit(const double tmax);
extern double getmax();
extern DP dxsav;   // defining declarations
extern int kmax,kount;
extern Vec_DP *xp_p;
extern Mat_DP *yp_p;
extern Vec_INT *ija_p;
extern Vec_DP *sa_p;
extern int nrhs;   // counts function evaluations
extern Vec_DP *x_p;
extern Mat_DP *d_p;
extern Ldistr horse;

extern "C" void dlsode_(
void (*model$)(const int& neq, const double& t, const double y[], double ydot[]), /*Name of subroutine for right-hand-side vector f. CThis name must be declared EXTERNAL in calling   program.  The form of F must be: SUBROUTINE  F (NEQ, T, Y, YDOT), INTEGER  NEQ, DOUBLE PRECISION  T, Y(*), YDOT(*) The inputs are NEQ, T, Y.  F is to set*/
const int& neq, /*NEQ   :IN     Number of first-order ODE's.*/
double y[], /* Y :INOUT  Array of values of the y(t) vector, of length NEQ.*/
double& t, /*T:INOUT  Value of the independent variable.  On return it  will be the current value of t (normally TOUT).*/
const double& tout, /*TOUT  :IN     Next point where output is desired (.NE. T).*/
const int& itol, /*IN 1 or 2 according as ATOL (below) is a scalar or an array.*/
const double& rtol,/*RTOL  :IN     Relative tolerance parameter (scalar).*/ 
const  double atol[],/* ATOL  :IN     Absolute tolerance parameter (scalar or array).*/
const int& itask,/* ITASK :IN     Flag indicating the task DLSODE is to perform.*/
int& istate,/*ISTATE:INOUT  Index used for input and output to specify the state                  of the calculation.*/
const int& iopt,/*IOPT  :IN     Flag indicating whether optional inputs are used*/
double rwork[],/*RWORK :WORK   Real work array of length at least:*/
const int& lrw, /*LRW   :IN     Declared length of RWORK (in user's DIMENSION                    statement).*/
int iwork[], /*IWORK :WORK   Integer work array of length at least:*/
const int& liw,/*LIW   :IN     Declared length of IWORK (in user's DIMENSION                 statement).*/
void (*jaco)(const int& neq,const double& t, const double y[], const int& ml, const int& mu, /**/ double **pd, const int& nrowpd  ),/*C JAC :EXT Name of subroutine for Jacobian matrix (MF 21 or 24).  If used, this name must be declared EXTERNAL in calling program.  If not used, pass a
dummy name.  The form of JAC must be: SUBROUTINE JAC (NEQ, T, Y, ML, MU, PD, NROWPD),          INTEGER  NEQ, ML, MU, NROWPD. DOUBLE PRECISION  T, Y(*), PD(NROWPD,*)*/
const int& mf /* MF    :IN     Method flag.  Standard values are:*/
);  

extern "C" void dlsodes_(
void (*model$)(const int& neq, const double& t, const double y[], double ydot[]), /*Name of subroutine for right-hand-side vector f. CThis name must be declared EXTERNAL in calling   program.  The form of F must be: SUBROUTINE  F (NEQ, T, Y, YDOT), INTEGER  NEQ, DOUBLE PRECISION  T, Y(*), YDOT(*) The inputs are NEQ, T, Y.  F is to set*/
const int& neq, /*NEQ   :IN     Number of first-order ODE's.*/
double y[], /* Y :INOUT  Array of values of the y(t) vector, of length NEQ.*/
double& t, /*T:INOUT  Value of the independent variable.  On return it  will be the current value of t (normally TOUT).*/
const double& tout, /*TOUT  :IN     Next point where output is desired (.NE. T).*/
const int& itol, /*IN 1 or 2 according as ATOL (below) is a scalar or an array.*/
const double& rtol,/*RTOL  :IN     Relative tolerance parameter (scalar).*/ 
const  double& atol,/* ATOL  :IN     Absolute tolerance parameter (scalar or array).*/
const int& itask,/* ITASK :IN     Flag indicating the task DLSODE is to perform.*/
int& istate,/*ISTATE:INOUT  Index used for input and output to specify the state                  of the calculation.*/
const int& iopt,/*IOPT  :IN     Flag indicating whether optional inputs are used*/
double rwork[],/*RWORK :WORK   Real work array of length at least:*/
const int& lrw, /*LRW   :IN     Declared length of RWORK (in user's DIMENSION                    statement).*/
int iwork[], /*IWORK :WORK   Integer work array of length at least:*/
const int& liw,/*LIW   :IN     Declared length of IWORK (in user's DIMENSION                 statement).*/
void (*jaco)(const int& neq,const double& t, const double y[], const int& ml, const int& mu, /**/ double **pd, const int& nrowpd  ),/*C JAC :EXT Name of subroutine for Jacobian matrix (MF 21 or 24).  If used, this name must be declared EXTERNAL in calling program.  If not used, pass a

dummy name.  The form of JAC must be: SUBROUTINE JAC (NEQ, T, Y, ML, MU, PD, NROWPD),          INTEGER  NEQ, ML, MU, NROWPD. DOUBLE PRECISION  T, Y(*), PD(NROWPD,*)*/
const int& mf /* MF    :IN     Method flag.  Standard values are:*/
);  

extern void model$ (const int& neq, const double& t, const double y[], double dy[]);
extern void jaco(const int& neq,const double& t, const double y[], const int& ml, const int& mu, double **pd, const int& nrowpd  );

extern "C" double dvnorm_(
const int& n, 
const double v[],
const double w[]
/*INTEGER N,   I
      DOUBLE PRECISION V, W,   SUM
      DIMENSION V(N), W(N)*/
);

/*extern "C" double dewset_(
int& n,
int& itol,
double rtol[],
double atol[],
double ycur[],
double ewt[]
);

extern "C" void dintdy_(
double& t,
int& k,
double yh[],
int& nhy,
double dky[],
int& iflag
);

extern "C" void dumach_();*/ /*Not a fortran subrutine, is a function*/


#define mainH
#endif
