# Supplementary material for: HepatoDyn: A Dynamic Model of Hepatocyte Metabolism That Integrates 13C Isotopomer Data
Source: PLoS Comput Biol. 2016 Apr 28;12(4):e1004899. doi: 10.1371/journal.pcbi.1004899 (PMC4849781; doi:10.1371/journal.pcbi.1004899)
Supplement: S1 Software — The software HepatoDyn (that integrates both the kinetic model and the label propagation model) and its source code. Further information about the software is provided in the readme file packaged with the software. (ZIP) [file pcbi.1004899.s019.zip › Hepatodyn/Ubuntu/include/nv.hh]

//---------------------------------------------------------------------------
#ifndef NVH
#define NVH
double readmatrix(int row, int column, char fn[]);
void exportparcon();
std::string readmatrixstring(int row, int column, char fn[]);
class Parray {
protected:
	double r5i, f6i, x5i, xi, g3i, dhap;
	 static int par[];
                Aldolase fru1paldolase;
	void flfor();
public:
        Aldolase aldolase;  //Alerta, la classe aldolassa aabans etsava protegida
        TK tk; //Alerta, abans estava protegit
        TA ta; //Alerta, abans estva protegit
 static std::string namepar[], namef[], namex[];
       double *nv;
       double sumx();
       void result() const;
	void setnv(double a, int nn) { nv[nn] = a;}
	static int* getpar(){return &par[0];}
  Parray(int np ) {
         nv= new double[np]; 
         }
  virtual ~Parray(){
         delete [] nv; 
         }
        int change();
        void init();
        void fin();
};
class Fit: public Parray{
	int i68, i90, i95, i99;
	std::string parstr;
	public:	
      void stat(const int NP );
      int parameterinterval(const int NP, const int model=0 );
      double read(int &t,double &c, char *fn="nv.txt");
      int write (time_t tf,int& fn,const  double xi0, const double xm,bool flg=true) const ;
	double getVal(const int i) const { return nv[i];}
	void setVal(const int i,const  double x) { nv[i] = x;}
      double totalVal()
      {
       int i=1;
       double sum=0; 
       int *par =getFitPar();
       while(par[i]>=0){
       sum+=getVal(par[i]);
       i++;
       }
       return sum;   
      }
int getListFit(int list[]) const {
      int k=1; while (par[k]+1) {list[k-1] = par[k]; k++;} return (k-1);
      }
	int* getFitPar(){return &par[0];}
//	Par* getnv(){return nv;}
	//void f(const double *y,double *dydx);
	Fit(int np ): Parray(np) {}
	~Fit(){}
};
extern Fit Problem;
//extern double fluxes[],dt,xx[];
//---------------------------------------------------------------------------
#endif
