# Supplementary material for: HepatoDyn: A Dynamic Model of Hepatocyte Metabolism That Integrates 13C Isotopomer Data
Source: PLoS Comput Biol. 2016 Apr 28;12(4):e1004899. doi: 10.1371/journal.pcbi.1004899 (PMC4849781; doi:10.1371/journal.pcbi.1004899)
Supplement: S1 Software — The software HepatoDyn (that integrates both the kinetic model and the label propagation model) and its source code. Further information about the software is provided in the readme file packaged with the software. (ZIP) [file pcbi.1004899.s019.zip › Hepatodyn/Ubuntu/include/nums.hh]

extern const int Nn,N$,Vhk1, Kmglc1,  ppp, tkfl, tafl, aldfl, aldpar,aldo_e0 ; //points in xx,flx and NV
extern const int numx,nNV,nflx;//nNV=tapar+5,,nflx=tafl+4
//NEW
extern const int ncglc , nfru6p, nglc6p, nfru16bp, ndhap, ngrap, nbpg13, npg3, npg2, npep, ncpyr,  nmpyr, nmoaa, ncpep, nmcoa,ncmal, ncoaa, nmcit, nmkg, nckg, nmfum, nrib5p, nxyl5p, nsed7p, ne4p,npgl,npgn,nrul5p,nxyl5p,nglc6p_b,nfru6p_b,nglc1p,nudpglc, nsucoa,nsuc,nmmal, ncglu ,nmglu,nmasp, ncasp,nmicitm,nmacoa, nmicit,nlac,ncacoa, nfru1p, ngra;
extern const int hk, nadhf, pfk, fbpase, g3pep, pk, glgph, glgsn, laco_i,laci_o,pc, maloa, mdh_net, oamal, malic, cs, citd, pyrd, oa1d, idhr, citakg, citakg1, akgfum,fumal, km1, pdh, pepg3, r5pout, r5in, glu_out, coaout, glu_in, gln_in, gln_out, akgdf, akgdr, pyr_in, coain, alao, asp_o, asp_i, akgd, akgd1, nccit,ncfru;
//NEW
extern const int glcuptakef, glcuptaker, gpif, gpir, g6phb1, gk1, pfkl1, fbasel1, aldof, aldor, aldoinv, timf, timr, gapdhf, gapdhr, pgkf, pgkr,  pgmf, pgmr , enof,  pgmr , enor, pkl,  mpyrtrf,mpyrtrr, pc_f, pc_r , cpepck_f,cpepck_r, g6pdh, pglase, pgndh_f, rul5pepi_f, rul5pepi_r, rpi_f, rpi_r,transaldo1,tk1,gk2,g6phb2,gpif2,gpir2,pglm_f,pglm_r,ugt_f,ugt_r,gs,gp_f,gp_r,pfkl2,fbasel2,cs$ ,pdhl, idh_f,idh_r,faco, raco,kdh_f,kdh_r,scs_f,scs_r,sdh_f,sdh_r,fh_f,fh_r,mmdh_f,mmdh_r, aatc_f, aatc_r, aatm_f, aatm_r,aspglumtrans_f,aspglumtrans_r, malkgmtrans_f,malkgmtrans_r, dic_f, dic_r,cmdh_f,cmdh_r, fldh, rldh, glnupt_f , glnupt_r, alaupt_f, alaupt_r, mglnase, gluupt_f, gluupt_r, aspupt_f, aspupt_r, citmtr_f, citmtr_r,citly_f ,citly_r,testflx, glumtrans_f,glumtrans_r, lacupt_f,lacupt_r, box,glyck, malic_f , malic_r, acoacar, fasyn, fruhk ,frualdo_f,frualdo_r,frualdo_inv ,trik, glycexchange, scs_f, scs_r,aldo0, aldo1, aldo2, aldo3, aldo4, aldo5, aldo6, aldo7,hmgsyn, fruupt_r,fruupt_f,transa_f,transa_r;  
extern const int Vhk, Vg6p, Kg6p, Vpfk, Kmf6, Vfbp, Kmfbp, Vglgsyn, Vglgph, e0aldo, K1aldo, Vg3pep, Kg3, Vpepg3, Kpep, VPK, KPK, Vlaco_i, Klaco_i, Vlaci_o, Klaci_o, Vpc, Kpyr, Vmaloa, Kmaloa, Voamal, Koamal, VCS, KCS, Vpepck, KpepCK, Vcit, Vidhr, Kcit, Vakg, Vfum, Vpdh, Kpdh, Vcoaout, Kcoaout, Vglu_out, Kglu_out, Vcoainfbasel1, Vakgdf, Vakgdr, Vglu_in, Vgln_in, Vgln_out, Vpyr_in, Vppp, Kppp, D, Vmalic, Vr5out, Kr5out, e0tk, kdx5, kdg3, kdr5, kdf6, kcef, kcfe, e0ta, kdEa, kdFa, kdGa, kcfg, Valaio, Kalaio, Vasp_o, Vasp_i, dakg, dakg1, Vcitd, Vcit1, Voa1d, Vakg1, nNV;
extern double lacupt_vx, lacupt_klacx,gp_dpx, gp_px, gp_kglycdpx, gp_kglcpix, gp_kglycpx, xcatp, xfruhk_v, xfruk_kiatp, xfruk_kfru, xfruk_kifru,fruupt_vx,fruupt_kfrux,lacupt_keqx,fruupt_keqx, dydxsum;
//NEW
extern double xglgni,xribi, xala, xasp, xeglyc,xefru,xglc6p, sdglc6p; 
//extern double *e4i,*s7i,*f16bp;
extern double dt,dt0,dif,dif0, suxx,totval, Vi,Vm,Vt, mu, xx[],xx0[], fluxes[], flx[], flx0[] ,ystart[];
extern double nv1[],nv2[],xinit1[],xinit2[];
extern time_t ts,tf,tcal;
extern int ifn;
//New
extern double g3pool, peppool, oapool, oa1pool, pyrpool, citpool,akgpool ,akg1pool, f6pool,f6bpool,r5pool, sucpool, energybalance, pgpool, macoapool;
extern bool ssflg;
extern int revnumber, revlist[]; 
extern int file0;

extern const int gpif, gpir,gpif2, gpir2 , glcuptakef, glcuptaker, gk1,gk2, g6phb1 , g6phb2, pfkl1, pfkl2, fbasel1 , fbasel2, aldo0,aldo1 , aldo2 , aldo3 , aldo4 , aldo5 , aldo6 , aldo7 , timf, timr , gapdhf ,gapdhr , pgkf , pgkr , pgmf , pgmr ,  enof, enor , pkl , fldh, rldh  , mpyrtrf ,mpyrtrr, pdhl,  cs$, faco , raco , idh_f, idh_r , kdh_f , kdh_r , scs_f  , scs_r, sdh_f, sdh_r , fh_f,  fh_r, mmdh_f , mmdh_r , cmdh_f, cmdh_r , aatc_f , aatc_r, aatm_f, aatm_r, aspglumtrans_f, aspglumtrans_r , malkgmtrans_f , malkgmtrans_r , pc_f, pc_r, dic_f , dic_r , glnupt_f, glnupt_r , glnmitr_f ,glnmitr_r ,mglnase , gludh_f ,gludh_r, pglm_f , pglm_r , ugt_f ,ugt_r, gs, gp_f , gp_r, g6pdh , pglase, pgndh_f ,rpi_f , rpi_r , rul5pepi_f , rul5pepi_r,r5pout, r5in , atpmtrans_f,  atpmtrans_r ,nadhdh , coqhoxi , cndk1_f , cndk1_r , cndk2_f , cndk2_r , mndk_f, mndk_r , adk_f, adk_r, atpase , tk1 ,transaldo1,aspupt_f, aspupt_r, alaupt_f, alaupt_r, alatr_f,alatr_r, gluupt_f, gluupt_r, glumtrans_f, glumtrans_r,citmtr_f, citmtr_r ,citly_f, citly_r, lacupt_f,lacupt_r, box,glycupt_f, glycupt_r,glyck ,glyc3pcdh_f,glyc3pcdh_r, malic_f, malic_r,acoacar, fasyn, fruupt_f, fruupt_r, fruhk, trik,pfk2_1,pfk2_2, pfb2_1,pfb2_2 ,thio_f, thio_r,hmgsyn, pimtr, ppase,piuptake, glyc3pmdh, 
 nflx;
 // reference numbers for parameters:
extern const int nNV, Vg6p, Kg6p,aldo_e0, aldo_k, e0tk, kdx5, kdg3, kdr5, kdf6, kcef, kcfe, e0ta, kdEa, kdFa, kdGa, kcfg, gk1_v , fbpasel1_v ,gpi_v, gpi2_v, gpi_kg6p, gpi_kf6p, gpi_keq, glcuptake_V, glcuptake_kglcout , glcuptake_kcglc , glcuptake_keq,   gk2_v , gk_nGlc, gk_katp, gk_kglc, gk_kgkrpFru6p, gk_kgkrpGlc, gK_ngkrp ,   gk_bgkrp , pfkl_v, pfkl2_v ,  pfkl_katp , pfkl_kfru6p, pfkl_kifru6p ,pfkl_kfru26bp,  fbpasel2_v, fbpasel_kfru16bp, fbpasel_kamp , fbpasel_namp  , fbpasel_kifru26bp, tim_v, tim_kdhap , tim_kgrap, tim_keq, gapdh_v, gapdh_keq, gapdh_kgrap, gapdh_knad, gapdh_knadh, gapdh_kpi, gapdh_kbpg13, pgk_v, pgk_keq , pgk_kadp, pgk_kibpg13 , pgk_kiadp , pgk_katp , pgk_kiatp , pgk_kipg3 , pgm_v , pgm_kpg3 , pgm_kpg2, pgm_keq ,  eno_v , eno_kpg2 , eno_kpep, eno_keq ,pk_v  , pk_kadp , pk_kdppep ,pk_kppep, pk_npep , pk_nfru16bp  , pk_kdpfru16bp, pk_kpfru16bp , pk_kminpep, pk_ndppep, pk_nppep, pk_dpbeta,pk_pbeta, pk_kala, pk_npminPEP, ldh_v, ldh_knad, ldh_kinad, ldh_klac, ldh_kilac, ldh_kpyr, ldh_kipyr, ldh_knadh, ldh_kinadh, ldh_keq,mpyrtr_v,fmpyrtr_keq, mpyrtr_kpyr,pdh_v , pdh_kcoa , pdh_knad , pdh_kpyr , pdh_kinadh , pdh_kiacoa , pdh_alfadp , pdh_alfap, cs_v , cs_kiacoa, cs_koaa  , cs_kioaa , aco_v , aco_kcit, aco_kicit, aco_keq , idh_v, idh_keq, idh_kicit , idh_knad, idh_kkg   , idh_kco2 , idh_knadh  , kdh_v , kdh_keq , kdh_kkg , kdh_knad , kdh_kcoa , kdh_ksucoa ,  kdh_knadh , kdh_kco2 , scs_v, scs_keq, scs_ksucoa, scs_kgdp, scs_kpi, scs_ksuc, scs_kcoa, scs_kgtp, sdh_v , sdh_keq, sdh_kicoq, sdh_ksuc, sdh_kisuc, sdh_kfum, sdh_kifum, sdh_kicoqh , fh_v, fh_keq, fh_kfum, fh_kmal, mmdh_v, mmdh_keq, mmdh_kmal, mmdh_kimal, mmdh_knad, mmdh_kinad, mmdh_koaa, mmdh_kioaa, mmdh_knadh, mmdh_kinadh, mmdh_oaach, mmdh_nadhch, cmdh_v, cmdh_keq, cmdh_kmal, cmdh_kimal, cmdh_knad, cmdh_kinad, cmdh_koaa, cmdh_kioaa, cmdh_knadh, cmdh_kinadh, aatc_v, aatc_keq, aatc_kasp, aatc_kiasp, aatc_kkg,  aatc_koaa, aatc_kioaa, aatc_kglu, 
aatc_kiglu, aatm_v, aatm_keq, aatm_kasp, aatm_kiasp, aatm_kkg,  aatm_koaa, aatm_kioaa, aatm_kglu, aatm_kiglu, aspglumtrans_v, aspglumtrans_kimasp, aspglumtrans_kcglu, aspglumtrans_kmglu,  aspglumtrans_kicasp, aspglumtrans_keq , malkgmtrans_v, malkgmtrans_keq, malkgmtrans_kimkg, malkgmtrans_kcmal, malkgmtrans_kmmal, malkgmtrans_kickg, pc_v, pc_keq, pc_beta, pc_kpyr, pc_katp, pc_kco2, pc_kadp, pc_koaa, pc_kpi, pc_kacoa , dic_V, dic_keq, dic_kimmal, dic_kcpi, dic_kmpi, dic_kicmal , cpepck_v, cpepck_koaa, cpepck_kioaa, cpepck_kgtp, glnupt_v ,glnupt_keq , glnupt_kgln, glnmitr_v , glnmitr_kgln, glnmitr_keq, mglnase_v , mglnase_kgln , mglnase_kglu , mglnase_kpi, gludh_v, gludh_keq, gludh_kglu, gludh_knad, gludh_kmkg, gludh_knadh, gludh_knh4, pglm_v , pglm_keq, pglm_kglc1p, pglm_kglc6p, ugt_v, ugt_keq, ugt_kutp, ugt_kiutp, ugt_kglc1p, ugt_kiglc1p, ugt_kppi, ugt_kippi, ugt_kudpglc, ugt_kiudpglc, gs_v,gs_k1dp, gs_k2dp, gs_k1p, gs_k2p,gp_v, gp_keq, gp_kglycdp, gp_kglycp, gp_kglc1pdp, gp_kglc1pp, gp_kpdp,gp_kpp, gp_kglcpi, gp_kampdpa, gp_kampdpbase, gp_kampdpmax, gp_kmax1, gp_c, g6pdh_v, g6pdh_knadp, g6pdh_kinadp, g6pdh_kg6p, g6pdh_kinadph, pglase_v, pglase_kpgl, pgndh_v,pgndh_knadp, pgndh_kinadp, pgndh_kpgn, pgndh_kinadph,rpi_v, rpi_keq, rpi_krul5p, rpi_krib5p, rpi_kipgn, rul5pepi_v, rul5pepi_keq, rul5pepi_krul5p, rul5pepi_kxyl5p,Vr5out, Kr5out , atpmtrans_v , atpmtrans_keq, atpmtrans_kmatp, atpmtrans_kimatp, atpmtrans_kcadp, atpmtrans_kcatp, atpmtrans_kicatp, atpmtrans_kmadp, atpmtrans_kimadp, nadhdh_k , coqhoxi_k , cndk_v, cndk_kgdp, cndk_kgtp, cndk_kigtp, cndk_kadp,
cndk_kiadp,cndk_katp,cndk_kiatp, cndk_kudp, cndk_kutp, cndk_kiutp, cndk_keq , mndk_v, mndk_keq, mndk_katp, mndk_kiatp, mndk_kgdp , mndk_kgtp, mndk_kigtp, mndk_kadp, mndk_kiadp , adk_v, adk_keq, adk_kiamp, adk_katp, adk_kiatp, adk_kadp, adk_kiadp,  atpase_k, aspupt_v, aspupt_kasp, aspupt_keq, alaupt_v, alaupt_kala, alaupt_keq, alatr_v, alatr_kala,  alatr_kiala,alatr_kkg, alatr_kpyr, alatr_kipyr, alatr_kglu, alatr_kiglu, alatr_keq, gluupt_v, gluupt_kglu, gluupt_keq, glumtrans_v, glumtrans_kglu, glumtrans_keq , citmtr_v, citmtr_kimcit, citmtr_kcmal, citmtr_kicmal, citmtr_kmmal, citmtr_kimmal, citmtr_kiccit, citmtr_keq,
citly_v, citly_kcit, citly_katp, citly_kcoa, citly_keq, citly_kacoa, citly_koaa, citly_kadp, citly_kpi , lacupt_v , lacupt_klac, lacupt_keq, box_v, box_kpalm, box_kcoa, box_kcoq, box_knad, box_katp,box_kmalcoa, glycupt_k, glyck_v, glyck_kicglyc, glyck_katp,glyck_kiatp, glyck_kglyc3p, glyc3pcdh_v,
glyc3pcdh_knad, glyc3pcdh_kinad, glyc3pcdh_kglyc3p,
glyc3pcdh_kiglyc3p, glyc3pcdh_kdhap, glyc3pcdh_kidhap, glyc3pcdh_knadh, glyc3pcdh_kinadh, glyc3pcdh_keq, malic_v, malic_keq, malic_knadp, malic_kmal,malic_knadph, malic_kco2, malic_kpyr,acoacar_v, acoacar_katp, acoacar_kacoa, acoacar_kco2, acoacar_kcit, acoacar_kpalm,fasyn_v, fasyn_kmalcoA, fasyn_kcacoa, fasyn_knadph,  fruupt_v, fruupt_kfru, fruupt_keq, fruhk_v, fruk_kfru, fruk_kiatp,fruk_kifru, fruk_kifr, trik_v , trik_kiatp, trik_kgra, trik_kigra ,gk_kfru1p,g6phb2_v, pfk2_ndp, pfk2_np, pfk2_v, pfk2_2_v, pfk2_kdpatp, pfk2_kpatp, pfk2_kdpfru6p,
pfk2_kpfru6p, pfk2_kicit, pfk2_kipep, pfb2_factor, pfb2_kdpfru26bp, pfb2_kidpfru6p, pfb2_kpfru26bp, pfb2_kipfru6p, thio_v, thio_kacoa, thio_kiacoa, thio_kcoa, thio_kicoa, thio_acccoa,
thio_keq, hmgsyn_v, hmgsyn_kacoa, hmgsyn_kiacoa, hmgsyn_kacccoa, pimtr_v,ppase_v,piuptake_vmaxaparent,piuptake_kpi, ndtfactor , pk_alfap, pk_alfadp, pk_alfaend, pk_alfapbase,pk_alfadpbase, pimtr_kcpi,ppase_kppi,atpasse_katp,pimtr_keq, atpasse_katp,transa_v, transa_kg, transa_kglu, transa_keq, mpyrtr_kimal, dic_kipyr, malkgmtrans_kipyr,glyc3pmdh_v,glyc3pmdh_kglyc3p,glyc3pmdh_kiglyc3p, glyc3pmdh_kcoq, pimtr_kmpi;
// reference numbers for variables:
extern const int ncglc, nglc6p ,nglc6p_b , nfru6p , nfru6p_b  , ncatp, nfru26bp,nfru26bp_b, namp ,  nfru16bp, ndhap, ngrap ,ncnad, ncnadh, ncpi,
nbpg13, npg3 , ncadp , npg2 , ncpyr ,nlac , nmpyr, nmcoa,nmnad,nmnadh,nmacoa, nmoaa,  nmcit , nmicit , nmkg  , nsucoa , nmgdp, nmgtp ,  nmpi , nsuc , nmfum  , ncoq, ncoqh , nmmal , ncmal , ncoaa , nckg, ncasp, ncglu, nmglu ,nmasp , nmatp, nmadp, ncgtp, ncgdp, ncgln , nmgln , nmnh4 , nglc1p , nutp, nudp, nppi , nudpglc, nglyglc , nnadph, nnadp,npgl , npgn  , nrul5p, nrib5p, nxyl5p,nsed7p, ne4p, ncala , ncpep, nccit , nccoa, ncacoa, ncpalm,ncglyc, nglyc3p, nmalcoa, ncfru, nfru1p, ngra, nacccoa, nelac, negluc,nefru,neglut,neala, nepyr, neasp, numx; 

extern double cellmil;
extern double RoundToSignificantDigits(double d, int digits=6);
