# Supplementary material for: HepatoDyn: A Dynamic Model of Hepatocyte Metabolism That Integrates 13C Isotopomer Data
Source: PLoS Comput Biol. 2016 Apr 28;12(4):e1004899. doi: 10.1371/journal.pcbi.1004899 (PMC4849781; doi:10.1371/journal.pcbi.1004899)
Supplement: S1 Software — The software HepatoDyn (that integrates both the kinetic model and the label propagation model) and its source code. Further information about the software is provided in the readme file packaged with the software. (ZIP) [file pcbi.1004899.s019.zip › Hepatodyn/Ubuntu/include/nrutil_nr.h]

#ifndef _NR_UTIL_H_
#define _NR_UTIL_H_

#include <cstdlib>
#include <string>
#include <cmath>
#include <complex>
#include <iostream>
using namespace std;

typedef double DP;

template<class T>
inline const T SQR(const T a) {return a*a;}

template<class T>
inline const T MAX(const T &a, const T &b)
        {return b > a ? (b) : (a);}

inline float MAX(const double &a, const float &b)
        {return b > a ? (b) : float(a);}

inline float MAX(const float &a, const double &b)
        {return b > a ? float(b) : (a);}

template<class T>
inline const T MIN(const T &a, const T &b)
        {return b < a ? (b) : (a);}

inline float MIN(const double &a, const float &b)
        {return b < a ? (b) : float(a);}

inline float MIN(const float &a, const double &b)
        {return b < a ? float(b) : (a);}

template<class T>
inline const T SIGN(const T &a, const T &b)
	{return b >= 0 ? (a >= 0 ? a : -a) : (a >= 0 ? -a : a);}

inline float SIGN(const float &a, const double &b)
	{return b >= 0 ? (a >= 0 ? a : -a) : (a >= 0 ? -a : a);}

inline float SIGN(const double &a, const float &b)
	{return b >= 0 ? (a >= 0 ? a : -a) : (a >= 0 ? -a : a);}

template<class T>
inline void SWAP(T &a, T &b)
	{T dum=a; a=b; b=dum;}

namespace NR {
	inline void nrerror(const string error_text)
	// Numerical Recipes standard error handler
	{
		cerr << "Numerical Recipes run-time error..." << endl;
		cerr << error_text << endl;
		cerr << "...now exiting to system..." << endl;
		exit(1);
	}
}

template <class T>
class NRVec {
private:
	int nn;	// size of array. upper index is nn-1
	T *v;
public:
	NRVec();
	explicit NRVec(int n);		// Zero-based array
	NRVec(const T &a, int n);	//initialize to constant value
	NRVec(const T *a, int n);	// Initialize to array
	NRVec(const NRVec &rhs);	// Copy constructor
	NRVec & operator=(const NRVec &rhs);	//assignment
	NRVec & operator=(const T &a);	//assign a to every element
	inline T & operator[](const int i);	//i'th element
	inline const T & operator[](const int i) const;
	inline int size() const;
	~NRVec();
};

template <class T>
NRVec<T>::NRVec() : nn(0), v(0) {}

template <class T>
NRVec<T>::NRVec(int n) : nn(n), v(new T[n]) {}

template <class T>
NRVec<T>::NRVec(const T& a, int n) : nn(n), v(new T[n])
{
	for(int i=0; i<n; i++)
		v[i] = a;
}

template <class T>
NRVec<T>::NRVec(const T *a, int n) : nn(n), v(new T[n])
{
	for(int i=0; i<n; i++)
		v[i] = *a++;
}

template <class T>
NRVec<T>::NRVec(const NRVec<T> &rhs) : nn(rhs.nn), v(new T[nn])
{
	for(int i=0; i<nn; i++)
		v[i] = rhs[i];
}

template <class T>
NRVec<T> & NRVec<T>::operator=(const NRVec<T> &rhs)
// postcondition: normal assignment via copying has been performed;
//		if vector and rhs were different sizes, vector
//		has been resized to match the size of rhs
{
	if (this != &rhs)
	{
		if (nn != rhs.nn) {
			if (v != 0) delete [] (v);
			nn=rhs.nn;
			v= new T[nn];
		}
		for (int i=0; i<nn; i++)
			v[i]=rhs[i];
	}
	return *this;
}

template <class T>
NRVec<T> & NRVec<T>::operator=(const T &a)	//assign a to every element
{
	for (int i=0; i<nn; i++)
		v[i]=a;
	return *this;
}

template <class T>
inline T & NRVec<T>::operator[](const int i)	//subscripting
{
	return v[i];
}

template <class T>
inline const T & NRVec<T>::operator[](const int i) const	//subscripting
{
	return v[i];
}

template <class T>
inline int NRVec<T>::size() const
{
	return nn;
}

template <class T>
NRVec<T>::~NRVec()
{
	if (v != 0)
		delete[] (v);
}

template <class T>
class NRMat {
private:
	int nn;
	int mm;
	T **v;
public:
	NRMat();
	NRMat(int n, int m);			// Zero-based array
	NRMat(const T &a, int n, int m);	//Initialize to constant
	NRMat(const T *a, int n, int m);	// Initialize to array
	NRMat(const NRMat &rhs);		// Copy constructor
	NRMat & operator=(const NRMat &rhs);	//assignment
	NRMat & operator=(const T &a);		//assign a to every element
	inline T* operator[](const int i);	//subscripting: pointer to row i
	inline const T* operator[](const int i) const;
	inline int nrows() const;
	inline int ncols() const;
	~NRMat();
};

template <class T>
NRMat<T>::NRMat() : nn(0), mm(0), v(0) {}

template <class T>
NRMat<T>::NRMat(int n, int m) : nn(n), mm(m), v(new T*[n])
{
	v[0] = new T[m*n];
	for (int i=1; i< n; i++)
		v[i] = v[i-1] + m;
}

template <class T>
NRMat<T>::NRMat(const T &a, int n, int m) : nn(n), mm(m), v(new T*[n])
{
	int i,j;
	v[0] = new T[m*n];
	for (i=1; i< n; i++)
		v[i] = v[i-1] + m;
	for (i=0; i< n; i++)
		for (j=0; j<m; j++)
			v[i][j] = a;
}

template <class T>
NRMat<T>::NRMat(const T *a, int n, int m) : nn(n), mm(m), v(new T*[n])
{
	int i,j;
	v[0] = new T[m*n];
	for (i=1; i< n; i++)
		v[i] = v[i-1] + m;
	for (i=0; i< n; i++)
		for (j=0; j<m; j++)
			v[i][j] = *a++;
}

template <class T>
NRMat<T>::NRMat(const NRMat &rhs) : nn(rhs.nn), mm(rhs.mm), v(new T*[nn])
{
	int i,j;
	v[0] = new T[mm*nn];
	for (i=1; i< nn; i++)
		v[i] = v[i-1] + mm;
	for (i=0; i< nn; i++)
		for (j=0; j<mm; j++)
			v[i][j] = rhs[i][j];
}

template <class T>
NRMat<T> & NRMat<T>::operator=(const NRMat<T> &rhs)
// postcondition: normal assignment via copying has been performed;
//		if matrix and rhs were different sizes, matrix
//		has been resized to match the size of rhs
{
	if (this != &rhs) {
		int i,j;
		if (nn != rhs.nn || mm != rhs.mm) {
			if (v != 0) {
				delete[] (v[0]);
				delete[] (v);
			}
			nn=rhs.nn;
			mm=rhs.mm;
			v = new T*[nn];
			v[0] = new T[mm*nn];
		}
		for (i=1; i< nn; i++)
			v[i] = v[i-1] + mm;
		for (i=0; i< nn; i++)
			for (j=0; j<mm; j++)
				v[i][j] = rhs[i][j];
	}
	return *this;
}

template <class T>
NRMat<T> & NRMat<T>::operator=(const T &a)	//assign a to every element
{
	for (int i=0; i< nn; i++)
		for (int j=0; j<mm; j++)
			v[i][j] = a;
	return *this;
}

template <class T>
inline T* NRMat<T>::operator[](const int i)	//subscripting: pointer to row i
{
	return v[i];
}

template <class T>
inline const T* NRMat<T>::operator[](const int i) const
{
	return v[i];
}

template <class T>
inline int NRMat<T>::nrows() const
{
	return nn;
}

template <class T>
inline int NRMat<T>::ncols() const
{
	return mm;
}

template <class T>
NRMat<T>::~NRMat()
{
	if (v != 0) {
		delete[] (v[0]);
		delete[] (v);
	}
}

template <class T>
class NRMat3d {
private:
	int nn;
	int mm;
	int kk;
	T ***v;
public:
	NRMat3d();
	NRMat3d(int n, int m, int k);
	inline T** operator[](const int i);	//subscripting: pointer to row i
	inline const T* const * operator[](const int i) const;
	inline int dim1() const;
	inline int dim2() const;
	inline int dim3() const;
	~NRMat3d();
};

template <class T>
NRMat3d<T>::NRMat3d(): nn(0), mm(0), kk(0), v(0) {}

template <class T>
NRMat3d<T>::NRMat3d(int n, int m, int k) : nn(n), mm(m), kk(k), v(new T**[n])
{
	int i,j;
	v[0] = new T*[n*m];
	v[0][0] = new T[n*m*k];
	for(j=1; j<m; j++)
		v[0][j] = v[0][j-1] + k;
	for(i=1; i<n; i++) {
		v[i] = v[i-1] + m;
		v[i][0] = v[i-1][0] + m*k;
		for(j=1; j<m; j++)
			v[i][j] = v[i][j-1] + k;
	}
}

template <class T>
inline T** NRMat3d<T>::operator[](const int i) //subscripting: pointer to row i
{
	return v[i];
}

template <class T>
inline const T* const * NRMat3d<T>::operator[](const int i) const
{
	return v[i];
}

template <class T>
inline int NRMat3d<T>::dim1() const
{
	return nn;
}

template <class T>
inline int NRMat3d<T>::dim2() const
{
	return mm;
}

template <class T>
inline int NRMat3d<T>::dim3() const
{
	return kk;
}

template <class T>
NRMat3d<T>::~NRMat3d()
{
	if (v != 0) {
		delete[] (v[0][0]);
		delete[] (v[0]);
		delete[] (v);
	}
}

//The next 3 classes are used in artihmetic coding, Huffman coding, and
//wavelet transforms respectively. This is as good a place as any to put them!

class arithcode {
private:
	NRVec<unsigned long> *ilob_p,*iupb_p,*ncumfq_p;
public:
	NRVec<unsigned long> &ilob,&iupb,&ncumfq;
	unsigned long jdif,nc,minint,nch,ncum,nrad;
	arithcode(unsigned long n1, unsigned long n2, unsigned long n3)
		: ilob_p(new NRVec<unsigned long>(n1)),
		iupb_p(new NRVec<unsigned long>(n2)),
		ncumfq_p(new NRVec<unsigned long>(n3)),
		ilob(*ilob_p),iupb(*iupb_p),ncumfq(*ncumfq_p) {}
	~arithcode() {
		if (ilob_p != 0) delete ilob_p;
		if (iupb_p != 0) delete iupb_p;
		if (ncumfq_p != 0) delete ncumfq_p;
	}
};

class huffcode {
private:
	NRVec<unsigned long> *icod_p,*ncod_p,*left_p,*right_p;
public:
	NRVec<unsigned long> &icod,&ncod,&left,&right;
	int nch,nodemax;
	huffcode(unsigned long n1, unsigned long n2, unsigned long n3,
		unsigned long n4) :
		icod_p(new NRVec<unsigned long>(n1)),
		ncod_p(new NRVec<unsigned long>(n2)),
		left_p(new NRVec<unsigned long>(n3)),
		right_p(new NRVec<unsigned long>(n4)),
		icod(*icod_p),ncod(*ncod_p),left(*left_p),right(*right_p) {}
	~huffcode() {
		if (icod_p != 0) delete icod_p;
		if (ncod_p != 0) delete ncod_p;
		if (left_p != 0) delete left_p;
		if (right_p != 0) delete right_p;
	}
};

class wavefilt {
private:
	NRVec<DP> *cc_p,*cr_p;
public:
	int ncof,ioff,joff;
	NRVec<DP> &cc,&cr;
	wavefilt() : cc(*cc_p),cr(*cr_p) {}
	wavefilt(const DP *a, const int n) :  //initialize to array
		cc_p(new NRVec<DP>(n)),cr_p(new NRVec<DP>(n)),
		ncof(n),ioff(-(n >> 1)),joff(-(n >> 1)),cc(*cc_p),cr(*cr_p) {
			int i;
			for (i=0; i<n; i++)
				cc[i] = *a++;
			DP sig = -1.0;
			for (i=0; i<n; i++) {
				cr[n-1-i]=sig*cc[i];
				sig = -sig;
			}
	}
	~wavefilt() {
		if (cc_p != 0) delete cc_p;
		if (cr_p != 0) delete cr_p;
	}
};

//Overloaded complex operations to handle mixed float and double
//This takes care of e.g. 1.0/z, z complex<float>

inline const complex<float> operator+(const double &a,
	const complex<float> &b) { return float(a)+b; }

inline const complex<float> operator+(const complex<float> &a,
	const double &b) { return a+float(b); }

inline const complex<float> operator-(const double &a,
	const complex<float> &b) { return float(a)-b; }

inline const complex<float> operator-(const complex<float> &a,
	const double &b) { return a-float(b); }

inline const complex<float> operator*(const double &a,
	const complex<float> &b) { return float(a)*b; }

inline const complex<float> operator*(const complex<float> &a,
	const double &b) { return a*float(b); }

inline const complex<float> operator/(const double &a,
	const complex<float> &b) { return float(a)/b; }

inline const complex<float> operator/(const complex<float> &a,
	const double &b) { return a/float(b); }

//some compilers choke on pow(float,double) in single precision. also atan2

inline float pow (float x, double y) {return pow(double(x),y);}
inline float pow (double x, float y) {return pow(x,double(y));}
inline float atan2 (float x, double y) {return atan2(double(x),y);}
inline float atan2 (double x, float y) {return atan2(x,double(y));}
#endif /* _NR_UTIL_H_ */
