# Supplementary material for: HepatoDyn: A Dynamic Model of Hepatocyte Metabolism That Integrates 13C Isotopomer Data
Source: PLoS Comput Biol. 2016 Apr 28;12(4):e1004899. doi: 10.1371/journal.pcbi.1004899 (PMC4849781; doi:10.1371/journal.pcbi.1004899)
Supplement: S1 Software — The software HepatoDyn (that integrates both the kinetic model and the label propagation model) and its source code. Further information about the software is provided in the readme file packaged with the software. (ZIP) [file pcbi.1004899.s019.zip › Hepatodyn/Ubuntu/include/nrtypes_nr.h]

#ifndef _NR_TYPES_H_
#define _NR_TYPES_H_

#include <complex>
#include <fstream>
#include "nrutil.h"
using namespace std;

typedef double DP;

// Vector Types

typedef const NRVec<bool> Vec_I_BOOL;
typedef NRVec<bool> Vec_BOOL, Vec_O_BOOL, Vec_IO_BOOL;

typedef const NRVec<char> Vec_I_CHR;
typedef NRVec<char> Vec_CHR, Vec_O_CHR, Vec_IO_CHR;

typedef const NRVec<unsigned char> Vec_I_UCHR;
typedef NRVec<unsigned char> Vec_UCHR, Vec_O_UCHR, Vec_IO_UCHR;

typedef const NRVec<int> Vec_I_INT;
typedef NRVec<int> Vec_INT, Vec_O_INT, Vec_IO_INT;

typedef const NRVec<unsigned int> Vec_I_UINT;
typedef NRVec<unsigned int> Vec_UINT, Vec_O_UINT, Vec_IO_UINT;

typedef const NRVec<long> Vec_I_LNG;
typedef NRVec<long> Vec_LNG, Vec_O_LNG, Vec_IO_LNG;

typedef const NRVec<unsigned long> Vec_I_ULNG;
typedef NRVec<unsigned long> Vec_ULNG, Vec_O_ULNG, Vec_IO_ULNG;

typedef const NRVec<float> Vec_I_SP;
typedef NRVec<float> Vec_SP, Vec_O_SP, Vec_IO_SP;

typedef const NRVec<DP> Vec_I_DP;
typedef NRVec<DP> Vec_DP, Vec_O_DP, Vec_IO_DP;

typedef const NRVec<complex<float> > Vec_I_CPLX_SP;
typedef NRVec<complex<float> > Vec_CPLX_SP, Vec_O_CPLX_SP, Vec_IO_CPLX_SP;

typedef const NRVec<complex<DP> > Vec_I_CPLX_DP;
typedef NRVec<complex<DP> > Vec_CPLX_DP, Vec_O_CPLX_DP, Vec_IO_CPLX_DP;

// Matrix Types

typedef const NRMat<bool> Mat_I_BOOL;
typedef NRMat<bool> Mat_BOOL, Mat_O_BOOL, Mat_IO_BOOL;

typedef const NRMat<char> Mat_I_CHR;
typedef NRMat<char> Mat_CHR, Mat_O_CHR, Mat_IO_CHR;

typedef const NRMat<unsigned char> Mat_I_UCHR;
typedef NRMat<unsigned char> Mat_UCHR, Mat_O_UCHR, Mat_IO_UCHR;

typedef const NRMat<int> Mat_I_INT;
typedef NRMat<int> Mat_INT, Mat_O_INT, Mat_IO_INT;

typedef const NRMat<unsigned int> Mat_I_UINT;
typedef NRMat<unsigned int> Mat_UINT, Mat_O_UINT, Mat_IO_UINT;

typedef const NRMat<long> Mat_I_LNG;
typedef NRMat<long> Mat_LNG, Mat_O_LNG, Mat_IO_LNG;

typedef const NRMat<unsigned long> Mat_I_ULNG;
typedef NRMat<unsigned long> Mat_ULNG, Mat_O_ULNG, Mat_IO_ULNG;

typedef const NRMat<float> Mat_I_SP;
typedef NRMat<float> Mat_SP, Mat_O_SP, Mat_IO_SP;

typedef const NRMat<DP> Mat_I_DP;
typedef NRMat<DP> Mat_DP, Mat_O_DP, Mat_IO_DP;

typedef const NRMat<complex<float> > Mat_I_CPLX_SP;
typedef NRMat<complex<float> > Mat_CPLX_SP, Mat_O_CPLX_SP, Mat_IO_CPLX_SP;

typedef const NRMat<complex<DP> > Mat_I_CPLX_DP;
typedef NRMat<complex<DP> > Mat_CPLX_DP, Mat_O_CPLX_DP, Mat_IO_CPLX_DP;

// 3D Matrix Types

typedef const NRMat3d<DP> Mat3D_I_DP;
typedef NRMat3d<DP> Mat3D_DP, Mat3D_O_DP, Mat3D_IO_DP;

// Miscellaneous Types

typedef NRVec<unsigned long *> Vec_ULNG_p;
typedef NRVec<NRMat<DP> *> Vec_Mat_DP_p;
typedef NRVec<fstream *> Vec_FSTREAM_p;

#endif /* _NR_TYPES_H_ */
