# Supplementary material for: HepatoDyn: A Dynamic Model of Hepatocyte Metabolism That Integrates 13C Isotopomer Data
Source: PLoS Comput Biol. 2016 Apr 28;12(4):e1004899. doi: 10.1371/journal.pcbi.1004899 (PMC4849781; doi:10.1371/journal.pcbi.1004899)
Supplement: S1 Software — The software HepatoDyn (that integrates both the kinetic model and the label propagation model) and its source code. Further information about the software is provided in the readme file packaged with the software. (ZIP) [file pcbi.1004899.s019.zip › Hepatodyn/Ubuntu/include/modlab.h]

//---------------------------------------------------------------------------

#ifndef labH
#define labH
#include <fstream>
#include <sstream>
#include <iomanip>


class data {
public:
	 double mean, sd, truesd;
        data(double a=0.):mean(a),sd(a),truesd(a){}
        ~data(){}
};

template<size_t N> class Metab{
protected:
      const int len;
      bool flag;
      char descr[30];
      double fc, calc[N+2];
public:
        double *iso, *diso;
        int complab;
	int ny, nn;
	double* getcalc(){return &calc[0];}
  double percent(const int riht=0,const int left=0){
		double tot=0.; int nc,sum1;
		for(int i=0;i<N+2;i++) calc[i]=0.;
 for(nc=0;nc<len;nc++) {
  int i=((nc>>riht)&((len>>left>>riht)-1)); sum1=0;
	while(i>0){sum1 += (i & 1);i = (i >> 1);}
			calc[sum1] += iso[nc];
		}
	for(int i=0;i<=N;i++) tot += calc[i];

		return calc[N+1]=tot;
	}


double percentsorb(Metab& fru, Metab& glc ,const int riht=0,const int left=0){
		double tot=0.; int nc,sum1;
		for(int i=0;i<N+2;i++) calc[i]=0.;
 for(nc=0;nc<len;nc++) {
  int i=((nc>>riht)&((len>>left>>riht)-1)); sum1=0;
	while(i>0){sum1 += (i & 1);i = (i >> 1);}
			calc[sum1] += fru.iso[nc]+glc.iso[nc];
		}//end for
	for(int i=0;i<=N;i++) {tot += calc[i]; }
		return calc[N+1]=tot;
	}


void getpercent (double pstorage[])
{
for (int i=0; i<=N;i++) {pstorage[i]=calc[i]/calc[N+1];}
}


void fract(double a[],const int riht=0,const int left=0){
  percent(riht,left);
  for(int i=0;i<N+2;i++) a[i]=calc[i];
  }
	Metab& operator-=(const double& rv){
	for(int i=0;i<len;i++) diso[i] -= ((iso[i])*rv);
		return *this;
	}
	Metab& operator+(Metab& a){
	this->percent(); a.percent();
	for(int i=0;i<N+2;i++) this->calc[i] += a.calc[i];
	}
double sumt(){
		double sum=0.; unsigned i;
		for (i=0;i<len;i++) sum += iso[i];
		return calc[N+1]=sum;
	}
int stor(const int na,double st[]) {
		for(int k=0;k<(N+2);k++) st[na+k]=calc[k];
		return (na+N+2);
	}
int diff(const int na,const double da, double st[],double *palpha, data exper[]) {
	for(int k=0;k<(N+2);k++) {palpha[na+k] -= st[na+k]; palpha[na+k] /= (exper[k].sd*da);}
		return (na+N+2);
	}


double input(Metab& s2,const double& vi,const double& vo){
		double x, sum=0.;
		for(int i=0;i<len;i++) {
			x=(vi*(iso[i])-vo*(s2.iso[i]));
			diso[i] -= x; s2.diso[i] += x; sum += x;
		}
	return sum;}

double input2(Metab& s2,const double& vi,const double& vo){
		double x, sum=0.;
		for(int i=0;i<len;i++) { std::cout<<i<<" "<<iso[i]<<" "<<s2.iso[i]<<" "<<vi*(iso[i])<<" "<<vo*(s2.iso[i])<<std::endl;
			x=(vi*(iso[i])-vo*(s2.iso[i]));
			diso[i] -= x; s2.diso[i] += x; sum += x;
		}
	return sum;}

double inputsym(Metab& ssym,const double& vi){
		int io[16]={0,1,2,3,4,5,6,7,8,9,10,11,12,13,14,15};
		int oi[16]={0,8,4,12,2,10,6,14,1,9,5,13,3,11,7,15};                
               double x, sum=0.;
		for(int i=0;i<16;i++) {           
                 x=vi*(iso[io[i]]);
                 diso[io[i]] -= x;
                 ssym.diso[io[i]] += x/2;
                 ssym.diso[oi[i]] += x/2;
                 sum+=x;  
                 } 
                  	return sum;}

double output(const double& vi,const double& vo){
		double x, sum=0.;
		for(int i=0;i<len;i++) {
			x=(vi*(iso[i]));
			diso[i] -= x; sum += x;
		}
	return sum;}
void set0(const double& s0){
		iso[0]=s0;
		for(int i=1;i<len;i++) iso[i]=0.;
	}
int getlen() const {return len;	}
double* getisot() {return iso;	}


	
void read(std::ifstream& fi,int& mi,int nt,data exper[][N+1]){
	unsigned i,j(0); std::string aaa;
                fi >> descr >> mi;
    while(j<(nt-1)) { 
   fi>>j>>aaa; for(i=0;i<mi;i++) fi>>exper[j][i].mean;
for(i=0;i<mi;i++) {fi>>exper[j][i].truesd; if(exper[j][i].truesd<0.01) {exper[j][i].sd=0.01;} else {exper[j][i].sd=exper[j][i].truesd;}}

      }
	}
void read2(std::ifstream& fi,int& mi,int nt,data exper[][N+1]){
	unsigned i,j(0); std::string aaa;
                fi >> descr >> mi;
    while(j<(nt-1)) { 
   fi>>j>>aaa; for(i=0;i<mi;i++) {fi>>exper[j][i].mean;std::cout<<exper[j][i].mean<<std::endl;}
   for(i=0;i<mi;i++) {fi>>exper[j][i].sd; if(exper[j][i].sd<0.01) exper[j][i].sd=0.01;}
      }
	}

void readc(std::ifstream& fi, data conc[],int nt){ std::string aaa;
     fi>>aaa;
     for(int i=0;i<nt;i++) {fi>>conc[i].mean;} 
     for(int i=0;i<nt;i++) {fi>>conc[i].sd; if(conc[i].sd<0.01) conc[i].sd=0.01;}
	}
	
double chisq(int nt,data exper[][N+1],int nl, double add=0.,double a0=0.) {
	double a, b=calc[N+1]+add, b0=calc[0]+a0, xi=0; 
	if(exper[nt][0].sd>1.e-5)
     a=(exper[nt][0].mean-b0/b)/(exper[nt][0].sd); xi += a*a;
for(int k=1;k<nl;k++) if(exper[nt][k].sd>1.e-5){
     a=(exper[nt][k].mean-calc[k]/b)/(exper[nt][k].sd); xi += a*a;
     }
return xi;}

double chisq2(int nt,data exper[][N+1],int nl, double add=0.,double a0=0.) {
	double a, b=calc[N+1]+add, b0=calc[0]+a0, xi=0; 
	if(exper[nt][0].sd>1.e-5)
     a=(exper[nt][0].mean-b0/b)/(exper[nt][0].sd); std::cout<<" "<< a*a<<std::endl;
for(int k=1;k<nl;k++) if(exper[nt][k].sd>1.e-5){
     a=(exper[nt][k].mean-calc[k]/b)/(exper[nt][k].sd); std::cout<<k<<" "<< a*a<<std::endl;
     }
return xi;}


double chicon(int nt,data conc[]) {
	double a;
     a=(conc[nt].mean-calc[N+1])/(conc[nt].sd);
return a*a;}

void show(std::ostringstream& fo,int nt,data exper[][N+1],bool flg,double add=0.,double a0=0.){
 double b=calc[N+1]+add, b0=calc[0]+a0;
 if(flg) fo<<" "<<(b0/b)<<" "<<exper[nt][0].mean<<" "<<exper[nt][0].truesd;
   else  fo<<"\t"<<std::setw(6)<<(b0/b)<<"-"<<exper[nt][0].mean;
}


void show(std::ostringstream& fo){
     fo<<" "<<(calc[0]/calc[N+1]);
}


void showcon(std::ostringstream& fo,int nt,data conc[],bool flg=0){
     if(flg) fo<<" "<<calc[N+1]<<" "<<conc[nt].mean<<" "<<conc[nt].sd;
     else fo<<"\t"<<std::setw(6)<<calc[N+1]<<" - "<<conc[nt].mean<<" +- "<<conc[nt].sd;
}

	void wcalc(std::ofstream& fi, int flg=0, std::string name="Metabolite") {
	unsigned k;
	for (k=0;k<(N+2);k++)
        { 
        if (flg==0)
        {if((N+1)-k) {fi<<"m"<<k<<" "<<calc[k]/calc[N+1]<<std::endl;} else fi<<"conc: "<<calc[k]/calc[N+1]<<std::endl;}
        else if (flg==1) {if((N+1)-k) fi<<name<<"(m"<<k<<");";}  
        else if (flg==2) {if((N+1)-k) {if(calc[N+1]==0){fi<<0<<";";} else {fi<<calc[k]/calc[N+1]<<";";}}}

        }
                  fi<<";";                                                              
           }

	
       void wcalc2(std::ostringstream& fi, data exper[][N+1] ) {
	unsigned k;
			for (k=0;k<(N+2);k++) 
       if((N+1)-k) fi<<"m"<<k<<" "<<calc[k]/calc[N+1]<<"  -  "<< exper[1][k].mean<<"  +-  "<<exper[1][k].truesd<<std::endl;
         else fi<<"conc: "<<calc[k]/calc[N+1]<<std::endl; }

       
double cutfirst(Metab<(N-1)>& p,const double& v) {
		double dx, sum=0.;
		int i=0,i1;
		int lenp=((len>>1)-1);
		for(int i=0;i<this->len;i++) {i1 = (i & lenp);
			dx = v*(this->iso[i]);
		this->diso[i] -= dx; p.diso[i1] += dx; sum += dx;
		}
	return sum;}
	
void misot(double *mi) {for (int k=0;k<(N+1);k++) mi[k]=calc[k]/calc[N+1];}

	int getnn() {return nn+2;}

	void volume(double factor) {
	for (int i=0; i<len;i++) diso[i] *= factor;
	}
void compartments() {
	double factor;
        extern double cellmil,Vi,Vm; 
        if (complab==1){factor=1/Vi;} 	else if (complab==2){factor=1/Vm; } else if(complab==3){factor=cellmil;} else {while(1<2) std::cout<<"comperror"<<std::endl;}
        for (int i=0; i<len;i++) diso[i] *= factor;
	}
	Metab():len(1<<N),nn(N) {}
	virtual ~Metab(){}
};

	

template<size_t N> class Carb:public Metab<N> {
	public:
	void carb (Metab<(N+1)>& pr,const double& v){
		int ipr; double dx;
		for(int i=0;i<this->len;i++) {
			dx = v*(this->iso[i]);
			this->diso[i] -= dx;
		ipr=(i<<1);		pr.diso[ipr] += dx;
		}
	}
	void decarb (Metab<(N-1)>& pr,const double& v) {
		int i,ipr; double dx;
		for(i=0;i<this->len;i++) {
			dx = v*(this->iso[i]);
			this->diso[i] -= dx;
		ipr=(i>>1);		pr.diso[ipr] += dx;
		}
	}
	void icdh (Metab<(N-1)>& pr,const double& v) {
		int i,ipr; double dx;
		for(i=0;i<this->len;i++) {
			dx = v*(this->iso[i]);
			this->diso[i] -= dx;
		ipr=((i&7)|((i>>1)&24)); pr.diso[ipr] += dx;
		}
	}
	void icdhr (Metab<(N+1)>& pr,const double& v) {
		int i,ipr; double dx;
		for(i=0;i<this->len;i++) {
			dx = v*(this->iso[i]);
			this->diso[i] -= dx;
		ipr=((i&7)|((i&24)<<1)); pr.diso[ipr] += dx;
		}
	}
	double liase (Metab<(N-2)>& pr,const double& v) {
		int i,ipr; double dx, sum=0.;
		for(i=0;i<this->len;i++) {
			dx = v*(this->iso[i]);
			this->diso[i] -= dx;
		ipr=(i&15); pr.diso[ipr] += dx; sum += dx;
		}
	return sum;}

	double citliase (Metab<(N-2)>& pr, Metab<(2)>& acoa ,const double& v) {
		int i,ipr, acoapr; double dx, sum=0.;
		for(i=0;i<this->len;i++) {
			dx = v*(this->iso[i]);
			this->diso[i] -= dx;
		ipr=(i&15); pr.diso[ipr] += dx; sum += dx;
                acoapr=i>>4; acoa.diso[acoapr]+=dx;
		}
	return sum;}
	Carb(){}
	~Carb(){}
};

template<size_t N> class aldose:public Metab<N> {

 protected:

 public:
               double tcon;
        void sett(){ tcon= this->sumt();}
        double getcon() const {return tcon;}
        aldose(){}
        ~aldose(){}
};

template<size_t N> class ketose:public aldose<N> {
 public:
        double ta123[8],tk12[4];
double dilut(double& dlt,data exper[],const int riht=0,const int left=0) {
	     unsigned i; double xi(0.0),a(0.0);
	   this->percent( riht, left);
	dlt = (exper[0].mean-this->calc[0])/(1.-exper[0].mean);
		if(dlt>0) {
		this->calc[0] += dlt;
		for(i=0;i<=N;i++) this->calc[i] /= (1.+dlt);this->calc[N+1] *= (1.+dlt);
		}
		for(i=0;i<(N+2);i++) {
			a = (exper[i].mean-this->calc[i])/(exper[i].sd);
			xi += a*a;
		}
		return xi;
	}
        void sett(){
		int i;
		for (i=0;i<8;i++) ta123[i]=0.;
		for (i=0;i<4;i++) tk12[i]=0.;
		int lena=(N-3);
		for (i=0;i<this->len;i++) ta123[i>>lena] += this->iso[i];
		for (i=0;i<8;i++) tk12[i>>1] += ta123[i];
		this->tcon=0; for (i=0;i<4;i++) this->tcon += tk12[i];
		for (i=0;i<8;i++) ta123[i] /= this->tcon;
		for (i=0;i<4;i++) tk12[i] /= this->tcon;
	}
void invistk(aldose<N-2>& ald,const double v) {   
  int i,ii,j, ik,ib,lena=this->len>>2;
   double x,vk, va,sumx=0;
    const double *pak;
       pak=&this->tk12[0]; ib=4;
	vk=v/this->getcon();
   for(j=0;j<ib;j++){
     for(i=0;i<lena;i++) {ii=(i + j*lena);
 	x=this->iso[ii]*vk;
          sumx +=x;
         this->diso[ii] -= x;
          ald.diso[i] += x; }	
    }
     va= sumx/ald.getcon();
     for(j=0;j<lena;j++) {
          x= va*(ald.iso[j]);
            ald.diso[j] -= x;
        for (i=0;i<ib;i++) {
             ik=(j + i*lena);
                this->diso[ik] += x*pak[i];}
       }
}
void invista(aldose<N-3>& ald,const double v) {   
  int i,ii,j, ik,ib,lena=this->len>>3;
   double x,vk, va,sumx=0;
    const double *pak;
       pak=&this->ta123[0]; ib=8;
	vk=v/this->getcon();
   for(j=0;j<ib;j++){
     for(i=0;i<lena;i++) {ii=(i + j*lena);
 	x=this->iso[ii]*vk;
          sumx +=x;
         this->diso[ii] -= x;
          ald.diso[i] += x; }	
    }
     va= sumx/ald.getcon();
     for(j=0;j<lena;j++) {
          x= va*(ald.iso[j]);
            ald.diso[j] -= x;
        for (i=0;i<ib;i++) {
             ik=(j + i*lena);
                this->diso[ik] += x*pak[i];}
       }
}
template<size_t a> void tkk(aldose<N-2>& ald1, aldose<a>& ald2, ketose<a+2>& ket2,const double v) {
     int i,ii,j,ik,ib,lena1=this->len>>2, lena2=ald2.getlen();
     double x,vk, va,sumx=0.;
     const double *pak;
pak=&this->tk12[0]; ib=4; 
     vk=v/this->getcon();
     ik=this->len; j=lena1-1;
         for (i=0;i<ik;i++) {ii=(i&j);
             x=this->iso[i]*vk;  
             sumx +=x;
             this->diso[i] -= x;   
             ald1.diso[ii] += x;
         }
    va= sumx/ald2.getcon();
    for(j=0;j<lena2;j++) {x= va*(ald2.iso[j]); ald2.diso[j] -= x;
        for (i=0;i<ib;i++) {ik=(j + i*lena2);
            ket2.diso[ik] += x*pak[i];    
            }
    }
}

template<size_t a> void tka(aldose<N-3>& ald1, aldose<a>& ald2, ketose<a+3>& ket2,const double v) {
     int i,ii,j,ik,ib,lena1=this->len>>3, lena2=ald2.getlen();
     double x,vk, va,sumx=0.;
     const double *pak;
        pak=&this->ta123[0]; ib=8; 
     vk=v/this->getcon();
     ik=this->len; j=lena1-1;
         for (i=0;i<ik;i++) {ii=(i&j);
             x=this->iso[i]*vk;  
             sumx +=x;
             this->diso[i] -= x;   
             ald1.diso[ii] += x;
         }
    va= sumx/ald2.getcon();
    for(j=0;j<lena2;j++) {x= va*(ald2.iso[j]); ald2.diso[j] -= x;
        for (i=0;i<ib;i++) {ik=(j + i*lena2);
            ket2.diso[ik] += x*pak[i];    
            }
    }
}
        ketose(){}
        ~ketose(){}
        };

const int tt=5;

class Ldistr {
	int ntime;
       Metab<6> gly, glc6p_b$, glc6p$, udpglc$, glc1p$;
       Metab<3> expyr, bpg13$, pg3$ ,pg2$, glyc3p$ ;
       Metab<2> coa, cacoa$;
       Carb<4> mal;
       Metab<5> glu;
       Metab<6> gl, cglc$ ,fr , fr1p, sorb,cfr;
       Metab<3> lac; 
       aldose<3> g3 , gra$;
       aldose<4> e4;
       Carb<4> oa, oa1, casp$, masp, fum;
       Carb<3> pyr, pyrm, pep , clac$;
       Carb<6> cit, cit1;
       Carb<5> akg, akg1, mglu,cglu$;
       ketose<7> s7;
       ketose<6> f6,f6b;
       ketose<5> r5;
       Metab <0> metabo; 
       Metab<6> fbp,f26a,f26b;
       Metab <6> pg;
       aldose<3> dhap$;

Metab <6> pgl$ , pgn$ ;
Metab <5> rul5p$; 
ketose <5> xyl5p$;

Metab <4> mmal$; 

Carb  <6> icit$; 
Carb <4> sucoa$;
Metab <4> suc$; 

       
      void symm (double *s);
data cglc[tt],cglu[tt],cfru[tt],clac[tt], cgly[tt] ,eglc[tt][7],eg3[tt][4] , epyr[tt][4], elac[tt][4], eglu[tt][6], eglu25[tt][6], eglu24[tt][6], emal[tt][5],easp[tt][5],efum[tt][5], ecit[tt][7],eala[tt][4], eakg[tt][6], eso[tt][7] , efr[tt][7] , egluin[tt][6], egluin25[tt][6],easpin[tt][5], egly[tt][7],egly14[tt][7], egly36[tt][7], erib[tt][6], etmp[tt][7];


int fglc,fg3,fpyr,flac,fglu,fglu25,fglu24,fmal,ffum,fcit,fala,fakg,fasp,frib,fgly,fgly14,fgly36,fsorb ,ffr,ftmp, fsim;
double tex[9],lacout,coaefl,tca,fpdh;
double csyn(double *coai,double *dcoai,double *oai,double *doai,double *dciti,const double v);
double thio(double *coai,double *dcoai,double *oaai,double *doaai, double *icit,double *dciti,const double v,const double vr);
void split(double *h6,double *dh6,double *t1,double *dt1,const double vf,const double vr);
void aldosplit(double *fbp ,double *dfbp, double *grap,double *dgrap, double *dhap,double *ddhap, const double vf,const double vr);
void aldofbpfr1p(double *fbp ,double *dfbp, double *fr1p ,double *dfr1p , double *grap,double *dgrap, double *gra,double *dgra, const double vf,const double vr);
void spInvsl(double *h6,double *dh6,double *t1,double *dt1,const double vf,const double tsum);
void ast (double vf,double vr);
       void setdiso(double *pyinit);
public:
       Metab<6> *met[3];
       double xigl[tt],xipyr[tt],xilac[tt],xiglu[tt],xigln[tt],ximal[tt],xicit[tt],xikg[tt],xirib[tt],xigly14[tt],xigly16[tt], xigly36[tt], xigly[tt], xiglu25[tt] ,xiglu24[tt],xisorb[tt],xiglc6p[tt];
       void miso(double *mi);
       int getmi(int met[],int& nmet,std::string smet[]);
       void writemi(std::ofstream& fi);
       void writemi2 (std::ostringstream& fi);
       void writemitimecourse(std::ofstream& fi, int flg);
       void setiso(double *pyinit);
       

       void read (char *finame, int ndat);
       void flback();
       int getN();
       void getex(data*,data*,data*,data*,data*);
       void mfract();
       void ssc(double *);
       void distr(double *py,double *pdydt);
	void distrkinetic(double *py,double *pdydt);
	void setstm();
	void definecompartment();
       double label();
       double getlac(){return clac[0].mean;}
       double getglu(){return cglu[0].mean;}
       double getglc(){return cglc[0].mean;} 
	double xisq(std::ostringstream& fo,int) ;
	void dialog(std::ostringstream& fi);
        double readExp(std::string fn);
        double readsdata (std::string fn); 
        int diff(const double da,double st[], double *palpha) ;
        void showout(std::ostringstream& fo,int its,bool flg=0);
        double xiout(int its);
        double getxiglu24();
        double getxisdata();
        void calcout();
        void xiprn();
        double getfruend() {return fr.sumt();} 
        double getglcend() {return gl.sumt();}
        double getglyend() {return gly.sumt();}
        double getlacend() {return lac.sumt();} 
        double getgluend() {return glu.sumt();} 
void calcin();
double xin(int its);
void showin(std::ostringstream& fo,int its,bool flg=0);
        double integrbs(int kinn=0);
        int solverdlsodes(double endtime);
 double totchikin();
void labelconcheck();
double chisqconkin(double sim, double exp, double sd);     
	Ldistr(){}
	~Ldistr(void) {}
};

extern Ldistr horse;

//---------------------------------------------------------------------------
#endif
 
