# Supplementary material for: HepatoDyn: A Dynamic Model of Hepatocyte Metabolism That Integrates 13C Isotopomer Data
Source: PLoS Comput Biol. 2016 Apr 28;12(4):e1004899. doi: 10.1371/journal.pcbi.1004899 (PMC4849781; doi:10.1371/journal.pcbi.1004899)
Supplement: S1 Software — The software HepatoDyn (that integrates both the kinetic model and the label propagation model) and its source code. Further information about the software is provided in the readme file packaged with the software. (ZIP) [file pcbi.1004899.s019.zip › Hepatodyn/Ubuntu/include/main.hh]

//---------------------------------------------------------------------------
#ifndef mainH


extern "C" void ddassl_(
void (*funcptr)(const double& time,  double y[], const double yprime[], double delta[], int& iRes, const double rPar[], const int iPar[]),
const int& noOfEquations,
double& currentTime,
double initialY[],
double initialYPrime[],
const double& finalTime,
int info[15],
double& relativeTolerance,
double& absoluteTolerance,
int& outputStatusFlag,
double dWorkArray[],
const int& lengthOfDWork,
int iWorkArray[],
const int& lengthOfIWork,
const double rParArray[],
const int iParArray[]
,void (*jacobian)(const double& time,  double y[], const double yprime[], double PD[][3], double& CJ,const double rPar[],const int iPar[])
);
    
 
#define mainH
#endif
