# Supplementary material for: HepatoDyn: A Dynamic Model of Hepatocyte Metabolism That Integrates 13C Isotopomer Data
Source: PLoS Comput Biol. 2016 Apr 28;12(4):e1004899. doi: 10.1371/journal.pcbi.1004899 (PMC4849781; doi:10.1371/journal.pcbi.1004899)
Supplement: S1 Software — The software HepatoDyn (that integrates both the kinetic model and the label propagation model) and its source code. Further information about the software is provided in the readme file packaged with the software. (ZIP) [file pcbi.1004899.s019.zip › Hepatodyn/Ubuntu/include/kineticfunc.hh]

#ifndef kineticfunch
#define kineticfunch
extern void parameter_ratio();
extern double MM(double vm,double km,double s);
extern double fMMrev(double a, double p, double vmax, double ka, double kp);
extern double rMMrev(double a, double p, double vmax, double ka, double kp, double keq);
extern double forddbibirev ( double a , double b , double p , double q , double V , double ka ,double kia , double kb , double kib , double kp , double kip, double kq , double kiq); 
extern double rorddbibirev ( double a , double b , double p , double q , double V , double ka ,double kia , double kb , double kib , double kp , double kip, double kq , double kiq , double keq );
extern double fpingpong ( double A , double B , double P , double Q , double V , double kA , double kiA , double kB , double kP ,double kiP , double kQ ,  double kiQ  );
extern double rpingpong ( double A , double B , double P , double Q , double V , double kA , double kiA , double kB , double kP ,double kiP , double kQ ,  double kiQ ,  double keq );
extern double rpingpong ( double A , double B , double P , double Q , double V , double kA , double kiA , double kB , double kP ,double kiP , double kQ ,  double kiQ ,  double keq );
extern double forbibirandom ( double A, double B , double P, double Q , double V ,double kiA , double kB, double kiB , double kP , double kiP , double kiQ  );   
extern double revbibirandom ( double A, double B , double P, double Q , double V ,double kiA , double kB, double kiB , double kP , double kiP , double kiQ , double keq ) ;
extern void revreac (int nreaction$);
extern void buildydx (double *dydx, double *flx , int startingreaction=0);
extern int checkcon(double limit);
extern double get_chilimit();
extern void identimecourse(int numb0);
#endif
