# Supplementary material for: HepatoDyn: A Dynamic Model of Hepatocyte Metabolism That Integrates 13C Isotopomer Data
Source: PLoS Comput Biol. 2016 Apr 28;12(4):e1004899. doi: 10.1371/journal.pcbi.1004899 (PMC4849781; doi:10.1371/journal.pcbi.1004899)
Supplement: S1 Software — The software HepatoDyn (that integrates both the kinetic model and the label propagation model) and its source code. Further information about the software is provided in the readme file packaged with the software. (ZIP) [file pcbi.1004899.s019.zip › Hepatodyn/Ubuntu/include/analis.h]

#ifndef ANALISH
#define ANALISH
extern char fn[];
void identfanalisis();
class Analis {
public:
void get(int n,double a[],double b[]){for(int i=0;i<n;i++) a[i] = b[i];}
void identifiability( double perturbation$);
void annealing (const double f1, const double f2,const double f3,const int sample=1, const double timelimit=24, int mode=1);
int idenannealing (const double f1, const double f2, const double f3,const int sample , const double timelimit,int npar, int endpar, const  double chimin$, const  double chith , const double perturbation );


Analis(){}
~Analis(){}
};
extern double solve();
#endif
