# Supplementary material for: HepatoDyn: A Dynamic Model of Hepatocyte Metabolism That Integrates 13C Isotopomer Data
Source: PLoS Comput Biol. 2016 Apr 28;12(4):e1004899. doi: 10.1371/journal.pcbi.1004899 (PMC4849781; doi:10.1371/journal.pcbi.1004899)
Supplement: S1 Software — The software HepatoDyn (that integrates both the kinetic model and the label propagation model) and its source code. Further information about the software is provided in the readme file packaged with the software. (ZIP) [file pcbi.1004899.s019.zip › Hepatodyn/Ubuntu/edata/eb]

1  dt	
2 -1 hours
0.0015  cytvol(mL/mln)
0.00075  mitv(mL/mln)
3.57 3.57 cells_0_t
"Metabolite concentrations (mM)"

Glc_SD_(mM)_0_t 18.9 24.9 0 3
Glutamate 0.0000 0.0000 0 0 
Lactate 0.000000 3.1 0.0000001 0.97
Glycogen(mmolc6/l) 0.00 0.0414 0 0.033
Fructose(mM) 18.9 18.9 0 0


"Label distribution"
Glucose(medium) 7
0 0h 0.5 0 0.5 0.00000 0.00000 0.00000 0.00000 0.000 0.00 0.00 0.00 0.000 0.000	0.000
1 2h 0.5901 0.0090 0.4009 0.0001 0.0000	0.0001 0.0001 0.037348833 0.000545879	0.036485982 0.000208115 0 1.78686e-05 8.66156e-06
Fructose 7
0 0h 1 0 0 0 0 0 0 0 0 0 0 0 0 0
1 2h 1 0 0 0 0 0 0 0 0 0 0 0 0 0
Glycogen 7
0 0h 1 0 0 0 0 0 0 0 0 0 0 0 0 0
1 2h 0.7535 0.0102 0.2139 0.0197 0.0014	0.0012 0.0001 0.048603258 0.009846522	0.055406831 0.013523566 0.001077815 0.001074963 0.000140666
Glycogen_1_4 5
0 0h 1 0 0 0 0 0 0 0 0 0
1 2h 0.710326307 0.044777616 0.226838667 0 0.01805741 0.031312655 0.018274292	0.055293575 0 0.012416118
Glycogen_3_6 5
0 0h 1 0 0 0 0 0 0 0 0 0
1 2h 0.973901015 0.004693076 0.006260392 0.004313643 0.010831875 0.015697808 0.001917793 0.00412365 0.002459634	0.00785992
Lactate 4
0 0h 1 0 0 0 0 0 0 0
1 2h 0.9956 0.0002 0.0043 0.0008 0.003385378 0.000350314 0.002438407 0.00134234
Glutamate_2_5 5
0 0h 1 0 0 0 0  0 0 0 0 0
1 2h 1 0 0 0 0  0 0 0 0 0
Glutamate_2_4 4
0 0h 1 0 0 0   0 0 0 0 
1 2h 1 0 0 0   0 0 0 0 
Sorbitol 7
0 0h 0 0 0 0 0 0 0 0 0 0 0 0 0 0
1 2h 0 0 0 0 0 0 0 0 0 0 0 0 0 0
