# Supplementary material for: HepatoDyn: A Dynamic Model of Hepatocyte Metabolism That Integrates 13C Isotopomer Data
Source: PLoS Comput Biol. 2016 Apr 28;12(4):e1004899. doi: 10.1371/journal.pcbi.1004899 (PMC4849781; doi:10.1371/journal.pcbi.1004899)
Supplement: S1 Software — The software HepatoDyn (that integrates both the kinetic model and the label propagation model) and its source code. Further information about the software is provided in the readme file packaged with the software. (ZIP) [file pcbi.1004899.s019.zip › Hepatodyn/Ubuntu/edata/ea2]

1  dt	
2 -1 hours
0.0015  cytvol(mL/mln)
0.00075  mitv(mL/mln)
2.27 2.27 mil_cells_0_t
"Metabolite concentrations (mM)"

Glc_SD_(mM)_0_t 21.31 22.32 0.8 0.22
Glutamate 0.000000 0.000000 0 0 
Lactate 0.000000 2.23 0.0000001 0.47
Glycogen(mmolc6/l) 0.0 0.548149 0 0.07762
Fructose(mM) 3 3 0 0


"Label distribution"
Glucose(medium) 7
0 0h 1 0.0 0.0 0.0 0.0 0.0 0.0 0.0 0.0 0.0 0.00 0.00 0.00 0.00
1 2h 0.94477 0.00379 0.00310 0.03752 0.00188 0.00165 0.00729 0.00185 0.00176	0.00439	0.00086	0.00046	0.00038	0.00016
Fructose 7
0 0h 0.52491 0.00000 0.00000 0.00003 0.00155 0.02038 0.45313 0.00 0.00000 0.00000	0.00000	0.000	0.0000	0.000
1 2h 0.93899 0.00476 0.00679 0.03856 0.00154 0.00158 0.00778 0.00837 0.00446 0.00107	0.00209	0.00003	0.00013	0.00059
Glycogen 7
0 0h 1 0.0 0.0 0.0 0.0 0.0 0.0 0.0 0.0 0.0 0.00 0.00 0.00 0.00
1 2h 0.818363987 0.0127595 0.019727152	0.115379573 0.005333922	0.005622572	0.022813293 0.016241862	0.001766978 0.000706607	0.010473417 0.000466457	0.000381105	0.002447298
Glycogen_1_4 5
0 0h 1 0 0 0 0 0 0 0 0 0
1 2h 0.817845839 0.080491203 0.015612353 0.057492669 0.028557936 0.016603464	0.007732099 0.000831032	0.006463433 0.003238965
Glycogen_3_6 5
0 0h 1 0 0 0 0 0 0 0 0 0
1 2h 0.824232455 0.06336553 0.015743585	0.072373083 0.024285347 0.012244829	0.00506903 0.001054013	0.004504285 0.001617501 
Lactate 4
0 0h 1 0 0 0 0 0 0 0
1 2h 0.74790 0.05048 0.06122 0.14040 0.03124 0.00260 0.00662 0.02202 
Glutamate_2_5 5
0 0h 1 0 0 0 0   0 0 0 0 0
1 2h 0.71225 0.09185 0.16604 0.01432 0.01554 0.02449 0.00585 0.00865 0.00550 0.00448
Glutamate_2_4 4
0 0h 1 0 0 0   0 0 0 0 
1 2h 0.72205 0.14820 0.11541 0.01433 0.02440 0.01597 0.00402 0.00442
Sorbitol 7
0 0h 0.0 0.0 0.0 0 0.0 0 0 0.0 0.0 0.0 0.0 0.0 0.0 0.0
1 2h 0.93899 0.00476 0.00679 0.03856 0.00154 0.00158 0.00778
0.00837	0.00446	0.00107	0.00209	0.00003	0.00013	0.00059
