# Supplementary material for: HepatoDyn: A Dynamic Model of Hepatocyte Metabolism That Integrates 13C Isotopomer Data
Source: PLoS Comput Biol. 2016 Apr 28;12(4):e1004899. doi: 10.1371/journal.pcbi.1004899 (PMC4849781; doi:10.1371/journal.pcbi.1004899)
Supplement: S1 Software — The software HepatoDyn (that integrates both the kinetic model and the label propagation model) and its source code. Further information about the software is provided in the readme file packaged with the software. (ZIP) [file pcbi.1004899.s019.zip › Hepatodyn/Ubuntu/edata/ea1]

1  dt 
2 -1 hours
0.0015  cytvol(mL/mln)
0.00075  mitv(mL/mln)
2.27 2.27 cells_0_t
"Metabolite concentrations (mM)"

Glc_SD_(mM)_0_t 21.31 21.77 0.8 0.19
Glutamate 0.0000 0.0000 0 0 
Lactate 0.000000 2.26 0.0000001 0.55
Glycogen(mmolc6/l) 0.00 0.562981 0 0.12
Fructose(mM) 3 3 0 0


"Label distribution"
Glucose(medium) 7
0 0h 0.511446721 0.007589242 0.48037442 0.000507251 8.23655e-05 0 0 0.0 0.0 0.0 0.0 0.0 0 0
1 2h 0.54887936 0.008779928 0.440628993 0.000396104 0.001196777 3.99373e-05 7.89003e-05 0.006002488 0.001527524 0.008196363 0.000560175 7.33648e-05 8.67387e-06 4.14845e-05
Fructose 7
0 0h 1 0 0 0 0 0 0 0 0 0 0 0 0 0
1 2h 1 0 0 0 0 0 0 0 0 0 0 0 0 0
Glycogen 7
0 0h 1 0 0 0 0 0 0 0 0 0 0 0 0 0
1 2h 0.628610824 0.012345631 0.351888187 0.002193267 0.003870081 0.000993011 9.89985e-05 0.014408387 0.002121043 0.012561501 0.001949439 0.000970078 0.001033601 1.4811e-05
Glycogen_1_4 5
0 0h 1 0 0 0 0 0 0 0 0 0
1 2h 0.638100129 0.016722362 0.338852717 0.003430304 0.002894487 0.020832054 0.000185947 0.016585406 0.001698698 0.002362002
Glycogen_3_6 5
0 0h 1 0 0 0 0 0 0 0 0 0
1 2h 0.973147065 0.003988442 0.020378251 0.002486242 0 5.3137e-05 0.000538728 0.000134348 0.000619939 0  
Lactate 4
0 0h 1 0 0 0 0 0 0 0 
1 2h 0.917163486 0.014500867 0.06714502 0.001190627 0.016066036 0.002302386 0.013737287 2.63631e-05
Glutamate_2_5 5
0 0h 1 0 0 0 0   0 0 0 0 0
1 2h 0.924857835 0.022165467 0.044707495 0.001037505 0.007231698 0.013286406 0.000104722 0.008068104 0.000207724 0.004905857
Glutamate_2_4 4
0 0h 1 0 0 0   0 0 0 0 
1 2h 0.935896069 0.038497383 0.02553623 7.03183e-05
0.007186429 0.000365705 0.006763482 5.72427e-05
Sorbitol 7
0 0h 0.0 0.0 0.0 0 0.0 0 0 0.0 0.0 0.0 0.0 0.0 0.0 0.0
1 2h 0.54468 0.00656 0.44960 0.00000 0.00111 0.00000 0.00000
0.01059 0.00119 0.00948 0.00000 0.00050 0.00000 0.00000
