# Supplementary material for: HepatoDyn: A Dynamic Model of Hepatocyte Metabolism That Integrates 13C Isotopomer Data
Source: PLoS Comput Biol. 2016 Apr 28;12(4):e1004899. doi: 10.1371/journal.pcbi.1004899 (PMC4849781; doi:10.1371/journal.pcbi.1004899)
Supplement: S1 Software — The software HepatoDyn (that integrates both the kinetic model and the label propagation model) and its source code. Further information about the software is provided in the readme file packaged with the software. (ZIP) [file pcbi.1004899.s019.zip › Hepatodyn/Ubuntu/con512tpl/tk.cpp]

//---------------------------------------------------------------------------
//#include <fstream>
#include <iostream>
#pragma hdrstop
//#include "nr.h"
#include "nums.hh"
#include "tk.hh"

//---------------------------------------------------------------------------
using namespace std;

void TK::setk( double *pv) {
     const double kdX5 = 0.055*pv[1],kdG3 = 0.0344*pv[2],kdR5 = 0.27*pv[3],
           kdF6 = 0.9*pv[4], diss = 5000, kefg = 29.7, kexr = 0.48;
           e0=0.0025*pv[0];		//e0tk
		k0[1] = diss;	k[1]=k0[1]/kdX5;
		k[2] = 5300.;	k0[2]=5300.;
		k[3] = diss;	k0[3]=k[3]/kdG3;
		k0[4] = diss;	k[4] = k0[4]/kdR5;
		k[5] = 5300.;	k0[5]= 1770.;
		k[6] = diss;	k0[6] = k[6]*k[2]*k[5]*kdG3*kexr/k0[2]/k0[5]/kdR5/kdX5;
		k0[7] = diss;	k[7] = k0[7]/kdF6;
		k[8] = 5300.*pv[6];	k0[8] = 5300.*pv[5];
		k[9] = diss;	k0[9] = k[9]*k[8]*k0[2]*kdX5*kefg/k0[8]/k[2]/kdF6/kdG3;
const double &k1=k[1],&k2=k[2],&k3=k[3],&k4=k[4],&k5=k[5],&k6=k[6],&k7=k[7],&k8=k[8],&k9=k[9],
&k01=k0[1],&k02=k0[2],&k03=k0[3],&k04=k0[4],&k05=k0[5],&k06=k0[6],&k07=k0[7],&k08=k0[8],&k09=k0[9];
// puts together the constants, making easier the flux calculations during the ODE solving
const double tmp1= (k8*k9 + k07*(k08 + k9)), tmp2= (k5*k6 + k04*(k05 + k6)), tmp3= (k2*k3 + k01*(k02 + k3)),
         tmp4= (k01 + k2), tmp5= (k02 + k3), tmp6= (k05 + k6), tmp7= (k04 + k5), tmp8= (k08 + k9), tmp9= (k07 + k8);
      		kDe[0].a[0] = k01*k02*k03*tmp2*tmp1;
		kDe[0].a[1] = k07*k08*k09*tmp3*tmp2;
		kDe[0].a[2] = tmp3*k4*k5*k6*tmp1;
	kDe[1].a[0] = k02*k03*k7*k8*k9*tmp2;
	kDe[1].a[1] = k07*k08*k09*k1*tmp5*tmp2;
	kDe[1].a[2] = k1*tmp5*k4*k5*k6*tmp1;
	kDe[1].a[3] = k02*k03*k04*k05*k06*tmp1;
	kDe[1].a[4] = k02*k03*k1*tmp2*tmp1;
   		kDe[2].a[0] = tmp2*k07*k08*k09*k1*k2;
		kDe[2].a[1] = tmp2*k03*tmp4*k7*k8*k9;
		kDe[2].a[2] = k1*k2*k4*k5*k6*tmp1;
		kDe[2].a[3] = k03*k04*k05*k06*tmp4*tmp1;
		kDe[2].a[4] = k03*k1*k2*tmp2*tmp1;
	kDe[3].a[0] = tmp3*tmp2*k7*k8*k9;
	kDe[3].a[1] = k04*k05*k06*tmp3*tmp1;
	kDe[3].a[2] = k1*k2*k3*tmp2*tmp1;
		kDe[4].a[0] = tmp3*k05*k06*k07*k08*k09;
		kDe[4].a[1] = tmp3*k4*tmp6*k7*k8*k9;
		kDe[4].a[2] = k01*k02*k03*k05*k06*tmp1;
		kDe[4].a[3] = k4*k05*k06*tmp3*tmp1;
		kDe[4].a[4] = k4*k1*k2*k3*tmp6*tmp1;
	kDe[5].a[0] = tmp3*k06*k07*k08*k09*tmp7;
	kDe[5].a[1] = tmp3*k4*k5*k7*k8*k9;
	kDe[5].a[2] = k1*k2*k3*k4*k5*tmp1;
	kDe[5].a[3] = k06*tmp3*k4*k5*tmp1;
	kDe[5].a[4] = k01*k02*k03*k06*tmp7*tmp1;
       	kDe[6].a[0] = tmp2*k08*k09*k1*k2*k3;
	kDe[6].a[1] = tmp2*k01*k02*k03*k7*tmp8;
	kDe[6].a[2] = k08*k09*tmp3*k04*k05*k06;
	kDe[6].a[3] = k08*k09*tmp3*tmp2*k7;
	kDe[6].a[4] = tmp3*k4*k5*k6*k7*tmp8;
		kDe[7].a[0] = tmp2*k01*k02*k03*k7*k8;
		kDe[7].a[1] = tmp2*k09*k1*k2*k3*tmp9;
		kDe[7].a[2] = tmp3*k4*k5*k6*k7*k8;
		kDe[7].a[3] = tmp3*k09*tmp2*k7*k8;
		kDe[7].a[4] = tmp3*k09*k04*k05*k06*tmp9;
}
void TK::Graf(double* const Dsp, double& g3i,double& r5i,double& f6i,double& x5i, double& ns7,double& ne4) const{
//defines the trees for enzyme species
Dsp[0]=g3i*kDe[0].a[0]+ ne4*kDe[0].a[1] + kDe[0].a[2]*r5i;//e
Dsp[1]=f6i*g3i*kDe[1].a[0] + (ne4*kDe[1].a[1] + kDe[1].a[2]*r5i)*x5i + g3i*(ns7*kDe[1].a[3] + x5i*kDe[1].a[4]);//ex
Dsp[2]=ne4*x5i*kDe[2].a[0] + f6i*g3i*kDe[2].a[1] + r5i*x5i*kDe[2].a[2] + g3i*ns7*kDe[2].a[3] + g3i*x5i*kDe[2].a[4];//egg
Dsp[3]=f6i*kDe[3].a[0] + ns7*kDe[3].a[1] + x5i*kDe[3].a[2];//eg
Dsp[4]=ne4*ns7*kDe[4].a[0] + f6i*r5i*kDe[4].a[1] + g3i*ns7*kDe[4].a[2] + r5i*ns7*kDe[4].a[3] + x5i*r5i*kDe[4].a[4];//egr
Dsp[5]=ne4*ns7*kDe[5].a[0] + f6i*r5i*kDe[5].a[1] + x5i*r5i*kDe[5].a[2] + r5i*ns7*kDe[5].a[3] + kDe[5].a[4]*g3i*ns7;//es
Dsp[6]=Dsp[0];//e
Dsp[7]=ne4*x5i*kDe[6].a[0] + f6i*g3i*kDe[6].a[1] + kDe[6].a[2]*ne4*ns7 + ne4*f6i*kDe[6].a[3] + f6i*r5i*kDe[6].a[4];//ef
Dsp[8]=f6i*g3i*kDe[7].a[0] + kDe[7].a[1]*ne4*x5i + f6i*r5i*kDe[7].a[2] + ne4*f6i*kDe[7].a[3] + ne4*ns7*kDe[7].a[4];//ege
	Dsp[9]=Dsp[3];
	double sum=0; for(int i=1;i<9;i++) sum += Dsp[i];
	Dsp[10] = sum;
}

void TK::st1fl(double fl[], double& g3i,double& r5i,double& f6i,double& x5i) {
	double Dsp[11];
	Graf(Dsp, xx[ngrap],xx[nrib5p],xx[nfru6p],xx[nxyl5p],xx[nsed7p],xx[ne4p]);
	for(int i=1;i<10;i++) {v[i]=Dsp[i-1]*e0*k[i]/Dsp[10];
		v0[i]=Dsp[i]*e0*k0[i]/Dsp[10];}
	fl[0] = v[2] - v0[2];	
	fl[1] = v0[5] - v[5];
	fl[2] = v[8] - v0[8];	
}


void TK::st2fl( double* const fl, double& g3i,double& r5i,double& f6i,double& x5i, double& ns7,double& ne4) {
	double Dsp[11];
	Graf(Dsp, xx[ngrap],xx[nrib5p],xx[nfru6p],xx[nxyl5p],xx[nsed7p],xx[ne4p]);
	for(int i=1;i<10;i++) {v[i]=Dsp[i-1]*e0*k[i]/Dsp[10];
	v0[i]=Dsp[i]*e0*k0[i]/Dsp[10];}
     
        v[1]*=x5i; v0[3]*=g3i; v[4]*=r5i; v0[6]*=ns7; v[7]*=f6i; v0[9]*=ne4;
	double tmp[7],fract;
	tmp[0]=(v0[9] + v[8]);
	tmp[1]=(v0[6] + v[5]);
	tmp[2]=v0[8]*v0[9];
	tmp[3]=v0[5]*v0[6];
	tmp[4]=(v0[2]*v0[3] + v[1]*(v0[3] + v[2]));
	tmp[5]=(tmp[2] + v[7]*tmp[0]);
	tmp[6]=(tmp[3] + v[4]*tmp[1]);
	double denom=v0[2]*v0[3]*(v0[4]*tmp[3]*(tmp[2]+v[7]*tmp[0])+(tmp[3]+v[4]*tmp[1])*v[7]*v[8]*v[9]) + 
		v[1]*(v0[3]*(v0[4]*tmp[3]*(tmp[2] + v[7]*tmp[0]) + (tmp[3] + v[4]*tmp[1])*v[7]*v[8]*v[9]) + 
		v[2]*(v0[4]*tmp[3]*(tmp[2] + v[7]*tmp[0]) + (tmp[3] + v[4]*tmp[1])*(tmp[2]*v[3] + 
		v[7]*(tmp[0]*v[3] + v[8]*v[9]))));
fract = v[1]*v[2]*v[3]*v[4]*v[5]*tmp[5]/denom;		fl[0] = v[6]*fract;	
fract = v0[2]*v0[3]*v0[4]*v0[5]*v0[6]*tmp[5]/denom;	fl[1] = v0[1]*fract;	
fract = v0[2]*v0[3]*tmp[6]*v[7]*v[8]*v[9]/denom;	fl[2] = v0[1]*fract;	
fract = tmp[2]*v[1]*v[2]*v[3]*tmp[6]/denom;		fl[3] = v0[7]*fract;    
fract = tmp[4]*v[4]*v[5]*v[7]*v[8]*v[9]/denom;		fl[4] = v[6]*fract;	
fract = v0[4]*v0[5]*v0[6]*v0[8]*v0[9]*tmp[4]/denom;	fl[5] = v0[7]*fract;	
		denom = v0[2]*v0[3] + v0[3]*v[1] + v[1]*v[2];
fract = v[1]*v[2]/denom;      fl[6] = v[3]*fract-fl[0]-fl[3];	
		denom=v0[8]*v0[9] + v0[9]*v[7] + v[7]*v[8];
fract = v[7]*v[8]/denom;      fl[7]=v[9]*fract-fl[2]-fl[4];	
		denom=v0[5]*v0[6] + v0[6]*v[4] + v[4]*v[5];
fract = v[4]*v[5]/denom;      fl[8]=v[6]*fract-fl[0]-fl[4];	


}
//////////////////

void TA::setk(double *pv) {
     const double kefe = 0.37, diss = 5000., kdEA = 0.032*pv[1], kdFA = 0.72*pv[2],
           kdGA = 0.07*pv[3];
	   e0=0.0025*pv[0];	//e0ta
     k0[1] = diss; k[1]=k0[1]/kdFA;   k[2] = 5300.*pv[4];	k0[2]=5300.;
     k[3] = diss;  k0[3]=k[3]/kdGA;   k0[4] = diss;             k[4] = k0[4]/kdEA;
     k[5] = 5300.;     k0[5]= 1770.;  k[6] = diss;
     k0[6] = k[6]*k[2]*kdGA*k[5]*kefe/kdFA/k0[2]/kdEA/k0[5];
	kDe[0].a[0] = (k0[1]*k0[2]*k0[3]*k0[4]*k0[5] + k0[1]*k0[2]*k0[3]*k0[4]*k[6] + k0[1]*k0[2]*k0[3]*k[5]*k[6]);
	kDe[0].a[1] = (k0[1]*k0[2]*k[4]*k[5]*k[6] + k0[1]*k[3]*k[4]*k[5]*k[6] + k[2]*k[3]*k[4]*k[5]*k[6]);
	kDe[1].a[0] = (k0[2]*k0[3]*k0[4]*k0[5]*k0[6]);
	kDe[1].a[1] = (k0[2]*k0[3]*k0[4]*k0[5]*k[1] + k0[2]*k0[3]*k0[4]*k[1]*k[6] + k0[2]*k0[3]*k[1]*k[5]*k[6]);
	kDe[1].a[2] = (k0[2]*k[1]*k[4]*k[5]*k[6] + k[1]*k[3]*k[4]*k[5]*k[6]);
		kDe[2].a[0] = (k0[1]*k0[3]*k0[4]*k0[5]*k0[6] + k0[3]*k0[4]*k0[5]*k0[6]*k[2]);
		kDe[2].a[1] =(k0[3]*k0[4]*k0[5]*k[1]*k[2] + k0[3]*k0[4]*k[1]*k[2]*k[6] + k0[3]*k[1]*k[2]*k[5]*k[6]);
		kDe[2].a[2] =(k[1]*k[2]*k[4]*k[5]*k[6]);
	kDe[3].a[0] = (k0[1]*k0[2]*k0[4]*k0[5]*k0[6] + k0[1]*k0[4]*k0[5]*k0[6]*k[3] + k0[4]*k0[5]*k0[6]*k[2]*k[3]);
	kDe[3].a[1] = (k0[4]*k0[5]*k[1]*k[2]*k[3] + k0[4]*k[1]*k[2]*k[3]*k[6] + k[1]*k[2]*k[3]*k[5]*k[6]);
		kDe[4].a[0] = (k0[1]*k0[2]*k0[3]*k0[5]*k0[6]);
		kDe[4].a[1] = (k0[1]*k0[2]*k0[5]*k0[6]*k[4] + k0[1]*k0[5]*k0[6]*k[3]*k[4] + k0[5]*k0[6]*k[2]*k[3]*k[4]);
		kDe[4].a[2] = (k0[5]*k[1]*k[2]*k[3]*k[4] + k[1]*k[2]*k[3]*k[4]*k[6]);
	kDe[5].a[0] = (k0[1]*k0[2]*k0[3]*k0[4]*k0[6] + k0[1]*k0[2]*k0[3]*k0[6]*k[5]);
	kDe[5].a[1] = (k0[1]*k0[2]*k0[6]*k[4]*k[5] + k0[1]*k0[6]*k[3]*k[4]*k[5] + k0[6]*k[2]*k[3]*k[4]*k[5]);
	kDe[5].a[2] = (k[1]*k[2]*k[3]*k[4]*k[5]);
}
void TA::Graf(double* const Dsp, double& g3i,double& f6i,  double& ne4,  double& ns7  ) const{
//defines the trees for enzyme species
	Dsp[0] = g3i*kDe[0].a[0] + ne4*kDe[0].a[1];
	Dsp[1] = g3i*ns7*kDe[1].a[0] + g3i*f6i*kDe[1].a[1] + ne4*f6i*kDe[1].a[2];//ef
	Dsp[2] = g3i*ns7*kDe[2].a[0] + g3i*f6i*kDe[2].a[1] + ne4*f6i*kDe[2].a[2];//egg
	Dsp[3] = ns7*kDe[3].a[0] + f6i*kDe[3].a[1];//eg
	Dsp[4] = g3i*ns7*kDe[4].a[0] + ne4*ns7*kDe[4].a[1] + ne4*f6i*kDe[4].a[2];//ege
	Dsp[5] = g3i*ns7*kDe[5].a[0] + ne4*ns7*kDe[5].a[1] + ne4*f6i*kDe[5].a[2];//es
	Dsp[6]=Dsp[0];//e
	double sum=0; for(int i=0;i<6;i++) sum += Dsp[i];
	Dsp[7] = sum;
}
void TA::st1fl(double fl[], double& g3i,double& f6i,  double& ne4,  double& ns7) {
// calculates the elementary reaction rates and net flux
// for the TA reaction during the ODE solving.
	double Dsp[9];
	Graf(Dsp, g3i,f6i,ne4, ns7);
	for(int i=1;i<7;i++) {v[i]=Dsp[i-1]*e0*k[i]/Dsp[7];
		v0[i]=Dsp[i]*e0*k0[i]/Dsp[7];}
	fl[0] = (v[2] - v0[2]);	//flx16,f6p->g3p,e4p->s7p
}
void TA::st2fl(double* const fl, double& g3i,double& f6i, double& ne4,double& ns7) {
// calculates the elementary reaction rates and net flux
// for the TA reaction during the ODE solving.
	//Added from sta1fl
	double Dsp[9];
	Graf(Dsp, g3i,f6i,ne4, ns7);
	for(int i=1;i<7;i++) {v[i]=Dsp[i-1]*e0*k[i]/Dsp[7];
	v0[i]=Dsp[i]*e0*k0[i]/Dsp[7];}
	//Added from sta1fl
        v[1]*=f6i; v0[3]*=g3i; v[4]*=ne4; v0[6]*=ns7;
	double Denom = v0[2]*v0[3]*v0[4]*v0[5]*v0[6] + v0[3]*v0[4]*v0[5]*v0[6]*v[1] + v0[4]*v0[5]*v0[6]*v[1]*v[2] + 
		v0[5]*v0[6]*v[1]*v[2]*v[3] + v0[6]*v[1]*v[2]*v[3]*v[4] + v[1]*v[2]*v[3]*v[4]*v[5]; 
        fl[0] = (v[1]*v[2]*v[3]*v[4]*v[5]*v[6])/Denom;		
	fl[1] = (v0[1]*v0[2]*v0[3]*v0[4]*v0[5]*v0[6])/Denom;    
		Denom = v0[2]*v0[3] + v0[3]*v[1] + v[1]*v[2];
	fl[2] = (v[1]*v[2]*v[3])/Denom - fl[0];				
		Denom = v0[5]*v0[6] + v0[6]*v[4] + v[4]*v[5]; 
	fl[3] = (v0[4]*v0[5]*v0[6])/Denom - fl[1];			
}


void Aldolase::setk2(double *pv) 
{
e0=pv[0]; 
k1=440.564*pv[1];
k2=pv[1]; 
k3=pv[1]; 
k4=0.21896*pv[1];
k5=k3;
kr1=0.409804*pv[1];
kr2=198.564*pv[1];
kr3=11.2583*pv[1];
kr4=0.00721817*pv[1];
kr5=198.564*pv[1];
//cout<<k1<<endl;
}
void Aldolase::getfluxes(double* const fl, double fbp, double grap, double dhap, double fru1p, double gra) {
double k1$, kr1$ , k2$ , kr2$ ,k3$ ,kr3$ ,k5$ , kr5$ , kr4$ , k4$, E$,Efbp,Edhap, Efru1p, denom; 
k1$ = k1*fbp;
kr1$ = kr1;
k2$ = k2;
kr2$ = grap*kr2;
k3$ = k3;
kr3$ = kr3*dhap;
k5$ = k5;
kr5$ = kr5*gra;
kr4$ = kr4;
k4$ = k4*fru1p;

E$ = k2$*kr5$*kr4$ + k2$*k3$*kr4$ + kr4$*kr5$*kr1$ + k5$*k3$*kr1$ +  kr1$*k3$*kr4$ + k2$*k5$*k3$ + k5$*kr2$*kr1$ + kr4$*kr2$*kr1$;
Efbp = k4$*k5$*kr2$ + kr4$*kr3$*kr2$ + kr5$*kr4$*k1$ + k5$*k3$*k1$ +  kr4$*k1$*k3$ + k5$*kr2$*kr3$ + k1$*kr2$*k5$ + kr4$*k1$*kr2$;
Edhap = k4$*k5$*k2$ + kr4$*kr3$*k2$ + kr1$*k4$*k5$ + kr1$*kr3$*k5$ +  kr4$*kr1$*kr3$ + k5$*k2$*kr3$ + k5$*k2$*k1$ + kr4$*k1$*k2$;
Efru1p = k4$*kr5$*k2$ + k4$*k2$*k3$ + kr1$*k4$*kr5$ + kr1$*kr3$*kr5$ + k4$*kr1$*k3$ + kr3$*k2$*kr5$ + k1$*k2$*kr5$ + kr2$*kr1$*k4$;
Denom = E$ + Efbp + Edhap + Efru1p;

v1 = e0*(k1*fbp*E$)/Denom; // Fbp consumption
vr1 = e0* (kr1*Efbp)/Denom; // Fbp production
v4 = e0*(k4*E$*fru1p)/Denom; // Fru1p Consumption
vr4 = e0*(kr4*Efru1p)/Denom; // Fr1p Production
v2 = e0*(k2*Efbp)/Denom; // GraP production 
vr2 = e0*(kr2*Edhap*grap)/Denom; // GraP consumption 
v5 = e0*(k5*Efru1p)/Denom;  // Gra Production
vr5 = e0*(kr5*Edhap*gra)/Denom; // Gra consumption
v3 = e0*(k3*Edhap)/Denom; //Dhap; Production
vr3 = e0*(kr3*dhap*E$)/Denom;  //Dhap Consumption

fl[0]= v3*(v1*v2*(v4 + vr5))/(v1*v2* v4 + v1* v4* v5 + v4 *v5* vr2 + v1* v4* vr3 + v4* vr2 *vr3 + v1 *v2* vr5 + v1* vr3* vr5 + 
     vr2* vr3* vr5); //Fbp->dhap+g3p
//cout<<v1<<" "<<" "<<v2<<" "<<v3 <<" "<<v4<<" "<<v5<<endl;
fl[1]= vr1* (-(-v4* vr2* vr3 - vr2* vr3* vr5)/(v1* v2* v4 + v1* v4* v5 + v4 *v5* vr2 + v1* v4* vr3 + v4* vr2 *vr3 + v1* v2* vr5 + 
      v1* vr3* vr5 + vr2* vr3* vr5)); //Dhap+g3p->Fbp
fl[2] =  v3*(v4* v5* (v1 + vr2))/(v1* v2* v4 + v1* v4* v5 + v4* v5* vr2 + v1* v4* vr3 + v4* vr2* vr3 + v1* v2* vr5 + v1* vr3* vr5 + vr2 *vr3* vr5); //Fru1p->Dhap+Gra
fl[3]=  vr4*((v1* vr3+vr2* vr3)* vr5)/(v1 *v2* v4 + v1* v4* v5 + v4* v5* vr2 + v1* v4* vr3 + v4* vr2* vr3 + v1 *v2* vr5 + 
     v1* vr3* vr5 + vr2* vr3* vr5); //Dhap+Gra->Fru1P
fl[4]=  vr4*(v1* v2* vr5)/(v1* v2* v4 + v1* v4* v5 + v4* v5* vr2 + v1* v4* vr3 + v4* vr2* vr3 + v1* v2* vr5 + v1 *vr3* vr5 + 
     vr2* vr3* vr5); //fbp+Gra -> fr1p+Grap
fl[5] =  vr1*(v4* v5* vr2)/(v1* v2* v4 + v1* v4* v5 + v4 *v5* vr2 + v1* v4* vr3 + v4 *vr2* vr3 + v1* v2* vr5 + v1 *vr3* vr5 + 
     vr2* vr3* vr5); //fr1p+Grap->fbp+Gra 
fl[6] = v1*v2/(v1 + vr2) - fl[0] - fl[4]; //Invisible Fbp
fl[7] = v5*v4/(v5 + vr4) - fl[2] - fl[5];  //Invisible Fru1P

}


void Aldolase::setk(double *pv) {
e0=pv[0]; 
k[1]=pv[1]; 
k[3] = 0.0014*k[1]; 
k[2] = 0.0014*k[1]; 
k0[1] = 0.0014*k[1];
k0[2] = 0.376051*k[1]; 
k0[3] = 0.0376051*k[1]; 
	de[0]= k[2]*k[3]+k[3]*k0[1]; de[1]=k0[1]*k0[2];
	defbp[0] =k[1]*k[3]; defbp[1] =k0[2]*k0[3]; defbp[2] =k[1]*k0[2];
	dedh[0] = k[1]*k[2]; dedh[1] =k0[1]*k0[3]+k[2]*k0[3];
}

void Aldolase::st2fl$(double* const fl,int ngrap, int ndhap, int nfbp) {
	double De, Defbp, Denom;
	De = ( de[0]+de[1]*xx[ngrap]);
	Defbp = defbp[0]*xx[nfbp]+defbp[1]*xx[ndhap]*xx[ngrap]+defbp[2]*xx[nfbp]*xx[ngrap];
	Dedhap = dedh[0]*xx[nfbp]+dedh[1]*xx[ndhap];
	Denom = De+Defbp+Dedhap;
	v[1] = (De*e0*k[1]*xx[nfbp])/Denom;
	v0[1] = (Defbp*e0*k0[1])/Denom;
	v[2] = (Defbp*e0*k[2])/Denom;
	v0[2] = (Dedhap*e0*k0[2]*xx[ngrap])/Denom;
	v[3] = (Dedhap*e0*k[3])/Denom;
	v0[3] = (De*e0*k0[3]*xx[ndhap])/Denom;
	dedh[2] = (v[1]*v[2]+v[1]*v0[3]+v0[2]*v0[3]);
	fl[0] = v[1]*v[2]*v[3]/dedh[2];
	fl[1] = v0[1]*v0[2]*v0[3]/dedh[2];
	fl[2] =v[1]*v[2]/(v[1]+v0[2])-fl[0];
	

}/**/

void Aldolase::st1fl$(double fl[], int const ng3i, int const ndhap, int const nfbp) 
{
	double De, Defbp, Denom;
	 De = de[0]+de[1]*xx[ng3i];
	 Defbp = defbp[0]*xx[nfbp]+defbp[1]*xx[ndhap]*xx[ng3i]+defbp[2]*xx[nfbp]*xx[ng3i];
	 Dedhap = dedh[0]*xx[nfbp]+dedh[1]*xx[ndhap];
	 Denom = De+Defbp+Dedhap;
	v[1] = (De*e0*k[1]*xx[nfbp])/Denom;
	v0[1] = (Defbp*e0*k0[1])/Denom;
	fl[0]=v[1];
        fl[1]=v0[1]; 

}

void Aldolase::frust2fl(double* const fl,int ngra, int ndhap, int nfru1p) {
	double De, Defru1p, Denom;
	De = ( de[0]+de[1]*xx[ngra]);
	Defru1p = defbp[0]*xx[nfru1p]+defbp[1]*xx[ndhap]*xx[ngra]+defbp[2]*xx[nfru1p]*xx[ngra];
	Dedhap = dedh[0]*xx[nfru1p]+dedh[1]*xx[ndhap];
	Denom = De+Defru1p+Dedhap;
	v[1] = (De*e0*k[1]*xx[nfru1p])/Denom;
	v0[1] = (Defru1p*e0*k0[1])/Denom;
	v[2] = (Defru1p*e0*k[2])/Denom;
	v0[2] = (Dedhap*e0*k0[2]*xx[ngra])/Denom;
	v[3] = (Dedhap*e0*k[3])/Denom;
	v0[3] = (De*e0*k0[3]*xx[ndhap])/Denom;
	dedh[2] = (v[1]*v[2]+v[1]*v0[3]+v0[2]*v0[3]);
	fl[0] = v[1]*v[2]*v[3]/dedh[2];
	fl[1] = v0[1]*v0[2]*v0[3]/dedh[2];
	fl[2] =v[1]*v[2]/(v[1]+v0[2])-fl[0];
        }
