# Supplementary material for: HepatoDyn: A Dynamic Model of Hepatocyte Metabolism That Integrates 13C Isotopomer Data
Source: PLoS Comput Biol. 2016 Apr 28;12(4):e1004899. doi: 10.1371/journal.pcbi.1004899 (PMC4849781; doi:10.1371/journal.pcbi.1004899)
Supplement: S1 Software — The software HepatoDyn (that integrates both the kinetic model and the label propagation model) and its source code. Further information about the software is provided in the readme file packaged with the software. (ZIP) [file pcbi.1004899.s019.zip › Hepatodyn/Ubuntu/con512tpl/ssc.cpp]

#include <iostream>
#include "nums.hh"
#include "modlab.h"
//---------------------------------------------------------------------------
using namespace std;
void Ldistr::ssc(double *pyinit) {
	double NOL=0.;
	setiso(pyinit);
        gly.set0(0); 
        pep.set0(xx[ncpep]);
	coa.set0(xx[nmacoa]);
	mal.set0(xx[ncmal]); 
        glu.set0(cglu[0].mean);
        expyr.set0(0);
        gl.set0(NOL);  
        gl.iso[0]=cglc[0].mean*eglc[0][0].mean;
        gl.iso[48]=cglc[0].mean*eglc[0][2].mean;
        gl.iso[49]=cglc[0].mean*eglc[0][3].mean/4.;
        gl.iso[50]=gl.iso[49];
        gl.iso[52]=gl.iso[49];
        gl.iso[56]=gl.iso[49];
        gl.iso[51]=cglc[0].mean*eglc[0][4].mean/6.;
        gl.iso[53]=gl.iso[51];
        gl.iso[54]=gl.iso[51];
        gl.iso[57]=gl.iso[51];
        gl.iso[58]=gl.iso[51];
        gl.iso[60]=gl.iso[51];
        gl.iso[32]=cglc[0].mean*eglc[0][1].mean/2; 
        gl.iso[16]=gl.iso[32];
        gl.iso[55]=cglc[0].mean*eglc[0][5].mean/4; 
	gl.iso[62]=gl.iso[55];
        gl.iso[61]=gl.iso[55];
        gl.iso[59]=gl.iso[55];
        gl.iso[63]=cglc[0].mean*eglc[0][6].mean;
        fr.set0(NOL);  
        fr.iso[0]=cfru[0].mean*efr[0][0].mean;
        fr.iso[63]=cfru[0].mean*efr[0][6].mean; 
	fr.iso[ 1 ]=cfru[0].mean*efr[0][ 1 ].mean/ 6 ;
	fr.iso[ 2 ]=cfru[0].mean*efr[0][ 1 ].mean/ 6 ;
	fr.iso[ 4 ]=cfru[0].mean*efr[0][ 1 ].mean/ 6 ;
	fr.iso[ 8 ]=cfru[0].mean*efr[0][ 1 ].mean/ 6 ;
	fr.iso[ 16 ]=cfru[0].mean*efr[0][ 1 ].mean/ 6 ;
	fr.iso[ 32 ]=cfru[0].mean*efr[0][ 1 ].mean/ 6 ;
        fr.iso[ 3 ]=cfru[0].mean*efr[0][ 2 ].mean/ 15 ;
	fr.iso[ 5 ]=cfru[0].mean*efr[0][ 2 ].mean/ 15 ;
	fr.iso[ 6 ]=cfru[0].mean*efr[0][ 2 ].mean/ 15 ;
	fr.iso[ 9 ]=cfru[0].mean*efr[0][ 2 ].mean/ 15 ;
	fr.iso[ 10 ]=cfru[0].mean*efr[0][ 2 ].mean/ 15 ;
	fr.iso[ 12 ]=cfru[0].mean*efr[0][ 2 ].mean/ 15 ;
	fr.iso[ 17 ]=cfru[0].mean*efr[0][ 2 ].mean/ 15 ;
	fr.iso[ 18 ]=cfru[0].mean*efr[0][ 2 ].mean/ 15 ;
	fr.iso[ 20 ]=cfru[0].mean*efr[0][ 2 ].mean/ 15 ;
	fr.iso[ 24 ]=cfru[0].mean*efr[0][ 2 ].mean/ 15 ;
	fr.iso[ 33 ]=cfru[0].mean*efr[0][ 2 ].mean/ 15 ;
	fr.iso[ 34 ]=cfru[0].mean*efr[0][ 2 ].mean/ 15 ;
	fr.iso[ 36 ]=cfru[0].mean*efr[0][ 2 ].mean/ 15 ;
	fr.iso[ 40 ]=cfru[0].mean*efr[0][ 2 ].mean/ 15 ;
	fr.iso[ 48 ]=cfru[0].mean*efr[0][ 2 ].mean/ 15 ;
	fr.iso[ 7 ]=cfru[0].mean*efr[0][ 3 ].mean/ 20 ;
	fr.iso[ 11 ]=cfru[0].mean*efr[0][ 3 ].mean/ 20 ;
	fr.iso[ 13 ]=cfru[0].mean*efr[0][ 3 ].mean/ 20 ;
	fr.iso[ 14 ]=cfru[0].mean*efr[0][ 3 ].mean/ 20 ;
	fr.iso[ 19 ]=cfru[0].mean*efr[0][ 3 ].mean/ 20 ;
	fr.iso[ 21 ]=cfru[0].mean*efr[0][ 3 ].mean/ 20 ;
	fr.iso[ 22 ]=cfru[0].mean*efr[0][ 3 ].mean/ 20 ;
	fr.iso[ 25 ]=cfru[0].mean*efr[0][ 3 ].mean/ 20 ;
	fr.iso[ 26 ]=cfru[0].mean*efr[0][ 3 ].mean/ 20 ;
	fr.iso[ 28 ]=cfru[0].mean*efr[0][ 3 ].mean/ 20 ;
	fr.iso[ 35 ]=cfru[0].mean*efr[0][ 3 ].mean/ 20 ;
	fr.iso[ 37 ]=cfru[0].mean*efr[0][ 3 ].mean/ 20 ;
	fr.iso[ 38 ]=cfru[0].mean*efr[0][ 3 ].mean/ 20 ;
	fr.iso[ 41 ]=cfru[0].mean*efr[0][ 3 ].mean/ 20 ;
	fr.iso[ 42 ]=cfru[0].mean*efr[0][ 3 ].mean/ 20 ;
	fr.iso[ 44 ]=cfru[0].mean*efr[0][ 3 ].mean/ 20 ;
	fr.iso[ 49 ]=cfru[0].mean*efr[0][ 3 ].mean/ 20 ;
	fr.iso[ 50 ]=cfru[0].mean*efr[0][ 3 ].mean/ 20 ;
	fr.iso[ 52 ]=cfru[0].mean*efr[0][ 3 ].mean/ 20 ;
	fr.iso[ 56 ]=cfru[0].mean*efr[0][ 3 ].mean/ 20 ;
	fr.iso[ 15 ]=cfru[0].mean*efr[0][ 4 ].mean/ 15 ;
	fr.iso[ 23 ]=cfru[0].mean*efr[0][ 4 ].mean/ 15 ;
	fr.iso[ 27 ]=cfru[0].mean*efr[0][ 4 ].mean/ 15 ;
	fr.iso[ 29 ]=cfru[0].mean*efr[0][ 4 ].mean/ 15 ;
	fr.iso[ 30 ]=cfru[0].mean*efr[0][ 4 ].mean/ 15 ;
	fr.iso[ 39 ]=cfru[0].mean*efr[0][ 4 ].mean/ 15 ;
	fr.iso[ 43 ]=cfru[0].mean*efr[0][ 4 ].mean/ 15 ;
	fr.iso[ 45 ]=cfru[0].mean*efr[0][ 4 ].mean/ 15 ;
	fr.iso[ 46 ]=cfru[0].mean*efr[0][ 4 ].mean/ 15 ;
	fr.iso[ 51 ]=cfru[0].mean*efr[0][ 4 ].mean/ 15 ;
	fr.iso[ 53 ]=cfru[0].mean*efr[0][ 4 ].mean/ 15 ;
	fr.iso[ 54 ]=cfru[0].mean*efr[0][ 4 ].mean/ 15 ;
	fr.iso[ 57 ]=cfru[0].mean*efr[0][ 4 ].mean/ 15 ;
	fr.iso[ 58 ]=cfru[0].mean*efr[0][ 4 ].mean/ 15 ;
	fr.iso[ 60 ]=cfru[0].mean*efr[0][ 4 ].mean/ 15 ;
        fr.iso[ 31 ]=cfru[0].mean*efr[0][ 5 ].mean/ 6 ;
	fr.iso[ 47 ]=cfru[0].mean*efr[0][ 5 ].mean/ 6 ;
	fr.iso[ 55 ]=cfru[0].mean*efr[0][ 5 ].mean/ 6 ;
	fr.iso[ 59 ]=cfru[0].mean*efr[0][ 5 ].mean/ 6 ;
	fr.iso[ 61 ]=cfru[0].mean*efr[0][ 5 ].mean/ 6 ;
	fr.iso[ 62 ]=cfru[0].mean*efr[0][ 5 ].mean/ 6 ;


         
       clac$.set0(xx[nlac]);  
       lac.set0(0); 
       glu.set0(0); 
        g3.set0(xx[ngrap]);
	e4.set0(xx[ne4p]);
        oa.set0(xx[nmoaa]);
        oa1.set0(xx[ncoaa]);
	pyr.set0(xx[ncpyr]);
	pyrm.set0(xx[nmpyr]);
	cit.set0(xx[nmcit]);
	cit1.set0(xx[nccit]);
	akg.set0(xx[nmkg]);
	akg1.set0(xx[nckg]);
	fum.set0(xx[nmfum]);
        s7.set0(xx[nsed7p]);
	f6.set0(xx[nfru6p]);
		fbp.set0(xx[nfru16bp]);
        f6b.set0(xx[nfru6p_b]);
        suc$.set0(xx[nsuc]);
        sucoa$.set0(xx[nsucoa]);
        mmal$.set0(xx[nmmal]); 
        cacoa$.set0(xx[ncacoa]);
        cfr.set0(xx[ncfru]);
        fr1p.set0(xx[nfru1p]);
        gra$.set0(xx[ngra]);
        pg.set0(xx[npgn]);
        bpg13$.set0(xx[nbpg13]);
        pg2$.set0(xx[npg2]);
        pg3$.set0(xx[npg3]);
        dhap$.set0(xx[ndhap]);
        glc6p$.set0(xx[nglc6p]);
        glc6p_b$.set0(xx[nglc6p_b]);
        glc1p$.set0(xx[nglc1p]);
        udpglc$.set0(xx[nudpglc]);
        icit$.set0(xx[nmicit]);
        cglc$.set0(xx[ncglc]);
        f26a.set0(xx[nfru26bp]);
        f26b.set0(xx[nfru26bp_b]);
        cglu$.set0(xx[ncglu]);
        mglu.set0(xx[nmglu]);
        casp$.set0(xx[ncasp]);
        masp.set0(xx[nmasp]);
        xyl5p$.set0(xx[nxyl5p]);
        rul5p$.set0(xx[nrul5p]);
        r5.set0(xx[nrib5p]); 
        glyc3p$.set0(xx[nglyc3p]);
        xx[nepyr]=0; 
        xx[nelac]=0;
        xx[nglyglc]=0;
        xx[neglut]=0;
        xx[nefru]=cfru[0].mean;
        xx[negluc]=cglc[0].mean; 
        for (int i=0;i<numx;i++) {metabo.iso[i]=xx[i];} 
        
}
