# Supplementary material for: HepatoDyn: A Dynamic Model of Hepatocyte Metabolism That Integrates 13C Isotopomer Data
Source: PLoS Comput Biol. 2016 Apr 28;12(4):e1004899. doi: 10.1371/journal.pcbi.1004899 (PMC4849781; doi:10.1371/journal.pcbi.1004899)
Supplement: S1 Software — The software HepatoDyn (that integrates both the kinetic model and the label propagation model) and its source code. Further information about the software is provided in the readme file packaged with the software. (ZIP) [file pcbi.1004899.s019.zip › Hepatodyn/Ubuntu/con512tpl/lab.cpp]

//---------------------------------------------------------------------------
#include <iostream>
//#pragma hdrstop
#include "nr.h"
#include "nums.hh"
//#include "par.h"
#include "tk.hh"
#include "nv.hh"
#include "modlab.h"
#include "solvers.h"
#include <iomanip>
#include <sstream>
#include <vector>
//---------------------------------------------------------------------------
using namespace std;
    string fol, foc, ffig;
double Vt;
/////////
extern double yprime[], rwork[], iwork[], yy[],pdydt[];
extern int fulloutput; 

double Ldistr::integrbs(int kinn){
int solverflg;
double x1=0.0,tm;  
   double xi=0;
   //const int KMAX(2);    
    //int nrhs=0; kmax=KMAX;
for (int i=0; i<N$;i++){yy[i]=0;} 
double *pyinit = &yy[0];
Problem.init();   //Initializes some constants
horse.ssc(pyinit); //Sets initial values
horse.setstm(); //Sets the reaction stochiometry 
horse.distrkinetic(pyinit, pdydt); 


        for(int i=1;i<(ntime);i++) {tm=tex[i]-x1;

if (fulloutput==1)
{
          ostringstream foc1, fol1, fig;
    string nameout="Conc(t-e)	Glc	                Lac		        Gly\n0";
string namein="\nm0(t-e)\tgl\t\tgly14\t\t\tgly36\t\tlac\t\t\tglu25\t\t\tglu24\t\tsorb\n0";
    foc1.precision(4); fol1.precision(4);
 calcout();  foc1<<nameout; showout(foc1,0); showout(fig,0,1);
 calcin(); fol1<<"\n";  showin(fig,0,1);

char fn[50],fn2[50],fn3[50];
extern int numb;
if (kinn==1){
sprintf(fn,"output/kin/kinA1_%i.csv",numb);
sprintf(fn2,"output/kin/kinfA1_%i.csv",numb);
sprintf(fn3,"output/kin/labelA1_%i.csv",numb);
}

if (kinn==2){
sprintf(fn,"output/kin/kinA2_%i.csv",numb);
sprintf(fn2,"output/kin/kinfA2_%i.csv",numb);
sprintf(fn3,"output/kin/labelA2_%i.csv",numb);
}

if (kinn==3){
sprintf(fn,"output/kin/kinB_%i.csv",numb);
sprintf(fn2,"output/kin/kinfB_%i.csv",numb);
sprintf(fn3,"output/kin/labelB_%i.csv",numb);
}

ofstream fout(fn); ofstream fout2(fn2); ofstream flabel(fn3); 
double ntimes=tex[i]; double times=0; 
fout<<"t;"; fout2<<"t;"; flabel<<"t;"; writemitimecourse(flabel, 1);
for (int j=0;j<numx;j++) fout<<Parray::namex[j]<<";"; fout<<"\n0;";
for (int j=0;j<numx;j++) fout<<metabo.iso[j]<<";"; fout<<endl;
for (int j=0;j<nflx;j++) {if((revlist[j]==1)||(revlist[j]==0)) fout2<<Parray::namef[j]<<";"; }
fout2<<"\n0 ";
fout2<<";"; 
  for(int y=0;y<nflx; y++) {
        if(revlist[y]==1){fout2<<(flx[y]-flx[y+1])<<";";} 
        else if(revlist[y]==0){fout2<<flx[y]<<";";} 
         
          } fout2<<endl;
flabel<<"0;";         writemitimecourse(flabel, 2);
for(int z=1;z<=ntimes;z++){
        times=tex[i]/ntimes*z;
        fout<<times<<";";
        fout2<<times<<";";
        flabel<<times<<";";
        solverflg=solverdlsodes(tex[i]/ntimes);
	setiso(pyinit);
	for(int y=0;y<numx; y++) {fout<<metabo.iso[y]<<";";} fout<<endl;
        for(int y=0;y<nflx; y++) {
        if(revlist[y]==1){fout2<<(flx[y]-flx[y+1])<<";";} 
        else if(revlist[y]==0){fout2<<flx[y]<<";";} 
         
          } fout2<<endl;
        writemitimecourse(flabel, 2);
                cout<<times<<endl;
		}		 
        fout.close(); flabel.close();
foc1<<"\n"<<tex[i]; showout(foc1,i); fig<<"\n"<<tex[i];showout(fig,i,1);
calcin(); 
writemi2(fol1); 
foc=foc1.str(); fol=fol1.str(); ffig=fig.str(); 
}
else {       solverflg=solverdlsodes(tex[i]); 	
              
	
 }
setiso(pyinit);
for (int j=0;j<numx;j++) {xx[j]=metabo.iso[j];} 
calcout();  xi=xiout(i);/*xi += xiout(i)*/;
 
    }  
if (solverflg==1){xi=9999999; 
}


 return xi;}


void Ldistr::showin(ostringstream& fo,int its,bool flg) {
  gl.show(fo,its,eglc, flg);
  gly.percent(0,0);
  gly.show(fo,its,egly, flg);
  gly.percent(2,0);
  gly.show(fo,its,egly14, flg);
  gly.percent(0,2);
  gly.show(fo,its,egly36, flg);
  lac.show(fo,its,elac,flg);    
  glu.percent(1,0);  //Label in Glutamate does not follow the standard numerartion, 4-5 Glutaamte in isodyn is 1 -2 
  glu.show(fo,its,eglu25, flg); 
  glu.percent(1,1);    
  glu.show(fo,its,eglu24, flg); 
  sorb.show(fo,its,eso,flg);


   

}


void Ldistr::showout(ostringstream& fo,int its,bool flg)   {
 gl.showcon(fo,its,cglc,flg);
 lac.showcon(fo,its,clac,flg); 
gly.sumt(); 
gly.showcon(fo,its,cgly,flg);
  

    }
void Ldistr::calcin()   {
     mal.percent(); fum.percent(); 
     cit.percent(); cit1.percent();
     akg.percent(); akg1.percent(); oa1.percent();
     /*rna.percent()*/; pyr.percent(); pyrm.percent();
     /*asp.percent();*/ /*ala.percent();*/
}
void Ldistr::calcout()   {
 gl.percent(); lac.percent();   ; sorb.percentsorb(fr,gl);
    }


double Ldistr::xiout(int its)   { int itp=its-1;
extern int conditionflag,kineticflag;
kineticflag==0; 
  double xi;
  xigl[itp]=gl.chicon(its,cglc)+gl.chisq(its,eglc,6);
  xilac[itp]=(lac.chicon(its,clac)+lac.chisq(its,elac,3));
  gly.percent(0,0);
  xigly16[itp]=gly.chisq(its,egly,4);
  gly.percent(2,0);
  xigly14[itp]=gly.chisq(its,egly14,4);
  gly.percent(0,2);
  xigly36[itp]=gly.chisq(its,egly36,3);
  xigly[itp]=xigly36[itp]+xigly14[itp]+gly.chicon(its,cgly)+xigly16[itp];
  glu.percent(1,0);  //Label in Glutamate does not follow the standard numerartion, 4-5 Glutaamte in isodyn is 1 -2 
  xiglu25[itp]=glu.chisq(its,eglu25,4);
  glu.percent(1,1);
  xiglu24[itp]=glu.chisq(its,eglu24,3);   
  xiglu[itp]=xiglu25[itp]+xiglu24[itp];
  xisorb[itp]=sorb.chisq(its,eso,6);

if (conditionflag==1) {xisorb[itp]=0;xiglu[itp]=0;/*xigly[itp]=gly.chicon(its,cgly);*/}


xi=xigl[itp]+xilac[itp]+xiglu[itp]+xigly[itp]+ xisorb[itp];

   
  return (xi);}

double Ldistr::getxiglu24()
{ 
  akg1.percent(1,1);     
  cout<<akg1.chisq(1,eglu24,3)<<" ";  
 return(akg1.chisq(1,eglu24,3));  
 } 


void Ldistr::xiprn(){
cout<<"xi: gl="<<xigl[0]/*<<"; "<<xigl[1]*/;
cout<<"; lac="<<xilac[0]/*<<"; "<<xilac[1]*/;
cout<<"; glu="<<xiglu[0]/*<<"; "<<xiglu[1]*/;
cout<<"; gly="<<xigly[0]/*<<"; "<<xigly[1]*/;
cout<<"; sorb="<<xisorb[0]/*<<"; "<<xisorb[1]*/;
//cout<<"; glc6p="<<xiglc6p[0]/*<<"; "<<xisorb[1]*/;
double xit=(xigl[0]+xilac[0]+xiglu[0]+xigly[0]+xisorb[0]+xigl[1]+xilac[1]+xiglu[1]+xigly[1]+xisorb[1]);
cout<<"; xit="<<xit<<endl;
}


int Ldistr::getmi(int met[],int& nmet,string smet[]) {
 nmet=8;
  met[0]=gl.getnn();  smet[0]="glucose        ";
//  met[1]=met[0]+gly.getnn(); smet[1]="glycogen        ";
  met[2]=met[0]+lac.getnn(); smet[2]="lactate     ";
  met[3]=met[2]+f6.getnn();  smet[3]="hexose        ";
  met[4]=met[3]+r5.getnn();  smet[4]="pentose       ";
  met[5]=met[4]+g3.getnn();  smet[5]="triose     ";
  met[6]=met[5]+oa.getnn(); smet[6]="oxaloacetate       ";
  met[7]=met[6]+glu.getnn(); smet[7]="glutamate       ";
return met[7];
}

void Ldistr::writemi(ofstream& fi)   {
	fi << "glucose"<<endl;  gl.wcalc(fi);
	fi << "lactate"<<endl;  lac.wcalc(fi);
        gly.percent(2,0);
	fi << "gly14"<<endl;  gly.wcalc(fi);
        gly.percent(0,2);
	fi << "gly36"<<endl;  gly.wcalc(fi); 
        glu.percent(1,0); //Label in Glutamate does not follow the standard numerartion, 4-5 Glutaamte in isodyn is 1 -2   
	fi << "glu25"<<endl; glu.wcalc(fi);
        glu.percent(1,1);   
	fi << "glu24"<<endl; glu.wcalc(fi);
        
        fi << "sorbitol"<<endl; sorb.wcalc(fi);
}

void Ldistr::writemitimecourse(ofstream& fi, int flg)   {
	gl.percent();
        gl.wcalc(fi,flg,"Glc");
	lac.percent();
        lac.wcalc(fi,flg,"Lac");
        gly.percent(0,0);
        gly.wcalc(fi,flg,"Gly"); 
        gly.percent(2,0);
	gly.wcalc(fi,flg,"Gly14");
        gly.percent(0,2);
	gly.wcalc(fi,flg,"Gly36"); 
        glu.percent(1,0); //Label in Glutamate does not follow the standard numerartion, 4-5 Glutaamte in isodyn is 1 -2   
	glu.wcalc(fi,flg,"Glu25");
        glu.percent(1,1);   
	glu.wcalc(fi,flg,"Glu24");
        sorb.percentsorb(fr,gl);
        sorb.wcalc(fi,flg,"Sorb");
        fi<<endl;
}

void Ldistr::writemi2 (ostringstream& fi)   {
        extern int conditionflag;
	fi << "Glucose"<<endl;  gl.wcalc2(fi, eglc);
	fi << "Lactate"<<endl;  lac.wcalc2(fi, elac);
        gly.percent(0,0);
        fi << "Glycogen"<<endl;  gly.wcalc2(fi, egly);
        gly.percent(2,0);
	fi << "Glycogen14"<<endl;  gly.wcalc2(fi, egly14);
        gly.percent(0,2);
	fi << "Glycogen16"<<endl;  gly.wcalc2(fi, egly36); 
	
	if (conditionflag==0)
{

        glu.percent(1,0);  //Label in Glutamate does not follow the standard numerartion, 4-5 Glutaamte in isodyn is 1 -2  
	fi << "Glutamate25"<<endl;glu.wcalc2(fi, eglu25);
        glu.percent(1,1);   
	fi << "Glutamate24"<<endl; glu.wcalc2(fi, eglu24);
        fi << "Sorbitol"<<endl; sorb.wcalc2(fi, eso);
}
 
       
}
void Ldistr::miso(double *mi){
    gl.misot(mi); mi += gl.getnn();
    lac.misot(mi); mi += lac.getnn();
    f6.misot(mi); mi += f6.getnn();
    r5.misot(mi); mi += r5.getnn();
    g3.misot(mi); mi += g3.getnn();
    lac.misot(mi); mi += lac.getnn();
    oa.misot(mi); mi += oa.getnn();
    glu.misot(mi);
}
int Ldistr::getN() {
gly.ny=numx; 
pep.ny=gly.ny+gly.getlen(); 
coa.ny= pep.ny+pep.getlen(); 
mal.ny= coa.ny+coa.getlen(); 
glu.ny= mal.ny+mal.getlen(); 
gl.ny= glu.ny+glu.getlen(); 
lac.ny= gl.ny+gl.getlen(); 
g3.ny= lac.ny+lac.getlen(); 
e4.ny= g3.ny+g3.getlen(); 
oa.ny= e4.ny+e4.getlen(); 
oa1.ny= oa.ny+oa.getlen(); 
fum.ny= oa1.ny+oa1.getlen(); 
pyr.ny= fum.ny+fum.getlen(); 
pyrm.ny= pyr.ny+pyr.getlen(); 
cit.ny= pyrm.ny+pyrm.getlen(); 
cit1.ny= cit.ny+cit.getlen(); 
akg.ny= cit1.ny+cit1.getlen(); 
akg1.ny= akg.ny+akg.getlen(); 
s7.ny= akg1.ny+akg1.getlen(); 
f6.ny= s7.ny+s7.getlen(); 
r5.ny= f6.ny+f6.getlen();

fbp.ny= r5.ny+r5.getlen(); 
f6b.ny=fbp.ny+fbp.getlen();
suc$.ny=f6b.ny + f6b.getlen();
mmal$.ny=suc$.ny+suc$.getlen();
cacoa$.ny=mmal$.ny+mmal$.getlen();
fr.ny=cacoa$.ny+cacoa$.getlen();
fr1p.ny=fr.ny+fr.getlen();
gra$.ny=fr1p.ny+fr1p.getlen();
sorb.ny=gra$.ny+gra$.getlen();
clac$.ny=sorb.ny+sorb.getlen();
sucoa$.ny=clac$.ny+clac$.getlen();
pg.ny=sucoa$.ny+sucoa$.getlen();  
pg2$.ny=pg.ny+pg.getlen();  
pg3$.ny=pg2$.ny+pg2$.getlen();  
bpg13$.ny=pg3$.ny+pg3$.getlen();
dhap$.ny=bpg13$.ny+bpg13$.getlen();  
glc6p$.ny=dhap$.ny+dhap$.getlen(); 
glc6p_b$.ny=glc6p$.ny+glc6p$.getlen();
udpglc$.ny=glc6p_b$.ny+glc6p_b$.getlen();
glc1p$.ny=udpglc$.ny+udpglc$.getlen();
icit$.ny=glc1p$.ny+glc1p$.getlen();
cfr.ny=icit$.ny+icit$.getlen();
//acccoa$.ny=cfr.ny+cfr.getlen();
cglc$.ny=cfr.ny+cfr.getlen();
f26a.ny=cglc$.ny+cglc$.getlen();
f26b.ny=f26a.ny+f26a.getlen();
cglu$.ny=f26b.ny+f26b.getlen();
mglu.ny=cglu$.ny+cglu$.getlen();
casp$.ny=mglu.ny+mglu.getlen();
masp.ny=casp$.ny+casp$.getlen();
rul5p$.ny=masp.ny + masp.getlen();
xyl5p$.ny=rul5p$.ny + rul5p$.getlen();
/*eala$.ny=xyl5p$.ny+xyl5p$.getlen();
cala$.ny=eala$.ny+eala$.getlen();*/
glyc3p$.ny=xyl5p$.ny+xyl5p$.getlen();
//easp$.ny=;
expyr.ny=glyc3p$.ny+glyc3p$.getlen();
return (expyr.ny+expyr.getlen());


}
void Ldistr::setdiso(double *pyinit) {
metabo.diso=&pyinit[0];
gly.diso=&pyinit[gly.ny];
pep.diso=&pyinit[pep.ny];
coa.diso= &pyinit[coa.ny];
mal.diso= &pyinit[mal.ny];
glu.diso= &pyinit[glu.ny];
gl.diso= &pyinit[gl.ny];
lac.diso= &pyinit[lac.ny];
g3.diso= &pyinit[g3.ny];
e4.diso= &pyinit[e4.ny];
oa.diso= &pyinit[oa.ny];
oa1.diso= &pyinit[oa1.ny];
fum.diso= &pyinit[fum.ny];
pyr.diso= &pyinit[pyr.ny];
pyrm.diso= &pyinit[pyrm.ny];
cit.diso= &pyinit[cit.ny];
cit1.diso= &pyinit[cit1.ny];
akg.diso= &pyinit[akg.ny];
akg1.diso= &pyinit[akg1.ny];
s7.diso= &pyinit[s7.ny];
f6.diso= &pyinit[f6.ny];
r5.diso= &pyinit[r5.ny];
fbp.diso= &pyinit[fbp.ny];
f6b.diso=&pyinit[f6b.ny];//
suc$.diso=&pyinit[suc$.ny];
mmal$.diso=&pyinit[mmal$.ny];
cacoa$.diso=&pyinit[cacoa$.ny];
fr.diso=&pyinit[fr.ny];
fr1p.diso=&pyinit[fr1p.ny];
gra$.diso=&pyinit[gra$.ny];
sorb.diso=&pyinit[sorb.ny];
clac$.diso=&pyinit[clac$.ny];//  
sucoa$.diso=&pyinit[sucoa$.ny];
pg.diso=&pyinit[pg.ny];//
pg3$.diso=&pyinit[pg3$.ny];
pg2$.diso=&pyinit[pg2$.ny];
bpg13$.diso=&pyinit[bpg13$.ny];
dhap$.diso=&pyinit[dhap$.ny];
glc6p$.diso=&pyinit[glc6p$.ny];
glc6p_b$.diso=&pyinit[glc6p_b$.ny];
udpglc$.diso=&pyinit[udpglc$.ny];
glc1p$.diso=&pyinit[glc1p$.ny];
icit$.diso=&pyinit[icit$.ny];
cfr.diso=&pyinit[cfr.ny];
cglc$.diso=&pyinit[cglc$.ny];
f26a.diso=&pyinit[f26a.ny];
f26b.diso=&pyinit[f26b.ny];
cglu$.diso=&pyinit[cglu$.ny];
mglu.diso=&pyinit[mglu.ny];
casp$.diso=&pyinit[casp$.ny];
masp.diso=&pyinit[masp.ny];
rul5p$.diso=&pyinit[rul5p$.ny];
xyl5p$.diso=&pyinit[xyl5p$.ny];
glyc3p$.diso=&pyinit[glyc3p$.ny];
expyr.diso=&pyinit[expyr.ny];
}
void Ldistr::setiso(double *pyinit) { 
metabo.iso=&pyinit[0];
gly.iso=&pyinit[gly.ny]; 
pep.iso=&pyinit[pep.ny];
coa.iso= &pyinit[coa.ny];
mal.iso= &pyinit[mal.ny];
glu.iso= &pyinit[glu.ny];
gl.iso= &pyinit[gl.ny];
lac.iso= &pyinit[lac.ny];
g3.iso= &pyinit[g3.ny];
e4.iso= &pyinit[e4.ny];
oa.iso= &pyinit[oa.ny];
oa1.iso= &pyinit[oa1.ny];
fum.iso= &pyinit[fum.ny];
pyr.iso= &pyinit[pyr.ny];
pyrm.iso= &pyinit[pyrm.ny];
cit.iso= &pyinit[cit.ny];
cit1.iso= &pyinit[cit1.ny];
akg.iso= &pyinit[akg.ny];
akg1.iso= &pyinit[akg1.ny];
s7.iso= &pyinit[s7.ny];
f6.iso= &pyinit[f6.ny];
r5.iso= &pyinit[r5.ny];
fbp.iso= &pyinit[fbp.ny];
f6b.iso=&pyinit[f6b.ny];//
suc$.iso=&pyinit[suc$.ny];
mmal$.iso=&pyinit[mmal$.ny];
cacoa$.iso=&pyinit[cacoa$.ny];//
fr.iso=&pyinit[fr.ny];
fr1p.iso=&pyinit[fr1p.ny];
gra$.iso=&pyinit[gra$.ny];
sorb.iso=&pyinit[sorb.ny];//
clac$.iso=&pyinit[clac$.ny];//
sucoa$.iso=&pyinit[sucoa$.ny];//
pg.iso=&pyinit[pg.ny];//
pg3$.iso=&pyinit[pg3$.ny];
pg2$.iso=&pyinit[pg2$.ny];
bpg13$.iso=&pyinit[bpg13$.ny];
dhap$.iso=&pyinit[dhap$.ny];
glc6p$.iso=&pyinit[glc6p$.ny];
glc6p_b$.iso=&pyinit[glc6p_b$.ny];
udpglc$.iso=&pyinit[udpglc$.ny];
glc1p$.iso=&pyinit[glc1p$.ny];
icit$.iso=&pyinit[icit$.ny];
cfr.iso=&pyinit[cfr.ny];
cglc$.iso=&pyinit[cglc$.ny];
f26a.iso=&pyinit[f26a.ny];
f26b.iso=&pyinit[f26b.ny];
cglu$.iso=&pyinit[cglu$.ny];
mglu.iso=&pyinit[mglu.ny];
casp$.iso=&pyinit[casp$.ny];
masp.iso=&pyinit[masp.ny];
rul5p$.iso=&pyinit[rul5p$.ny];
xyl5p$.iso=&pyinit[xyl5p$.ny];
glyc3p$.iso=&pyinit[glyc3p$.ny];
expyr.iso=&pyinit[expyr.ny];
}


double Ldistr::totchikin()
{
double chiglc=chisqconkin(xx[negluc], cglc[1].mean, cglc[1].sd);
double chilac=chisqconkin(xx[nelac], clac[1].mean, clac[1].sd);
double chigly=chisqconkin(xx[nglyglc], cgly[1].mean, cgly[1].sd);
return chigly+chilac+chiglc;
}

double Ldistr::chisqconkin(double sim, double exp, double sd)
{
double a;
a=(sim-exp)/sd;
return a*a;
} 
