# Supplementary material for: HepatoDyn: A Dynamic Model of Hepatocyte Metabolism That Integrates 13C Isotopomer Data
Source: PLoS Comput Biol. 2016 Apr 28;12(4):e1004899. doi: 10.1371/journal.pcbi.1004899 (PMC4849781; doi:10.1371/journal.pcbi.1004899)
Supplement: S1 Software — The software HepatoDyn (that integrates both the kinetic model and the label propagation model) and its source code. Further information about the software is provided in the readme file packaged with the software. (ZIP) [file pcbi.1004899.s019.zip › Hepatodyn/Ubuntu/con512tpl/kineticfunc.cpp]

#include <iostream>
#include <iomanip>
#include <cmath>
#include "nums.hh"
#include "tk.hh"
#include "nv.hh"
#include "modlab.h"
#include "kineticfunc.hh"
#include "modlab.h"

extern const int numx;
extern const int nflx; 
extern const int stwide=10;
extern int sub[][10];
extern double xx[];
extern int prod[][10];
extern int firsttime;
extern int revlist[];
extern int revnumber;


 using namespace std;

//Kinetic Functions
double MM(double vm,double km,double s) {double v = (vm*s)/(km + s); return v;} //MM menten revisible, Forward reaction
double fMMrev(double a, double p, double vmax, double ka, double kp)
{
double v;
v = (a * vmax) / (ka*(1 + a / ka + p / kp));
return v; 
}
double rMMrev(double a, double p, double vmax, double ka, double kp, double keq) //MMmenten reversible reverse reaction
{
double v;
v = (p*vmax)/(ka*keq*(1 + a/ka + p/kp));
return v; 
}

double forddbibirev ( double a , double b , double p , double q , double V , double ka ,double kia , double kb , double kib , double kp , double kip, double kq , double kiq ) //A i Q conductors 
{
double v;
v= (a*b*V)/
   (kb*kia*(1 + a/kia + (a*b)/(kb*kia) + (b*ka)/(kb*kia) + 
       (a*b*p)/(kb*kia*kip) + (kq*p)/(kiq*kp) + (a*kq*p)/(kia*kiq*kp) + 
       q/kiq + (b*ka*q)/(kb*kia*kiq) + (p*q)/(kiq*kp) + (b*p*q)/(kib*kiq*kp)
       ));
return v; 
}
double rorddbibirev ( double a , double b , double p , double q , double V , double ka ,double kia , double kb , double kib , double kp , double kip, double kq , double kiq , double keq ) //A i Q conductors 
{
double v;
v= (( (p*q)/(keq))*V)/
   (kb*kia*(1 + a/kia + (a*b)/(kb*kia) + (b*ka)/(kb*kia) + 
       (a*b*p)/(kb*kia*kip) + (kq*p)/(kiq*kp) + (a*kq*p)/(kia*kiq*kp) + 
       q/kiq + (b*ka*q)/(kb*kia*kiq) + (p*q)/(kiq*kp) + (b*p*q)/(kib*kiq*kp)
       ));
return v; 
}	

double forbibirandom ( double A, double B , double P, double Q , double V ,double kiA , double kB, double kiB , double kP , double kiP , double kiQ  )  
{
double v;
v=((A*B )*V)/
   (kB*kiA*(1 + A/kiA + (A*B)/(kB*kiA) + B/kiB + P/kiP + Q/kiQ + (P*Q)/(kiQ*kP)));
return v;
}
double revbibirandom ( double A, double B , double P, double Q , double V ,double kiA , double kB, double kiB , double kP , double kiP , double kiQ , double keq ) 
{
double v;
v=(((P*Q)/(keq))*V)/
   (kB*kiA*(1 + A/kiA + (A*B)/(kB*kiA) + B/kiB + P/kiP + Q/kiQ + (P*Q)/(kiQ*kP)));
return v;
}

double fpingpong ( double A , double B , double P , double Q , double V , double kA , double kiA , double kB , double kP ,double kiP , double kQ ,  double kiQ  ) //Mecanisme ping pong A-P, B-Q
{
double v;
v=(A*B*V)/
   (kB*kiA*(A/kiA + (A*B)/(kB*kiA) + (B*kA)/(kB*kiA) + P/kiP + 
       (A*P)/(kB*kiA*kiQ) + (kP*Q)/(kiP*kQ) + (P*Q)/(kiP*kQ))) ;
return v; 
}

double rpingpong ( double A , double B , double P , double Q , double V , double kA , double kiA , double kB , double kP ,double kiP , double kQ ,  double kiQ ,  double keq ) //Mecanisme ping pong A-P, B-Q
{
double v;
v=(((P*Q)/(keq))*V)/
   (kB*kiA*(A/kiA + (A*B)/(kB*kiA) + (B*kA)/(kB*kiA) + P/kiP + 
       (A*P)/(kB*kiA*kiQ) + (kP*Q)/(kiP*kQ) + (P*Q)/(kiP*kQ))) ;
return v; 
}


//void revreac (int nreaction$, int sub[], int prod[] )
void revreac (int nreaction$)
{
if (firsttime==0)
{
for (int c3=0 ;c3<stwide ;c3++)
{
int prod$;
int sub$;
//prod$=prod[arrdcon(nreaction$, c3, stwide)];
//sub$=sub[arrdcon(nreaction$, c3, stwide)];
prod$=prod[nreaction$][c3];
sub$=sub[nreaction$][c3];
int nreaction$$=nreaction$+1;
//sub[arrdcon(nreaction$, c3, stwide)]=prod$;
//prod[arrdcon(nreaction$, c3, stwide)]=sub$;
sub[nreaction$$][c3]=prod$;
prod[nreaction$$][c3]=sub$;

}
revlist[nreaction$]=1;
revlist[nreaction$+1]=-1;
}
}


//Build differentical equations 
void buildydx (double *dydx, double *flx , int startingreaction)
{
for (int nreaction$=startingreaction ; nreaction$ <nflx ; ++nreaction$)
{
int a=0;
while (sub[nreaction$][a] >=0)
{
int n$;
n$=sub[nreaction$][a];
dydx[n$]=dydx[n$]-flx[nreaction$];
a=a+1;
}
a=0;
while (prod[nreaction$][a]>=0)
{
int n$;
n$=prod[nreaction$][a];
dydx[n$]=dydx[n$]+flx[nreaction$];
a=a+1;
}
}
}

int checkcon(double limit)
{
for (int i=0; i<numx; i++) {if (xx[i]>limit){return 1; }}
return 0;
}

void exportparcon()
{
ofstream fi("output/parameterlist");
for(int i=0; i<nNV; i++)
{
fi<<Problem.namepar[i]<<"0="<<Problem.nv[i]<<endl;
}
for(int i=0; i<numx; i++)
{
fi<<Problem.namex[i]<<"0="<<xinit1[i]<<endl;
}
fi.close();
}


double Fit::read(int &t,double &c, char fn[]){
 int i; string aaa;  ifstream fi(fn); string ppp; double value;
  if(!fi.good()) return (1.e12); 
    for (i=0;i<nNV;i++) {fi>>aaa>>namepar[i]>>value; nv[i]=RoundToSignificantDigits(value, 6);}
        for(i=1;;i++) {fi>>par[i]; if(par[i]<0) {par[0]=i; break;}} 
	getline(fi,parstr);getline(fi,parstr);
	for (i=0;i<numx;i++) {fi>>aaa>>namex[i]>>xx[i];}
        for (i=0;i<nflx;i++) fi>>aaa>>namef[i]>>flx[i]; 
		fi >> xi >> t >> c;// if((flx[0]<0.1)||(flx[0]>0.2)) xi += 100.;
	fi.close();
return xi;}


int Fit::write (time_t tf,int& ifn,const double xi0,const double xm , bool flg) const {
         int i; char fn[15]; double xi0$;
         extern int inputfactor;
            if(flg) {if (inputfactor>=0)
     {  
      int i2=inputfactor;
     for(int i=1;;i++) { sprintf(fn,"sdata%i/%i",i2,i);
	   ifstream checkfi(fn);
	   if(!checkfi.good()) { ifn=i; break;}
	   checkfi.close();  
     }} else { 

           for(int i=ifn;;i++) { sprintf(fn,"%i",i);
	   ifstream checkfi(fn);
	   if(!checkfi.good()) { checkfi.close(); ifn=i; break;}
	   checkfi.close();
             }
   }} else {sprintf(fn,"sdata0/%i",ifn);}
    ofstream fi(fn);
    for (i=0;i<nNV;i++) fi<<i<<") "<<setw(9)<<left<<namepar[i]<<" "<<nv[i]<<endl;
	for (i=1; i<par[0]; i++) fi << par[i]<<" "; fi << "-1" << endl;
	fi<<parstr<<endl;
  for (i=0;i<numx;i++) fi<<i<<") "<<setw(9)<<left<<namex[i]<<" "<<xinit1[i]<<endl;
	for (i=0;i<nflx;i++) fi<<i<<") "<<setw(9)<<left<<namef[i]<< " "<<flx[i]<<endl;
	xi0$=RoundToSignificantDigits(xi0, 4);	
	fi << xi0$ <<endl;
	fi.close();cout <<"File saved: "<<ifn << ": xi=" << xi0$ << "; time="<<tf<<endl;	
return ifn;
}

double readmatrix(int row, int column, char fn[]){
 int i; string aaa;  ifstream fi(fn); string ppp; double value;
 for (int irow=0; irow<row;irow++) {getline(fi,ppp);}
 for (int icolumn=0; icolumn<column;icolumn++) {fi>>aaa;}

 fi>>value; 
 return value; 
 
}
string readmatrixstring(int row, int column, char fn[]){
 int i; string aaa;  ifstream fi(fn); string ppp; string name;
 for (int irow=0; irow<row;irow++) {getline(fi,ppp);}
 for (int icolumn=0; icolumn<column;icolumn++) {fi>>aaa;}
 fi>>name; 
 return name; 
 
}


void Parray::init(){
     tk.setk(&nv[e0tk]);
     ta.setk(&nv[e0ta]);
     aldolase.setk2(&nv[aldo_e0]);
     }


int Fit::parameterinterval(const int NP, const int mode ){
    extern int inputfactor;     
        int i; char fn[25], fn1[25], fn2[25],fn3[25],fn4[25];
     int  itmp=0; double tmp=0; 
     int fc=0;
     const int npar=490;
     const int nflx$=163;
     if ((npar<nNV)||(nflx$<nflx)) {cout<<"Warning, not enrough space alocated to storage npar should be at least "<<nNV<<" and nflx$ at least "<<nflx<<endl; return 10000;}
     double static nv$[npar][40000]; 
     double static flx$ [nflx$][40000];
     double static chi [40000];
     double limitchi=30; 
     for(i=1;i<=NP;i++) {
     if(NP==40000){break;}
     if (inputfactor>=0) {sprintf(fn,"sdata%i/%i",inputfactor,i);}
     else {sprintf(fn,"%i",i);} 
     chi[i-1]=Problem.read(itmp,tmp, fn );
     for (int i2=0; i2<nNV; i2++) {nv$[i2][i-1]=nv[i2];}


for (int i2=0; i2<nflx; i2++) {flx$[i2][i-1]=flx[i2]; }
 
     }
sprintf(fn1,"output/par%i.txt",inputfactor);
ofstream par (fn1);
sprintf(fn2,"output/statpar%i.txt",inputfactor);
ofstream fipar (fn2);   
cout<<endl<<NP<<"Total Files"<<endl<<"//////////////Parameter_Variation"<<endl;
limitchi=0;
if (mode!=0){limitchi=get_chilimit(); cout<<"Maximum DeltaChi is "<<limitchi<<endl;}

fipar<<endl<<NP<<" Files"<<endl<<"Parameter_Variation"<<endl;
                double chimin=10000; int chiminf=0;
	        for (int j=0;j<NP;j++) {  if (abs(chi[j])<chimin) {chimin=abs(chi[j]); chiminf=j+1;} }


                cout<<"Bestfit "<<chiminf<<" "<<chimin<<" Maximum_Xi_Selected:"<<limitchi+chimin<<endl;
if (mode==0) {return chiminf;}
                fipar<<"Namepar Min Max  Bestfit"<<endl;

                for (int i=0;i<nNV;i++) { 
			fipar<<endl<<namepar[i]<<" "; 
                        par<<endl<<namepar[i]<<" ";  
                        double mx=nv$[i][0], mn=nv$[i][0];

                fc=0;
	        for (int j=0;j<NP;j++) {

                       if (abs(chi[j])<=limitchi+chimin) 
                      {
                        par<<nv$[i][j]<<" ";
                        fc++;
                        if(nv$[i][j]>mx) {mx=nv$[i][j];}
			else if(nv$[i][j]<mn) {mn=nv$[i][j]; }
                       }
					        }


   fipar  <<mn <<" "<<mx<<" "<<nv$[i][chiminf-1]; 
   par  <<"   "<<nv$[i][chiminf];
                }
fipar<<endl<<fc<<" files selected";
cout<<endl<<fc<<" files selected"<<endl;
fipar.close();
par.close();

return chiminf;

}

//////// Function to round up parameters with a numnber of signficative decimals
double RoundToSignificantDigits(double d, int digits){
    if(d == 0)
        return 0;
    double scale = pow(10, floor(log10(abs(d))) + 1);
   // cout<<scale<<endl;
    //cout<<d<<endl;
    d=d/scale;
   // cout<<d<<endl;
    d=round(d*pow(10,digits))/pow(10,digits);
   // cout<<d<<endl;
    
    return d*scale;
    
}
/////////

double get_chilimit()
{
double chilimit;
int confidence;
while(1<2)
{
cout<<"Select confidence level % (68,95 or 99):"<<endl;
cin>>confidence;
if(confidence==99){chilimit=6.64;break;}
else if (confidence==95){chilimit=3.84;break;}
else if (confidence==68){chilimit=1;break;}
else {cout<<"Value must be 68,95 or 99"<<endl;}
}
return chilimit;
}
