# Supplementary material for: HepatoDyn: A Dynamic Model of Hepatocyte Metabolism That Integrates 13C Isotopomer Data
Source: PLoS Comput Biol. 2016 Apr 28;12(4):e1004899. doi: 10.1371/journal.pcbi.1004899 (PMC4849781; doi:10.1371/journal.pcbi.1004899)
Supplement: S1 Software — The software HepatoDyn (that integrates both the kinetic model and the label propagation model) and its source code. Further information about the software is provided in the readme file packaged with the software. (ZIP) [file pcbi.1004899.s019.zip › Hepatodyn/Ubuntu/con512tpl/enzfn.cpp]

#include <iostream>
#include "nums.hh"
#include "modlab.h"


//---------------------------------------------------------------------------
using namespace std;
void Ldistr::split(double *h6,double *dh6,double *t1,double *dt1,const double vf,const double vr) {
	int k,k1,i; double x;
	for(i=0;i<64;i++) {
		int ifr = (i >> 3); 
		if (ifr==1) k1=4;
		else if (ifr==3) k1=6; 
		else if (ifr==4) k1=1;
		else if (ifr==6) k1=3;
		else k1=ifr;
		k = (i & 7); 
            x = vf*(h6[i]) - vr*(t1[k])*(t1[k1]); 
		dh6[i] -= x; dt1[k] += x;
		dt1[k1] += x;
	}
}

void Ldistr::aldosplit(double *fbp ,double *dfbp, double *grap,double *dgrap, double *dhap,double *ddhap, const double vf,const double vr) {
	int k,k1,i; double x, sum=0;
	for(i=0;i<64;i++) {
		int ifr = (i >> 3); 
		if (ifr==1) k1=4;
		else if (ifr==3) k1=6; 
		else if (ifr==4) k1=1;
		else if (ifr==6) k1=3;
		else k1=ifr;
		k = (i & 7); 
            x = vf*(fbp[i]) - vr*(dhap[k1])*(grap[k]); 
		dfbp[i] -= x;  ddhap[k1] += x;
		dgrap[k] += x ;

	}

}

void Ldistr::aldofbpfr1p(double *fbp ,double *dfbp, double *fr1p ,double *dfr1p , double *grap,double *dgrap, double *gra,double *dgra, const double vf,const double vr) {
	int kdhap,kgrap,kfr1p,kfbp,kgra; double x, sum=0;
	for(kfbp=0;kfbp<64;kfbp++) {
		kdhap = (kfbp >> 3); 
		kgrap = (kfbp & 7); 
        for(kgra=0;kgra<8;kgra++) 
{
       kfr1p=((kdhap<<3)|kgra); 

             x = vf*(fbp[kfbp])*gra[kgra] - vr*(fr1p[kfr1p])*(grap[kgrap]); 
	     dfbp[kfbp] -= x;  dgra[kgra]-=x; 
             dfr1p[kfr1p] += x; dgrap[kgrap] += x ;
}

           
	}

}


void Ldistr::spInvsl(double *h6,double *dh6,double *t1,double *dt1,const double vf,const double tsum) {
    int i,ifr,idh,ig3,j; double x,xb,xt;
    for(i=0;i<64;i++) {
      ig3 = (i&7); idh = (i-ig3);
            x = vf*(h6[i]);

        dh6[i] -= x;
        dt1[ig3] += x;
        xb = x/tsum;
        for (j=0;j<8;j++) {
            xt = xb*t1[j];

        ifr = (idh|j);
        dt1[j] -= xt;
        dh6[ifr] += xt;
        }
    }

}


double Ldistr::csyn(double *coai,double *dcoai,double *oaai,double *doaai,double *dciti,const double v) {
	int i1,i,j,ic; double x,dx,sum;
	for(i=0;i<4;i++) {
		i1=(i<<4); x=coai[i]*v;
                j=0;
		while(j<16) {
	 		dx=x*oaai[j];
			dcoai[i] -= dx; doaai[j] -= dx;
			ic=(j|i1); dciti[ic] += dx;j++; 
                        sum+=dx;
		}

	}
return sum;
}

double Ldistr::thio(double *coai,double *dcoai,double *oaai,double *doaai, double *icit,double *dciti,const double v,const double vr) {
	int i1,i,ic; double x,dx, dy,sum=0;
	for(i=0;i<4;i++) {
		i1=(i<<2); x=coai[i]*v;
                for (int j=0; j<4;j++) {
	 		ic=(j|i1); dy=vr*icit[ic];
                        dx=x*oaai[j];
			dcoai[i] +=-dx+dy; doaai[j] +=- dx+dy;
			dciti[ic] += dx-dy; 
                        sum+=dx-dy;


		}
	}

return sum;
}

void Ldistr::symm (double *s) {
	int io[6]={1, 2, 3,  5,  7,  11};
	int oi[6]={8, 4, 12, 10, 14, 13};
	for(int i=0;i<6;i++) {
		double x=(s[io[i]]+s[oi[i]])/2.;
		s[io[i]]=x;	s[oi[i]]=x;
	}
}
