# Supplementary material for: HepatoDyn: A Dynamic Model of Hepatocyte Metabolism That Integrates 13C Isotopomer Data
Source: PLoS Comput Biol. 2016 Apr 28;12(4):e1004899. doi: 10.1371/journal.pcbi.1004899 (PMC4849781; doi:10.1371/journal.pcbi.1004899)
Supplement: S1 Software — The software HepatoDyn (that integrates both the kinetic model and the label propagation model) and its source code. Further information about the software is provided in the readme file packaged with the software. (ZIP) [file pcbi.1004899.s019.zip › Hepatodyn/Ubuntu/con512tpl/distrkinetic.cpp]

//---------------------------------------------------------------------------
#include <fstream>
#include <iomanip>
#include <iostream>
#include <cmath>
#include "nr.h"
#include "nums.hh"
#include "tk.hh"
#include "nv.hh"
#include "modlab.h"
#include "kineticfunc.hh"
#include "modlab.h"

//Reference numbers for fluxes
const int aatc_f=0,
aatc_r=aatc_f+1,
aatm_f=aatc_r+1,
aatm_r=aatm_f+1,
faco=aatm_r+1,
raco=faco+1,
acoacar=raco+1,
adk_f=acoacar+1,
adk_r=adk_f+1,
aldo0=adk_r+1,
aldo1=aldo0+1,
aldo2=aldo1+1,
aldo3=aldo2+1,
aldo4=aldo3+1,
aldo5=aldo4+1,
aldo6=aldo5+1,
aldo7=aldo6+1,
aspglumtrans_f=aldo7+1,
aspglumtrans_r=aspglumtrans_f+1,
atpase=aspglumtrans_r+1,
atpmtrans_f=atpase+1,
atpmtrans_r=atpmtrans_f+1,
box=atpmtrans_r+1,
citly_f=box+1,
citly_r=citly_f+1,
citmtr_f=citly_r+1,
citmtr_r=citmtr_f+1,
cmdh_f=citmtr_r+1,
cmdh_r=cmdh_f+1,
cndk1_f=cmdh_r+1,
cndk1_r=cndk1_f+1,
cndk2_f=cndk1_r+1,
cndk2_r=cndk2_f+1,
coqhoxi=cndk2_r+1,
cs$=coqhoxi+1,
dic_f=cs$+1,
dic_r=dic_f+1,
enof=dic_r+1,
enor=enof+1,
fasyn=enor+1,
fbasel1=fasyn+1,
pfb2_1=fbasel1+1,
fbasel2=pfb2_1+1,
pfb2_2=fbasel2+1,
fh_f=pfb2_2+1,
fh_r=fh_f+1,
fruhk=fh_r+1,
fruupt_f=fruhk+1,
fruupt_r=fruupt_f+1,
g6phb1=fruupt_r+1,
g6phb2=g6phb1+1,
g6pdh=g6phb2+1,
gapdhf=g6pdh+1,
gapdhr=gapdhf+1,
gk1=gapdhr+1,
gk2=gk1+1,
glcuptakef=gk2+1,
glcuptaker=glcuptakef+1,
gluupt_f=glcuptaker+1,
gluupt_r=gluupt_f+1,
glyc3pcdh_f=gluupt_r+1,
glyc3pcdh_r=glyc3pcdh_f+1,
glyc3pmdh=glyc3pcdh_r+1,
gp_f=glyc3pmdh+1,
gpif=gp_f+1,
gpir=gpif+1,
gpif2=gpir+1,
gpir2=gpif2+1,
gs=gpir2+1,
idh_f=gs+1,
idh_r=idh_f+1,
kdh_f=idh_r+1,
kdh_r=kdh_f+1,
lacupt_f=kdh_r+1,
lacupt_r=lacupt_f+1,
fldh=lacupt_r+1,
rldh=fldh+1,
malic_f=rldh+1,
malic_r=malic_f+1,
malkgmtrans_f=malic_r+1,
malkgmtrans_r=malkgmtrans_f+1,
mmdh_f=malkgmtrans_r+1,
mmdh_r=mmdh_f+1,
mndk_f=mmdh_r+1,
mndk_r=mndk_f+1,
mpyrtrf=mndk_r+1,
mpyrtrr=mpyrtrf+1,
nadhdh=mpyrtrr+1,
pc_f=nadhdh+1,
pc_r=pc_f+1,
pdhl=pc_r+1,
cpepck_f=pdhl+1,
cpepck_r=cpepck_f+1,
pfkl1=cpepck_r+1,
pfk2_1=pfkl1+1,
pfkl2=pfk2_1+1,
pfk2_2=pfkl2+1,
pgkf=pfk2_2+1,
pgkr=pgkf+1,
pglm_f=pgkr+1,
pglm_r=pglm_f+1,
pgmf=pglm_r+1,
pgmr=pgmf+1,
pgndh_f=pgmr+1,
pimtr=pgndh_f+1,
piuptake=pimtr+1,
pyruptake_f=piuptake+1,
pyruptake_r=pyruptake_f+1,
pkl=pyruptake_r+1,
ppase=pkl+1,
rpi_f=ppase+1,
rpi_r=rpi_f+1,
rul5pepi_f=rpi_r+1,
rul5pepi_r=rul5pepi_f+1,
scs_f=rul5pepi_r+1,
scs_r=scs_f+1,
sdh_f=scs_r+1,
sdh_r=sdh_f+1,
transaldo1=sdh_r+1,
transaldo2=transaldo1+1,
transaldo3=transaldo2+1,
transaldo4=transaldo3+1,
timf=transaldo4+1,
timr=timf+1,
tk1=timr+1,
tk1_r=tk1+1,
tk2_f=tk1_r+1,
tk2_r=tk2_f+1,
tk3_f=tk2_r+1,
tk3_r=tk3_f+1,
tk4=tk3_r+1,
tk5=tk4+1,
tk6=tk5+1,
transa_f=tk6+1,
transa_r=transa_f+1,
trik=transa_r+1,
ugt_f=trik+1,
ugt_r=ugt_f+1,
nflx=ugt_r+1;


// reference numbers for parameters:


const int aatc_v= 0,  
aatc_keq= aatc_v +1,
aatc_kasp=aatc_keq +1,
aatc_kiasp= aatc_kasp +1,
aatc_kkg= aatc_kiasp +1,
aatc_koaa= aatc_kkg +1,
aatc_kioaa= aatc_koaa +1,
aatc_kglu= aatc_kioaa +1, 
aatc_kiglu= aatc_kglu +1,
aatm_v= aatc_kiglu +1,
aatm_keq= aatm_v +1,
aatm_kasp=aatm_keq +1,
aatm_kiasp= aatm_kasp +1,
aatm_kkg= aatm_kiasp +1,
aatm_koaa= aatm_kkg +1,
aatm_kioaa= aatm_koaa +1,
aatm_kglu= aatm_kioaa +1,
aatm_kiglu= aatm_kglu +1,
aco_v=aatm_kiglu+1,
aco_kcit=aco_v+1, 
aco_kicit=aco_kcit+1, 
aco_keq=aco_kicit+1,
acoacar_v=aco_keq+1, 
acoacar_katp=acoacar_v+1, 
acoacar_kacoa=acoacar_katp +1, 
acoacar_kco2=acoacar_kacoa +1, 
acoacar_kcit=acoacar_kco2 +1, 
acoacar_kpalm=acoacar_kcit +1,
adk_v= acoacar_kpalm +1, 
adk_keq=adk_v +1, 
adk_kiamp=adk_keq +1, 
adk_katp=adk_kiamp +1, 
adk_kiatp=adk_katp +1, 
adk_kadp=adk_kiatp +1, 
adk_kiadp=adk_kadp +1,
aldo_e0=adk_kiadp+1,
aldo_k=aldo_e0 +1,
aspglumtrans_v= aldo_k +1,
aspglumtrans_kimasp=aspglumtrans_v +1,
aspglumtrans_kcglu= aspglumtrans_kimasp +1,
aspglumtrans_kicglu= aspglumtrans_kcglu +1,
aspglumtrans_kmglu= aspglumtrans_kicglu +1,
aspglumtrans_kimglu= aspglumtrans_kmglu +1,
aspglumtrans_kicasp= aspglumtrans_kimglu +1, 
aspglumtrans_keq = aspglumtrans_kicasp +1,
atpase_k=aspglumtrans_keq+1,
atpasse_katp=atpase_k+1,
atpmtrans_v =atpasse_katp+1, 
atpmtrans_keq=atpmtrans_v+1,
atpmtrans_kmatp=atpmtrans_keq+1, 
atpmtrans_kimatp=atpmtrans_kmatp+1, 
atpmtrans_kcadp=atpmtrans_kimatp+1, 
atpmtrans_kcatp=atpmtrans_kcadp+1, 
atpmtrans_kicatp=atpmtrans_kcatp+1, 
atpmtrans_kmadp=atpmtrans_kicatp+1, 
atpmtrans_kimadp=atpmtrans_kmadp+1,
box_v=atpmtrans_kimadp+1, 
box_kpalm=box_v+1, 
box_kcoa=box_kpalm+1, 
box_kcoq=box_kcoa+1, 
box_knad=box_kcoq+1, 
box_katp=box_knad+1,
box_kmalcoa=box_katp +1,
citly_v=box_kmalcoa +1, 
citly_kcit=citly_v +1, 
citly_katp=citly_kcit+1, 
citly_kcoa=citly_katp +1, 
citly_keq=citly_kcoa +1, 
citly_kacoa=citly_keq +1, 
citly_koaa=citly_kacoa +1, 
citly_kadp=citly_koaa +1, 
citly_kpi =citly_kadp +1,
citmtr_v=citly_kpi +1,
citmtr_kimcit=citmtr_v +1,
citmtr_kcmal=citmtr_kimcit +1, 
citmtr_kicmal=citmtr_kcmal +1, 
citmtr_kmmal=citmtr_kicmal +1, 
citmtr_kimmal=citmtr_kmmal +1, 
citmtr_kiccit=citmtr_kimmal +1, 
citmtr_keq=citmtr_kiccit +1, 
cmdh_v=  citmtr_keq  +1, 
cmdh_keq=cmdh_v +1, 
cmdh_kmal=cmdh_keq +1, 
cmdh_kimal=cmdh_kmal +1, 
cmdh_knad=cmdh_kimal +1, 
cmdh_kinad=cmdh_knad +1, 
cmdh_koaa=cmdh_kinad +1, 
cmdh_kioaa=cmdh_koaa +1, 
cmdh_knadh=cmdh_kioaa +1, 
cmdh_kinadh=cmdh_knadh +1,
cndk_v=cmdh_kinadh+1,
cndk_katp=cndk_v+1, 
cndk_kiatp=cndk_katp+1,
cndk_kgdp=cndk_kiatp+1, 
cndk_kgtp=cndk_kgdp+1, 
cndk_kigtp=cndk_kgtp+1, 
cndk_kadp=cndk_kigtp+1,
cndk_kiadp=cndk_kadp+1, 
cndk_kudp=cndk_kiadp+1, 
cndk_kutp=cndk_kudp+1, 
cndk_kiutp=cndk_kutp+1, 
cndk_keq=cndk_kiutp+1,
coqhoxi_k=cndk_keq+1,
cs_v=+1+ coqhoxi_k,
cs_kiacoa=cs_v+1, 
cs_koaa =cs_kiacoa+1, 
cs_kioaa=cs_koaa+1,
cs_kicit=cs_kioaa+1,
dic_V=cs_kicit +1,
dic_keq=dic_V +1, 
dic_kimmal=dic_keq +1,
dic_kcpi=dic_kimmal +1,
dic_kicpi=dic_kcpi +1, 
dic_kmpi=dic_kicpi +1,
dic_kimpi=dic_kmpi +1, 
dic_kicmal = dic_kimpi +1,
eno_v=dic_kicmal+1, 
eno_kpg2 =eno_v+1 , 
eno_kpep=eno_kpg2+1, 
eno_keq=eno_kpep+1 ,
fasyn_v=eno_keq +1,
fasyn_kmalcoA=fasyn_v +1, 
fasyn_kcacoa=fasyn_kmalcoA +1, 
fasyn_knadph=fasyn_kcacoa +1,
fbpasel1_v=fasyn_knadph+1,
fbpasel2_v=fbpasel1_v+1,
fbpasel_kfru16bp=fbpasel2_v+1,
fbpasel_kamp=fbpasel_kfru16bp+1, 
fbpasel_namp =fbpasel_kamp+1 , 
fbpasel_kifru26bp=fbpasel_namp+1,
pfb2_factor=fbpasel_kifru26bp+1, 
pfb2_kdpfru26bp=pfb2_factor+1, 
pfb2_kidpfru6p=pfb2_kdpfru26bp+1, 
pfb2_kpfru26bp=pfb2_kidpfru6p+1, 
pfb2_kipfru6p=pfb2_kpfru26bp+1,
pfb2_p=pfb2_kipfru6p+1,
fh_v=pfb2_p +1, 
fh_keq=fh_v +1, 
fh_kfum=fh_keq +1, 
fh_kmal =fh_kfum +1,
fruhk_v=fh_kmal+1, 
fruk_kfru=fruhk_v+1, 
fruk_kiatp=fruk_kfru+1, 
fruk_kifru=fruk_kiatp+1,
fruupt_v=fruk_kifru+1, 
fruupt_kfru=fruupt_v+1, 
fruupt_keq=fruupt_kfru+1,
Vg6p=fruupt_keq+1, 
g6phb2_v=Vg6p+1,
Kg6p=g6phb2_v+1,
g6pdh_v=Kg6p+1, 
g6pdh_knadp= g6pdh_v+1,
g6pdh_kinadp=g6pdh_knadp+1, 
g6pdh_kg6p=g6pdh_kinadp+1,
g6pdh_kig6p=g6pdh_kg6p+1, 
g6pdh_knadph=g6pdh_kig6p+1,
g6pdh_kinadph=g6pdh_knadph+1,
g6pdh_kpgn=g6pdh_kinadph+1,
g6pdh_kipgn=g6pdh_kpgn+1,
gapdh_v=g6pdh_kipgn+1, 
gapdh_keq=gapdh_v+1, 
gapdh_kgrap=gapdh_keq+1, 
gapdh_knad= gapdh_kgrap+1, 
gapdh_knadh=gapdh_knad+1, 
gapdh_kpi=gapdh_knadh+1, 
gapdh_kbpg13=gapdh_kpi+1,
gk1_v=gapdh_kbpg13+1,
gk2_v=gk1_v+1,
gk_nGlc= gk2_v+1, 
gk_katp= gk_nGlc+1,
gk_kglc= gk_katp+1, 
gk_kgkrpFru6p= gk_kglc+1, 
gk_kgkrpGlc=gk_kgkrpFru6p+1, 
gK_ngkrp= gk_kgkrpGlc+1 ,   
gk_bgkrp=gK_ngkrp+1,
gk_kfru1p=gk_bgkrp+1,
glcuptake_V= gk_kfru1p+1,
glcuptake_kglc = glcuptake_V+1,
glcuptake_keq=glcuptake_kglc+1,
gluupt_v=glcuptake_keq+1,
gluupt_kglu=gluupt_v +1,
gluupt_keq=gluupt_kglu +1,
glyc3pcdh_v=gluupt_keq +1,
glyc3pcdh_knad=glyc3pcdh_v +1,
glyc3pcdh_kinad=glyc3pcdh_knad +1,
glyc3pcdh_kglyc3p=glyc3pcdh_kinad +1,
glyc3pcdh_kiglyc3p=glyc3pcdh_kglyc3p +1,
glyc3pcdh_kdhap=glyc3pcdh_kiglyc3p +1,
glyc3pcdh_kidhap=glyc3pcdh_kdhap +1,
glyc3pcdh_knadh=glyc3pcdh_kidhap +1,
glyc3pcdh_kinadh=glyc3pcdh_knadh +1,
glyc3pcdh_keq=glyc3pcdh_kinadh +1,
glyc3pmdh_v=glyc3pcdh_keq+1, 
glyc3pmdh_kglyc3p=glyc3pmdh_v+1, 
glyc3pmdh_kiglyc3p=glyc3pmdh_kglyc3p+1,
glyc3pmdh_kcoq=glyc3pmdh_kiglyc3p+1,
gp_v=glyc3pmdh_kcoq+1,
gp_kglycdp=gp_v+1,
gp_kglycp=gp_kglycdp+1,
gp_kpdp=gp_kglycp+1,
gp_kpp=gp_kpdp+1,
gp_kampdpa=gp_kpp+1,
gp_kampdpbase=gp_kampdpa+1,
gp_kampdpmax=gp_kampdpbase+1,
gp_kglcpi=gp_kampdpmax+1,
gp_p=gp_kglcpi+1,
gpi_v=gp_p+1, 
gpi2_v=gpi_v+1, 
gpi_kg6p=gpi2_v+1, 
gpi_kf6p=gpi_kg6p+1, 
gpi_keq=gpi_kf6p+1,
gs_v=gpi_keq+1,
gs_k1dp=gs_v +1,
gs_k2dp= gs_k1dp+1,
gs_k1p=gs_k2dp +1,
gs_k2p= gs_k1p +1,
gs_p=gs_k2p+1,
idh_v= gs_p+1, 
idh_keq =idh_v+1, 
idh_kicit=idh_keq +1 , 
idh_knad= idh_kicit+1, 
idh_kkg = idh_knad+1  , 
idh_kco2=idh_kkg+1 , 
idh_knadh =idh_kco2+1,
kdh_v= +1+ idh_knadh , 
kdh_keq= +1+ kdh_v , 
kdh_kkg= +1+ kdh_keq , 
kdh_knad= +1+ kdh_kkg , 
kdh_kcoa= +1+ kdh_knad , 
kdh_ksucoa= +1+ kdh_kcoa ,  
kdh_knadh= +1+ kdh_ksucoa , 
kdh_kco2= +1+ kdh_knadh, 
lacupt_v=kdh_kco2+1 , 
lacupt_klac=lacupt_v+1, 
lacupt_keq=lacupt_klac+1,
pyruptake_kpyr=lacupt_keq+1,
ldh_v=pyruptake_kpyr+1, 
ldh_knad= ldh_v+1,
ldh_kinad=+1+ldh_knad, 
ldh_klac=+1+ldh_kinad, 
ldh_kilac=+1+ldh_klac, 
ldh_kpyr=+1+ldh_kilac, 
ldh_kipyr=+1+ldh_kpyr , 
ldh_knadh= ldh_kipyr+1, 
ldh_kinadh=+1+ ldh_knadh , 
ldh_keq=ldh_kinadh+1,
malic_v=ldh_keq+1,
malic_keq=malic_v+1, 
malic_knadp=malic_keq+1,
malic_kmal=malic_knadp+1,
malic_knadph=malic_kmal+1,
malic_kco2=malic_knadph+1,
malic_kpyr=malic_kco2+1,
malkgmtrans_v=malic_kpyr +1,
malkgmtrans_keq=malkgmtrans_v +1,
malkgmtrans_kimkg=malkgmtrans_keq +1,
malkgmtrans_kcmal=malkgmtrans_kimkg +1,
malkgmtrans_kicmal=malkgmtrans_kcmal +1,
malkgmtrans_kmmal=malkgmtrans_kicmal +1,
malkgmtrans_kimmal=malkgmtrans_kmmal +1,
malkgmtrans_kickg=malkgmtrans_kimmal +1,
mmdh_v=malkgmtrans_kickg  +1,
mmdh_keq=mmdh_v +1, 
mmdh_kmal=mmdh_keq +1,
mmdh_kimal=mmdh_kmal +1, 
mmdh_knad=mmdh_kimal +1, 
mmdh_kinad=mmdh_knad +1, 
mmdh_koaa=mmdh_kinad +1, 
mmdh_kioaa=mmdh_koaa +1, 
mmdh_knadh=mmdh_kioaa +1, 
mmdh_kinadh=mmdh_knadh +1,
mndk_v= mmdh_kinadh  +1, 
mndk_keq= mndk_v +1, 
mndk_katp= mndk_keq +1, 
mndk_kiatp= mndk_katp +1, 
mndk_kgdp=mndk_kiatp+1 , 
mndk_kgtp=mndk_kgdp  +1, 
mndk_kigtp= mndk_kgtp +1, 
mndk_kadp= mndk_kigtp +1, 
mndk_kiadp= mndk_kadp +1,
mpyrtr_v=mndk_kiadp +1,
fmpyrtr_keq=mpyrtr_v +1, 
mpyrtr_kpyr=fmpyrtr_keq+1,
mpyrtr_kimal=mpyrtr_kpyr+1,
nadhdh_k=mpyrtr_kimal+1,
pc_v=nadhdh_k +1,
pc_keq=pc_v +1, 
pc_beta= pc_keq +1, 
pc_kpyr=pc_beta +1, 
pc_katp= pc_kpyr +1, 
pc_kco2=pc_katp +1, 
pc_kadp=pc_kco2 +1, 
pc_koaa=pc_kadp +1, 
pc_kpi=pc_koaa +1, 
pc_kacoa= pc_kpi+1, 
pdh_v=pc_kacoa+1, 
pdh_kcoa=pdh_v+1, 
pdh_knad=pdh_kcoa+1, 
pdh_kpyr=pdh_knad+1, 
pdh_kinadh=pdh_kpyr+1, 
pdh_kiacoa=pdh_kinadh+1, 
pdh_alfadp=pdh_kiacoa+1, 
pdh_alfap=pdh_alfadp+1,
pdh_p=pdh_alfap+1, 
cpepck_v=pdh_p +1,
cpepck_keq=cpepck_v+1,
cpepck_koaa=cpepck_keq +1,
cpepck_kioaa=cpepck_koaa +1,
cpepck_kgtp=cpepck_kioaa +1,
cpepck_kpep=cpepck_kgtp+1,
cpepck_kgdp=cpepck_kpep+1, 
cpepck_kco2=cpepck_kgdp+1,
pfkl_v= cpepck_kco2+1, 
pfkl2_v=pfkl_v+1, 
pfkl_katp=pfkl2_v+1, 
pfkl_kfru6p=pfkl_katp+1, 
pfkl_kifru6p=pfkl_kfru6p+1, 
pfkl_kfru26bp=pfkl_kifru6p+1,
pfk2_v=pfkl_kfru26bp +1,    
pfk2_2_v=pfk2_v +1,  
pfk2_ndp=pfk2_2_v +1,  
pfk2_np=pfk2_ndp +1,   
pfk2_kdpatp=pfk2_np +1, 
pfk2_kpatp=pfk2_kdpatp +1, 
pfk2_kdpfru6p=pfk2_kpatp +1, 
pfk2_kpfru6p=pfk2_kdpfru6p +1, 
pfk2_kicit=pfk2_kpfru6p +1, 
pfk2_kipep=pfk2_kicit +1, 
pfk2_p=pfk2_kipep +1, 
pgk_v= pfk2_p+1,
pgk_keq = +1 + pgk_v,
pgk_kadp= +1 + pgk_keq,
pgk_kibpg13= +1+ pgk_kadp, 
pgk_kiadp= +1+ pgk_kibpg13, 
pgk_katp =+1+ pgk_kiadp, 
pgk_kiatp=+1+ pgk_katp, 
pgk_kipg3=+1+ pgk_kiatp, 
pglm_v=pgk_kipg3+1,
pglm_keq= pglm_v+1,
pglm_kglc1p=pglm_keq +1, 
pglm_kglc6p=pglm_kglc1p +1,
pgm_v=pglm_kglc6p+1,
pgm_kpg3 =pgm_v+1, 
pgm_kpg2=pgm_kpg3+1, 
pgm_keq=pgm_kpg2+1,
pgndh_v=pgm_keq+1,
pgndh_knadp=pgndh_v+1,
pgndh_kinadp=pgndh_knadp+1,
pgndh_kpgn=pgndh_kinadp+1, 
pgndh_kipgn=pgndh_kpgn+1,
pgndhknadph=pgndh_kipgn+1,
pgndh_kinadph=pgndhknadph+1,
pgndhkrul5p=pgndh_kinadph+1,
pgndhkirul5p=pgndhkrul5p+1,
pimtr_v=pgndhkirul5p+1,
pimtr_keq=pimtr_v +1,
pimtr_kcpi=pimtr_keq +1,
pimtr_kmpi=pimtr_kcpi +1,
piuptake_vmaxaparent=pimtr_kmpi +1,
piuptake_keq=piuptake_vmaxaparent  +1,
piuptake_kpi=piuptake_keq +1,
pk_v=piuptake_kpi +1,
pk_p=pk_v +1,
pk_kadp=pk_p +1,
pk_ndppep=pk_kadp +1,
pk_nppep=pk_ndppep +1, 
pk_alfadpbase=pk_nppep +1,
pk_alfapbase=pk_alfadpbase +1,
pk_kdpfru16bp=pk_alfapbase +1,
pk_kpfru16bp=pk_kdpfru16bp +1,
pk_nfru16bp=pk_kpfru16bp +1,
pk_kminpep=pk_nfru16bp +1,
pk_kdppep=pk_kminpep +1,
pk_kppep=pk_kdppep +1,
pk_alfaend=pk_kppep +1,
pk_alfadp=pk_alfaend +1,
pk_alfap=pk_alfadp +1,
pk_kipyr=pk_alfap +1,
ppase_v=pk_kipyr+1,
ppase_kppi=ppase_v+1,
rpi_v=ppase_kppi +1, 
rpi_keq=rpi_v +1, 
rpi_krul5p=rpi_keq +1, 
rpi_krib5p=rpi_krul5p +1, 
rpi_kipgn=rpi_krib5p +1,
rul5pepi_v=rpi_kipgn +1, 
rul5pepi_keq=rul5pepi_v +1, 
rul5pepi_krul5p=rul5pepi_keq +1, 
rul5pepi_kxyl5p=rul5pepi_krul5p +1,
scs_v=rul5pepi_kxyl5p  +1, 
scs_keq= scs_v  +1, 
scs_ksucoa= scs_keq  +1, 
scs_kgdp= scs_ksucoa +1, 
scs_kpi= scs_kgdp +1, 
scs_ksuc= scs_kpi +1, 
scs_kcoa= scs_ksuc +1, 
scs_kgtp= scs_kcoa  +1, 
sdh_v =scs_kgtp +1, 
sdh_keq=sdh_v +1, 
sdh_kicoq=sdh_keq +1, 
sdh_ksuc=sdh_kicoq +1, 
sdh_kisuc=sdh_ksuc +1, 
sdh_kfum=sdh_kisuc +1, 
sdh_kifum=sdh_kfum +1, 
sdh_kicoqh=sdh_kifum +1,
e0ta=sdh_kicoqh+1, 
kdEa=e0ta+1, 
kdFa=kdEa+1, 
kdGa=kdFa+1, 
kcfg=kdGa+1,
tim_v=kcfg+1, 
tim_kdhap=+1+tim_v , 
tim_kgrap= tim_kdhap+1, 
tim_keq =tim_kgrap +1,
e0tk=tim_keq+1, 
kdx5=e0tk+1,
kdg3=kdx5+1,
kdr5=kdg3+1, 
kdf6=kdr5+1, 
kcef=kdf6+1, 
kcfe=kcef+1,
transa_v=kcfe+1,
transa_kg=transa_v+1,
transa_kglu=transa_kg+1,
transa_keq=transa_kglu+1,
transa_kiasp=transa_keq+1,
trik_v=transa_kiasp+1,
trik_kiatp= trik_v+1, 
trik_kgra=trik_kiatp +1, 
trik_kigra=trik_kgra +1,
ugt_v=trik_kigra+1, 
ugt_keq=ugt_v +1, 
ugt_kutp=ugt_keq +1, 
ugt_kiutp=ugt_kutp +1, 
ugt_kglc1p=ugt_kiutp +1, 
ugt_kiglc1p=ugt_kglc1p +1, 
ugt_kppi=ugt_kiglc1p +1, 
ugt_kippi=ugt_kppi +1, 
ugt_kudpglc=ugt_kippi +1, 
ugt_kiudpglc=ugt_kudpglc +1,
nNV=ugt_kiudpglc+1;

// reference numbers for variables:
const int namp=0,
nbpg13=namp+1,
ncacoa=nbpg13+1,
ncadp=ncacoa+1,
ncasp=ncadp+1,
ncatp=ncasp+1,
nccit=ncatp+1,
nccoa=nccit+1,
ncfru=nccoa+1,
ncgdp=ncfru+1,
ncglc=ncgdp+1,
ncglu=ncglc+1,
ncgtp=ncglu+1,
nckg=ncgtp+1,
nlac=nckg+1,
ncmal=nlac+1,
ncnad=ncmal+1,
ncnadh=ncnad+1,
ncoaa=ncnadh+1,
ncoq=ncoaa+1,
ncoqh=ncoq+1,
ncpalm=ncoqh+1,
ncpi=ncpalm+1,
ncpyr=ncpi+1,
ndhap=ncpyr+1,
ne4p=ndhap+1,
nefru=ne4p+1,
negluc=nefru+1,
neglut=negluc+1,
nelac=neglut+1,
nepyr=nelac+1,
nfru16bp=nepyr+1,
nfru1p=nfru16bp+1,
nfru26bp=nfru1p+1,
nfru26bp_b=nfru26bp+1,
nfru6p=nfru26bp_b+1,
nfru6p_b=nfru6p+1,
nmfum=nfru6p_b+1,
nglc1p=nmfum+1,
nglc6p=nglc1p+1,
nglc6p_b=nglc6p+1,
nglyc3p=nglc6p_b+1,
nglyglc=nglyc3p+1,
ngra=nglyglc+1,
ngrap=ngra+1,
nmacoa=ngrap+1,
nmadp=nmacoa+1,
nmalcoa=nmadp+1,
nmasp=nmalcoa+1,
nmatp=nmasp+1,
nmcit=nmatp+1,
nmcoa=nmcit+1,
nmgdp=nmcoa+1,
nmglu=nmgdp+1,
nmgtp=nmglu+1,
nmicit=nmgtp+1,
nmkg=nmicit+1,
nmmal=nmkg+1,
nmnad=nmmal+1,
nmnadh=nmnad+1,
nmoaa=nmnadh+1,
nmpi=nmoaa+1,
nmpyr=nmpi+1,
nnadp=nmpyr+1,
nnadph=nnadp+1,
ncpep=nnadph+1,
npg2=ncpep+1,
npg3=npg2+1,
npgn=npg3+1,
nppi=npgn+1,
nrib5p=nppi+1,
nrul5p=nrib5p+1,
nsed7p=nrul5p+1,
nsuc=nsed7p+1,
nsucoa=nsuc+1,
nudp=nsucoa+1,
nudpglc=nudp+1,
nutp=nudpglc+1,
nxyl5p=nutp+1,
numx=nxyl5p+1;

double dt,xx[numx],flx[nflx],fluxes[nflx],dydxsum;
double xm0,nv1[nNV],nv2[nNV],xinit1[numx],xinit2[numx];

//Constant species
 double mco2=5; 
 double cco2=5;
 
Fit Problem(nNV);
 int Parray::par[nNV];
 string Parray::namepar[nNV], Parray::namef[nflx], Parray::namex[numx];
 const int stwide=10;
int sub[nflx][10];
int prod[nflx][10];
int smatrix[numx][500];
int firsttime=0;
bool ssflg; 
int revlist[nflx];
int revnumber;
	


int comp[numx];
using namespace std;
double gp_vmaxdp,gp_vmaxp,gp_vdp,gp_vp;
double pk_fp, pk_fdp, pk_alfafp,pk_alfafdp,pk_pfdp, pk_ppep,pk_kdpep,pk_vdp, pk_vp; 

void Ldistr::definecompartment()
{
const int cyto=1, mito=2, extm=3;
comp[ncglc]=cyto; 
comp[ nglc6p]=cyto ; 
comp[nglc6p_b ]=cyto; 
comp[ nfru6p ]=cyto; 
comp[ nfru6p_b  ]=cyto; 
comp[ ncatp]=cyto; 
comp[ nfru26bp]=cyto; 
comp[nfru26bp_b]=cyto; 
comp[ namp ]=cyto; 
comp[  nfru16bp]=cyto; 
comp[ ndhap]=cyto; 
comp[ ngrap ]=cyto; 
comp[ncnad]=cyto; 
comp[ ncnadh]=cyto; 
comp[ ncpi]=cyto; 
comp[ nbpg13]=cyto; 
comp[ npg3 ]=cyto; 
comp[ ncadp ]=cyto; 
comp[ npg2 ]=cyto; 
comp[ ncpyr ]=cyto; 
comp[nlac ]=cyto; 
comp[ nmpyr]=mito; 
comp[ nmcoa]=mito; 
comp[nmnad]=mito; 
comp[nmnadh]=mito; 
comp[nmacoa]=mito; 
comp[ nmoaa]=mito; 
comp[  nmcit ]=mito; 
comp[ nmicit ]=mito; 
comp[ nmkg  ]=mito; 
comp[ nsucoa ]=mito; 
comp[ nmgdp]=mito; 
comp[ nmgtp ]=mito; 
comp[  nmpi ]=mito; 
comp[ nsuc ]=mito; 
comp[ nmfum  ]=mito; 
comp[ ncoq]=mito; 
comp[ ncoqh ]=mito; 
comp[ nmmal ]=mito; 
comp[ ncmal ]=cyto; 
comp[ ncoaa ]=cyto; 
comp[ nckg]=cyto; 
comp[ ncasp]=cyto; 
comp[ ncglu]=cyto; 
comp[ nmglu ]=mito; 
comp[nmasp ]=mito; 
comp[ nmatp]=mito; 
comp[ nmadp]=mito; 
comp[ ncgtp]=cyto; 
comp[ ncgdp]=cyto; 
comp[ nglc1p ]=cyto;
 comp[ nutp]=cyto;
 comp[ nudp]=cyto;
 comp[ nppi ]=cyto;
 comp[ nudpglc]=cyto;
 comp[ nglyglc ]=extm;
 comp[ nnadph]=cyto;
 comp[ nnadp]=cyto;
 comp[ npgn  ]=cyto;
 comp[ nrul5p]=cyto;
 comp[ nrib5p]=cyto;
 comp[ nxyl5p]=cyto;
 comp[nsed7p]=cyto;
 comp[ ne4p]=cyto;
 comp[ ncpep]=cyto;
 comp[ nccit ]=cyto; 
comp[ nccoa]=cyto; 
comp[ ncacoa]=cyto;
 comp[ ncpalm]=cyto;
 comp[ nglyc3p]=cyto;
 comp[ nmalcoa]=cyto;
 comp[ ncfru]=cyto;
 comp[ nfru1p]=cyto;
 comp[ ngra]=cyto; 
comp[nelac]=extm; 
comp[ negluc]=extm; 
comp[nefru]=extm; 
comp[neglut]=extm; 
comp[nepyr]=extm; 

//Label
gly.complab=extm ;
pep.complab=cyto ;
coa.complab= mito;
mal.complab=cyto ;
glu.complab=extm ;
gl.complab=extm ;
lac.complab=extm ;
g3.complab=cyto ;
e4.complab=cyto ;
oa.complab=mito ;
oa1.complab=cyto ;
fum.complab=mito ;
pyr.complab=cyto ;
pyrm.complab= mito;
cit.complab=mito ;
cit1.complab=cyto ;
akg.complab= mito;
akg1.complab=cyto ;
s7.complab=cyto ;
f6.complab=cyto ;
r5.complab=cyto ;
fbp.complab=cyto ;
f6b.complab=cyto ;
suc$.complab=mito ;
mmal$.complab=mito ;
cacoa$.complab=cyto ;
fr.complab=extm ;
fr1p.complab=cyto ;
gra$.complab=cyto ;
clac$.complab=cyto ;
sucoa$.complab=mito ;
pg.complab=cyto ;
pg3$.complab=cyto ;
pg2$.complab=cyto ;
bpg13$.complab=cyto ;
dhap$.complab=cyto ;
glc6p$.complab=cyto ;
glc6p_b$.complab=cyto;
udpglc$.complab=cyto ;
glc1p$.complab= cyto;
icit$.complab=mito ;
cfr.complab= cyto;
cglc$.complab=cyto ;
f26a.complab= cyto;
f26b.complab=cyto ;
cglu$.complab=cyto ;
mglu.complab= mito;
casp$.complab=cyto ;
masp.complab= mito;
rul5p$.complab=cyto ;
xyl5p$.complab= cyto;
glyc3p$.complab=cyto;
expyr.complab=extm;
}

void Ldistr::setstm()
{
extern int firsttime;
definecompartment();
for(int i=0;i<nflx;i++){revlist[i]=0;}
for (int c1=0; c1<nflx; c1++)
{
for (int c2=0; c2<10; c2++)
{
sub[c1][c2]=-1;
prod[c1][c2]=-1;
}
}
firsttime=0;
//glcuptake
sub[glcuptakef][0]=negluc;
prod[glcuptakef][0]=ncglc;
revreac(glcuptakef);
//gk1
sub[gk1][0]=ncglc;
sub[gk1][1]=ncatp;
prod[gk1][0]=nglc6p;
prod[gk1][1]=ncadp;

//gk2
sub[gk2][0]=ncglc;
sub[gk2][1]=ncatp;
prod[gk2][0]=nglc6p_b;
prod[gk2][1]=ncadp;
//g6phb1
sub[g6phb1][0]=nglc6p;
prod[g6phb1][0]=ncglc;
prod[g6phb1][1]=ncpi;
//g6phb2
sub[g6phb2][0]=nglc6p_b;
prod[g6phb2][0]=ncglc;
prod[g6phb2][1]=ncpi;
//gpif
sub[gpif][0]=nglc6p;
prod[gpif][0]=nfru6p;
revreac(gpif);
//gpif2
sub[gpif2][0]=nglc6p_b;
prod[gpif2][0]=nfru6p_b;
revreac(gpif2);
//pfkl1
sub[pfkl1][0]=nfru6p;
sub[pfkl1][1]=ncatp;
prod[pfkl1][0]=nfru16bp;
prod[pfkl1][1]=ncadp;
//pfkl2
sub[pfkl2][0]=nfru6p_b;
sub[pfkl2][1]=ncatp;
prod[pfkl2][0]=ncadp;
prod[pfkl2][1]=nfru16bp;
//fbasel1
sub[fbasel1][0]=nfru16bp;
prod[fbasel1][0]=nfru6p;
prod[fbasel1][1]=ncpi;
//fbasel2
sub[fbasel2][0]=nfru16bp;
prod[fbasel2][0]=nfru6p_b;
prod[fbasel2][1]=ncpi;
//pfk2_1
sub[pfk2_1][0]=nfru6p;
sub[pfk2_1][1]=ncatp;
prod[pfk2_1][0]=nfru26bp;
prod[pfk2_1][1]=ncadp;
//pfb2_1
sub[pfb2_1][0]=nfru26bp;
prod[pfb2_1][0]=nfru6p;
prod[pfb2_1][1]=ncpi;
//pfk2_2
sub[pfk2_2][0]=nfru6p_b;
sub[pfk2_2][1]=ncatp;
prod[pfk2_2][0]=nfru26bp_b;
prod[pfk2_2][1]=ncadp;
//pfb2_2
sub[pfb2_2][0]=nfru26bp_b;
prod[pfb2_2][0]=nfru6p_b;
prod[pfb2_2][1]=ncpi;
//aldo
sub[aldo0][0]=nfru16bp;
prod[aldo0][0]=ndhap;
prod[aldo0][1]=ngrap;
revreac(aldo0);
sub[aldo2][0]=nfru1p;
prod[aldo2][0]=ndhap;
prod[aldo2][1]=ngra;
revreac(aldo2);
sub[aldo4][0]=nfru16bp;
sub[aldo4][1]=ngra;
prod[aldo4][0]=nfru1p;
prod[aldo4][1]=ngrap;
revreac(aldo4);

//timf
sub[timf][0]=ndhap;
prod[timf][0]=ngrap;
revreac(timf);
//gapdhf
sub[gapdhf][0]=ncnad;
sub[gapdhf][1]=ncpi;
sub[gapdhf][2]=ngrap;
prod[gapdhf][0]=ncnadh;
prod[gapdhf][1]=nbpg13;
revreac(gapdhf); 
//pgkf
sub[pgkf][0]=nbpg13;
sub[pgkf][1]=ncadp;
prod[pgkf][0]=ncatp;
prod[pgkf][1]=npg3;
revreac(pgkf);
//pgmf
sub[pgmf][0]=npg3;
prod[pgmf][0]=npg2;
revreac(pgmf); 
//enof
sub[enof][0]=npg2;
prod[enof][0]=ncpep;
revreac(enof); 
//pkl
sub[pkl][0]=ncadp;
sub[pkl][1]=ncpep;
prod[pkl][0]=ncpyr;
prod[pkl][1]=ncatp;
//fldh
sub[fldh][0]=nlac;
sub[fldh][1]=ncnad;
prod[fldh][0]=ncnadh;
prod[fldh][1]=ncpyr;
revreac(fldh);
//lacupt_f
sub[lacupt_f][0]=nelac;
prod[lacupt_f][0]=nlac;
revreac(lacupt_f);
//pyrupta_f
sub[pyruptake_f][0]=nepyr;
prod[pyruptake_f][0]=ncpyr;
revreac(pyruptake_f);
//mpyrtrf
sub[mpyrtrf][0]=ncpyr;
prod[mpyrtrf][0]=nmpyr;
revreac(mpyrtrf);
//pdhl
sub[pdhl][0]=nmpyr;
sub[pdhl][1]=nmnad;
sub[pdhl][2]=nmcoa;
prod[pdhl][0]=nmacoa;
prod[pdhl][1]=nmnadh;
//cs$
sub[cs$][0]=nmacoa;
sub[cs$][1]=nmoaa;
prod[cs$][0]=nmcit;
prod[cs$][1]=nmcoa;
//faco
sub[faco][0]=nmcit;
prod[faco][0]=nmicit;
revreac(faco);
//idh_f
sub[idh_f][0]=nmicit;
sub[idh_f][1]=nmnad;
prod[idh_f][0]=nmkg;
prod[idh_f][1]=nmnadh;
revreac(idh_f);
//kdh_f
sub[kdh_f][0]=nmkg;
sub[kdh_f][1]=nmnad;
sub[kdh_f][2]=nmcoa;
prod[kdh_f][0]=nsucoa;
prod[kdh_f][1]=nmnadh;
revreac(kdh_f);
//scs_f
sub[scs_f][0]=nsucoa;
sub[scs_f][1]=nmgdp;
sub[scs_f][2]=nmpi;
prod[scs_f][0]=nsuc;
prod[scs_f][1]=nmgtp;
prod[scs_f][2]=nmcoa;
revreac(scs_f);
//sdh_f
sub[sdh_f][0]=nsuc;
sub[sdh_f][1]=ncoq;
prod[sdh_f][0]=nmfum;
prod[sdh_f][1]=ncoqh;
revreac(sdh_f);
//fh_f
sub[fh_f][0]=nmfum;
prod[fh_f][0]=nmmal;
revreac(fh_f);
//mmdh
sub[mmdh_f][0]=nmmal;
sub[mmdh_f][1]=nmnad;
prod[mmdh_f][0]=nmnadh;
prod[mmdh_f][1]=nmoaa;
revreac(mmdh_f);
//cmdh
sub[cmdh_f][0]=ncmal;
sub[cmdh_f][1]=ncnad;
prod[cmdh_f][0]=ncoaa;
prod[cmdh_f][1]=ncnadh;
revreac(cmdh_f); 
//aatc
sub[aatc_f][0]=ncasp;
sub[aatc_f][1]=nckg;
prod[aatc_f][0]=ncglu;
prod[aatc_f][1]=ncoaa;
revreac(aatc_f);
//aatm
sub[aatm_f][0]=nmasp;
sub[aatm_f][1]=nmkg;
prod[aatm_f][0]=nmglu;
prod[aatm_f][1]=nmoaa;
revreac(aatm_f);
//aspglumtrans
sub[aspglumtrans_f][0]=nmasp;
sub[aspglumtrans_f][1]=ncglu;
prod[aspglumtrans_f][0]=nmglu;
prod[aspglumtrans_f][1]=ncasp;
revreac(aspglumtrans_f);
//malkgmtrans_f
sub[malkgmtrans_f][0]=nmkg;
sub[malkgmtrans_f][1]=ncmal;
prod[malkgmtrans_f][0]=nckg;
prod[malkgmtrans_f][1]=nmmal;
revreac(malkgmtrans_f); 
//pc_f
sub[pc_f][0]=nmpyr;
sub[pc_f][1]=nmatp;
prod[pc_f][0]=nmoaa;
prod[pc_f][1]=nmadp;
prod[pc_f][2]=nmpi;
revreac(pc_f);
//dic_f
sub[dic_f][0]=nmmal;
sub[dic_f][1]=ncpi;
prod[dic_f][0]=ncmal;
prod[dic_f][1]=nmpi;
revreac(dic_f);
//cpepck
sub[cpepck_f][0]=ncgtp;
sub[cpepck_f][1]=ncoaa;
prod[cpepck_f][0]=ncpep;
prod[cpepck_f][1]=ncgdp;
revreac(cpepck_f);
//pglm_f
sub[pglm_f][0]=nglc1p;
prod[pglm_f][0]=nglc6p_b;
revreac(pglm_f);
//ugt_f
sub[ugt_f][0]=nutp;
sub[ugt_f][1]=nglc1p;
prod[ugt_f][0]=nppi;
prod[ugt_f][1]=nudpglc;
revreac(ugt_f);
//gs
sub[gs][0]=nudpglc;
prod[gs][0]=nglyglc;
prod[gs][1]=nudp;
//gp_f
sub[gp_f][0]=nglyglc;
sub[gp_f][1]=ncpi;
prod[gp_f][0]=nglc1p;
//g6pdh
sub[g6pdh][0]=nglc6p;
sub[g6pdh][1]=nnadp;
prod[g6pdh][0]=nnadph;
prod[g6pdh][1]=npgn;
//pgndh
sub[pgndh_f][0]=nnadp;
sub[pgndh_f][1]=npgn;
prod[pgndh_f][0]=nnadph;
prod[pgndh_f][1]=nrul5p;
//rpi
sub[rpi_f][0]=nrul5p;
prod[rpi_f][0]=nrib5p;
revreac(rpi_f);
//rul5pepi
sub[rul5pepi_f][0]=nrul5p;
prod[rul5pepi_f][0]=nxyl5p;
revreac(rul5pepi_f);
//tk1
sub[tk1][0]=nxyl5p;
sub[tk1][1]=nrib5p;
prod[tk1][0]=ngrap;
prod[tk1][1]=nsed7p;
revreac(tk1);
sub[tk1+2][0]=nfru6p;
sub[tk1+2][1]=ngrap;
prod[tk1+2][0]=ne4p;
prod[tk1+2][1]=nxyl5p;
revreac(tk1+2);
sub[tk1+4][0]=nfru6p;
sub[tk1+4][1]=nrib5p;
prod[tk1+4][0]=ne4p;
prod[tk1+4][1]=nsed7p;
revreac(tk1+4);
//transaldo1
sub[transaldo1][0]=nfru6p;
sub[transaldo1][1]=ne4p;
prod[transaldo1][0]=ngrap;
prod[transaldo1][1]=nsed7p;
revreac(transaldo1);
//atpmtrans_f
sub[atpmtrans_f][0]=nmatp;
sub[atpmtrans_f][1]=ncadp;
prod[atpmtrans_f][0]=nmadp;
prod[atpmtrans_f][1]=ncatp;
revreac(atpmtrans_f);
//nadhdh
sub[nadhdh][0]=nmnadh;
sub[nadhdh][1]=ncoq;
sub[nadhdh][2]=nmpi;
sub[nadhdh][3]=nmadp;
prod[nadhdh][0]=nmnad;
prod[nadhdh][1]=ncoqh;
prod[nadhdh][2]=nmatp;
//coqhoxi
sub[coqhoxi][0]=ncoqh;
prod[coqhoxi][0]=ncoq;
//cndk1_f
sub[cndk1_f][0]=ncatp;
sub[cndk1_f][1]=ncgdp;
prod[cndk1_f][0]=ncadp;
prod[cndk1_f][1]=ncgtp;
revreac(cndk1_f);
//cndk2_f
sub[cndk2_f][0]=ncatp;
sub[cndk2_f][1]=nudp;
prod[cndk2_f][0]=ncadp;
prod[cndk2_f][1]=nutp;
revreac(cndk2_f);
//mndk_f
sub[mndk_f][0]=nmatp;
sub[mndk_f][1]=nmgdp;
prod[mndk_f][0]=nmadp;
prod[mndk_f][1]=nmgtp;
revreac(mndk_f);
//adk_f
sub[adk_f][0]=ncatp;
sub[adk_f][1]=namp;
prod[adk_f][0]=ncadp;
prod[adk_f][1]=ncadp;
revreac(adk_f);
//atpase
sub[atpase][0]=ncatp;
prod[atpase][0]=ncadp;
prod[atpase][1]=ncpi;
//fruupt_f
sub[fruupt_f][0]=nefru;
prod[fruupt_f][0]=ncfru;
revreac(fruupt_f);
//fruhk
sub[fruhk][0]=ncatp;
sub[fruhk][1]=ncfru;
prod[fruhk][0]=ncadp;
prod[fruhk][1]=nfru1p;
//trik
sub[trik][0]=ncatp;
sub[trik][1]=ngra;
prod[trik][0]=ncadp;
prod[trik][1]=ngrap;
//citmtr_f
sub[citmtr_f][0]=nmcit;
sub[citmtr_f][1]=ncmal;
prod[citmtr_f][0]=nccit;
prod[citmtr_f][1]=nmmal;
revreac(citmtr_f);
//citly_f
sub[citly_f][0]=nccit;
sub[citly_f][1]=ncatp;
sub[citly_f][2]=nccoa; 
prod[citly_f][0]=ncoaa;
prod[citly_f][1]=ncadp;
prod[citly_f][2]=ncpi;
prod[citly_f][3]=ncacoa;
revreac(citly_f);
//malic_f
sub[malic_f][0]=ncmal;
sub[malic_f][1]=nnadp;
prod[malic_f][0]=ncpyr;
prod[malic_f][1]=nnadph;
revreac(malic_f);
//acoacar
sub[acoacar][0]=ncatp;
sub[acoacar][1]=ncacoa;
prod[acoacar][0]=nmalcoa;
prod[acoacar][1]=ncadp;
prod[acoacar][2]=ncpi;

//pimtr
sub[pimtr][0]=ncpi;
prod[pimtr][0]=nmpi;
//ppase
sub[ppase][0]=nppi;
prod[ppase][0]=ncpi;
prod[ppase][1]=ncpi;
//gluupt_f
sub[gluupt_f][0]= neglut;
prod[gluupt_f][0]=ncglu;
revreac(gluupt_f);
//piuptake_f
prod[piuptake][0]=ncpi;

//Transamiminasse 
sub[transa_f][0]=nckg;
prod[transa_f][0]=ncglu;
revreac(transa_f);

//Glycerol 
sub[glyc3pcdh_f][0]=nglyc3p;
sub[glyc3pcdh_f][1]=ncnad;
prod[glyc3pcdh_f][0]=ncnadh;
prod[glyc3pcdh_f][1]=ndhap;
revreac(glyc3pcdh_f); 

sub[glyc3pmdh][0]=nglyc3p;
sub[glyc3pmdh][1]=ncoq;
prod[glyc3pmdh][0]=ndhap;
prod[glyc3pmdh][1]=ncoqh;

}


void Ldistr::distrkinetic(double *py,double *pdydt) {
extern int firsttime;
extern int kineticflag;
//---------------------------------------------------------------------------


	double NOL=0.;
	setiso(py);
	setdiso(pdydt);
	for (int i=0;i<Nn;i++) pdydt[i]=0;


for (int i=0;i<numx;i++){xx[i]=py[i];}

int debug=1; 

xx[nfru6p]=f6.sumt(); xx[nsed7p]=s7.sumt(); xx[ne4p]=e4.sumt(); xx[nrib5p]=r5.sumt(); xx[nxyl5p]=xyl5p$.sumt(); xx[ngrap]=g3.sumt();


//Glucose uptake

flx[glcuptakef] =fMMrev(xx[negluc]  , xx[ncglc] , Problem.nv[glcuptake_V] , Problem.nv[glcuptake_kglc] , Problem.nv[glcuptake_kglc] );  //New 
flx[glcuptaker] = rMMrev( xx[negluc] , xx[ncglc] , Problem.nv[glcuptake_V] , Problem.nv[glcuptake_kglc] , Problem.nv[glcuptake_kglc], Problem.nv[glcuptake_keq] ) ;

//Glucokinase
flx[gk1]= (xx[ncatp]*pow(xx[ncglc],Problem.nv[gK_ngkrp] +Problem.nv[gk_nGlc])*(1 - (Problem.nv[gk_bgkrp]*xx[nfru6p])/(xx[nfru6p] +Problem.nv[gk_kgkrpFru6p]*(xx[nfru1p]/Problem.nv[gk_kfru1p]+1)))*Problem.nv[gk1_v])/((xx[ncatp] +Problem.nv[gk_katp])*(pow(xx[ncglc],Problem.nv[gK_ngkrp]) + pow(Problem.nv[gk_kgkrpGlc],Problem.nv[gK_ngkrp]))*(pow(xx[ncglc],Problem.nv[gk_nGlc]) + pow(Problem.nv[gk_kglc],Problem.nv[gk_nGlc]))); 

// Glucokinase 2
flx[gk2]=(xx[ncatp]*pow(xx[ncglc],Problem.nv[gK_ngkrp] +Problem.nv[gk_nGlc])*(1 - (Problem.nv[gk_bgkrp]*xx[nfru6p_b])/(xx[nfru6p_b] +Problem.nv[gk_kgkrpFru6p]*(xx[nfru1p]/Problem.nv[gk_kfru1p]+1)))*Problem.nv[gk2_v])/((xx[ncatp] +Problem.nv[gk_katp])*(pow(xx[ncglc],Problem.nv[gK_ngkrp]) + pow(Problem.nv[gk_kgkrpGlc],Problem.nv[gK_ngkrp]))*(pow(xx[ncglc],Problem.nv[gk_nGlc]) + pow(Problem.nv[gk_kglc],Problem.nv[gk_nGlc])));

// Glucose 6phosphatase 
flx[g6phb1]=MM(Problem.nv[Vg6p],Problem.nv[Kg6p],xx[nglc6p]);

// Glucose 6phosphatase 
flx[g6phb2]=MM(Problem.nv[g6phb2_v],Problem.nv[Kg6p],xx[nglc6p_b]);
//Glucose Phosphate isomerase 
flx[gpif]= fMMrev( xx[nglc6p], xx[nfru6p],Problem.nv[gpi_v],Problem.nv[gpi_kg6p],Problem.nv[gpi_kf6p]); //NEW Glc6P->Fru6P
flx[gpir]=rMMrev(xx[nglc6p], xx[nfru6p],Problem.nv[gpi_v],Problem.nv[gpi_kg6p], Problem.nv[gpi_kf6p], Problem.nv[gpi_keq]);

//Glucose Phosphate isomerase 
flx[gpif2]= fMMrev( xx[nglc6p_b], xx[nfru6p_b], Problem.nv[gpi2_v], Problem.nv[gpi_kg6p], Problem.nv[gpi_kf6p]); 
flx[gpir2]=rMMrev(xx[nglc6p_b], xx[nfru6p_b], Problem.nv[gpi2_v], Problem.nv[gpi_kg6p], Problem.nv[gpi_kf6p], Problem.nv[gpi_keq]);

//PFK (Liver) /
flx[pfkl1]=(xx[ncatp]*xx[nfru6p]*((1 + xx[nfru26bp]/Problem.nv[pfkl_kfru26bp])*Problem.nv[pfkl_v])/(xx[ncatp]*xx[nfru6p] + xx[nfru6p]*Problem.nv[pfkl_katp] + xx[ncatp]*Problem.nv[pfkl_kfru6p] + Problem.nv[pfkl_katp]*Problem.nv[pfkl_kifru6p])); 

//PFK liver 
flx[pfkl2]=Problem.nv[pfkl2_v]*(xx[ncatp]*xx[nfru6p_b]*(1 + xx[nfru26bp_b]/Problem.nv[pfkl_kfru26bp])/(xx[ncatp]*xx[nfru6p_b] + xx[nfru6p_b]*Problem.nv[pfkl_katp] + xx[ncatp]*Problem.nv[pfkl_kfru6p] + Problem.nv[pfkl_katp]*Problem.nv[pfkl_kifru6p])); 
//FBase (Liver) 
flx[fbasel1]=(xx[nfru16bp]*
   Problem.nv[fbpasel1_v])/(xx[
     nfru16bp]*(1 + 
      pow (xx[namp],  Problem.nv[fbpasel_namp])/pow (Problem.nv[fbpasel_kamp], 
         Problem.nv[fbpasel_namp])) + 
        Problem.nv[fbpasel_kfru16bp]*(1 + xx[nfru26bp]/Problem.nv[fbpasel_kifru26bp]));

//Fbpase (Liver) 
flx[fbasel2]= (xx[nfru16bp]*
   Problem.nv[fbpasel2_v])/(xx[
     nfru16bp]*(1 + 
      pow (xx[namp], Problem.nv[fbpasel_namp])/pow (Problem.nv[fbpasel_kamp], 
        Problem.nv[fbpasel_namp])) + 
        Problem.nv[fbpasel_kfru16bp]*(1 + xx[nfru26bp_b]/Problem.nv[fbpasel_kifru26bp])); //New


//PFK2 -Pool 1 
flx[pfk2_1]=(xx[ncatp]*pow(xx[nfru6p],Problem.nv[pfk2_ndp])*(1 - Problem.nv[pfk2_p])*Problem.nv[pfk2_v])/((xx[ncatp] + Problem.nv[pfk2_kdpatp])*(pow(xx[nfru6p],Problem.nv[pfk2_ndp]) + pow(Problem.nv[pfk2_kdpfru6p],Problem.nv[pfk2_ndp]))*(1 + xx[nccit]/Problem.nv[pfk2_kicit])*(1 + xx[ncpep]/Problem.nv[pfk2_kipep])) + (xx[ncatp]*pow(xx[nfru6p],Problem.nv[pfk2_np])*Problem.nv[pfk2_p]*Problem.nv[pfk2_v])/((1 + xx[nccit]/Problem.nv[pfk2_kicit])*(xx[ncatp] + Problem.nv[pfk2_kpatp])*(pow(xx[nfru6p],Problem.nv[pfk2_np]) + pow(Problem.nv[pfk2_kpfru6p],Problem.nv[pfk2_np]))*(1 + xx[ncpep]/Problem.nv[pfk2_kipep]));

//PFB2 -> Pool 1 
flx[pfb2_1]=(xx[nfru26bp]*(1-Problem.nv[pfb2_p])*Problem.nv[pfb2_factor]*Problem.nv[pfk2_v])/((xx[nfru26bp]+Problem.nv[pfb2_kdpfru26bp])*(1+xx[nfru6p]/Problem.nv[pfb2_kidpfru6p]))+(xx[nfru26bp]*Problem.nv[pfb2_p]*Problem.nv[pfb2_factor]*Problem.nv[pfk2_v])/((1 + xx[nfru6p]/Problem.nv[pfb2_kipfru6p])*(xx[nfru26bp] +Problem.nv[pfb2_kpfru26bp]));

//PFK2 -> Pool 2
flx[pfk2_2]=(xx[ncatp]*pow(xx[nfru6p_b],Problem.nv[pfk2_ndp])*(1 - Problem.nv[pfk2_p])*Problem.nv[pfk2_2_v])/((xx[ncatp] + Problem.nv[pfk2_kdpatp])*(pow(xx[nfru6p_b],Problem.nv[pfk2_ndp]) + pow(Problem.nv[pfk2_kdpfru6p],Problem.nv[pfk2_ndp]))*(1 + xx[nccit]/Problem.nv[pfk2_kicit])*(1 + xx[ncpep]/Problem.nv[pfk2_kipep])) + (xx[ncatp]*pow(xx[nfru6p_b],Problem.nv[pfk2_np])*Problem.nv[pfk2_p]*Problem.nv[pfk2_2_v])/((1 + xx[nccit]/Problem.nv[pfk2_kicit])*(xx[ncatp] + Problem.nv[pfk2_kpatp])*(pow(xx[nfru6p_b],Problem.nv[pfk2_np]) + pow(Problem.nv[pfk2_kpfru6p],Problem.nv[pfk2_np]))*(1 + xx[ncpep]/Problem.nv[pfk2_kipep]));

//PFB2 -> Pool 2
flx[pfb2_2]=(xx[nfru26bp_b]*(1-Problem.nv[pfb2_p])*Problem.nv[pfb2_factor]*Problem.nv[pfk2_2_v])/((xx[nfru26bp_b]+Problem.nv[pfb2_kdpfru26bp])*(1+xx[nfru6p_b]/Problem.nv[pfb2_kidpfru6p]))+(xx[nfru26bp_b]*Problem.nv[pfb2_p]*Problem.nv[pfb2_factor]*Problem.nv[pfk2_2_v])/((1 + xx[nfru6p_b]/Problem.nv[pfb2_kipfru6p])*(xx[nfru26bp_b] +Problem.nv[pfb2_kpfru26bp]));


//Aldolasse
Problem.aldolase.getfluxes( &flx[aldo0], xx[nfru16bp], xx[ngrap], xx[ndhap], xx[nfru1p], xx[ngra]);


//Tim
flx[timf]=fMMrev( xx[ndhap], xx[ngrap], Problem.nv[tim_v], Problem.nv[tim_kdhap], Problem.nv[tim_kgrap]) ;
flx[timr]=rMMrev( xx[ndhap], xx[ngrap], Problem.nv[tim_v], Problem.nv[tim_kdhap], Problem.nv[tim_kgrap], Problem.nv[tim_keq]) ;


//Gapdh
flx[gapdhf]=((xx[ncnad]*xx[ncpi]*xx[ngrap])*Problem.nv[gapdh_v])/
   (Problem.nv[gapdh_kgrap]*Problem.nv[gapdh_knad]*(-1 + (1 + xx[nbpg13]/Problem.nv[gapdh_kbpg13])*(1 + xx[ncnadh]/Problem.nv[gapdh_knadh]) + 
       (1 + xx[ngrap]/Problem.nv[gapdh_kgrap])*(1 + xx[ncnad]/Problem.nv[gapdh_knad])*(1 + xx[ncpi]/Problem.nv[gapdh_kpi]))*Problem.nv[gapdh_kpi]);
flx[gapdhr]=(( (xx[nbpg13]*xx[ncnadh])/Problem.nv[gapdh_keq])*Problem.nv[gapdh_v])/
   (Problem.nv[gapdh_kgrap]*Problem.nv[gapdh_knad]*(-1 + (1 + xx[nbpg13]/Problem.nv[gapdh_kbpg13])*(1 + xx[ncnadh]/Problem.nv[gapdh_knadh]) + 
       (1 + xx[ngrap]/Problem.nv[gapdh_kgrap])*(1 + xx[ncnad]/Problem.nv[gapdh_knad])*(1 + xx[ncpi]/Problem.nv[gapdh_kpi]))*Problem.nv[gapdh_kpi]);

//PGK
flx[pgkf]=forbibirandom (xx[nbpg13], xx[ncadp] , xx[npg3] ,xx[ncatp], Problem.nv[pgk_v] ,Problem.nv[pgk_kibpg13] , Problem.nv[pgk_kadp], Problem.nv[pgk_kadp] , Problem.nv[pgk_kipg3] , Problem.nv[pgk_kipg3] , Problem.nv[pgk_katp] )  ;
flx[pgkr]=revbibirandom (xx[nbpg13], xx[ncadp] , xx[npg3] ,xx[ncatp], Problem.nv[pgk_v] ,Problem.nv[pgk_kibpg13] , Problem.nv[pgk_kadp], Problem.nv[pgk_kadp] , Problem.nv[pgk_kipg3] , Problem.nv[pgk_kipg3] , Problem.nv[pgk_katp],Problem.nv[pgk_keq] );

//PGMF
flx[pgmf]= fMMrev(xx[npg3], xx[npg2] , Problem.nv[pgm_v], Problem.nv[pgm_kpg3], Problem.nv[pgm_kpg2]) ;
flx[pgmr]= rMMrev(xx[npg3], xx[npg2] , Problem.nv[pgm_v], Problem.nv[pgm_kpg3], Problem.nv[pgm_kpg2], Problem.nv[pgm_keq])  ;

//Eno
flx[enof]= fMMrev(xx[npg2], xx[ncpep], Problem.nv[eno_v], Problem.nv[eno_kpg2], Problem.nv[eno_kpep]) ;
flx[enor]= rMMrev(xx[npg2], xx[ncpep], Problem.nv[eno_v], Problem.nv[eno_kpg2], Problem.nv[eno_kpep], Problem.nv[eno_keq])  ;

//PK(Liver)
pk_fp=pow(xx[nfru16bp],Problem.nv[pk_nfru16bp])/(pow(xx[nfru16bp],Problem.nv[pk_nfru16bp])+pow(Problem.nv[pk_kpfru16bp],Problem.nv[pk_nfru16bp]));
pk_fdp=pow(xx[nfru16bp],Problem.nv[pk_nfru16bp])/(pow(xx[nfru16bp],Problem.nv[pk_nfru16bp])+pow(Problem.nv[pk_kdpfru16bp],Problem.nv[pk_nfru16bp]));
pk_alfafp=(1-pk_fp)*(Problem.nv[pk_alfap]-Problem.nv[pk_alfaend])+Problem.nv[pk_alfaend];
pk_alfafdp=(1-pk_fdp)*(Problem.nv[pk_alfadp]-Problem.nv[pk_alfaend])+Problem.nv[pk_alfaend];
pk_ppep=(1-pk_fp)*(Problem.nv[pk_kppep]-Problem.nv[pk_kminpep])+Problem.nv[pk_kminpep];
pk_kdpep=(1-pk_fdp)*(Problem.nv[pk_kdppep]-Problem.nv[pk_kminpep])+Problem.nv[pk_kminpep];
pk_vp=Problem.nv[pk_v]*pk_alfafp*pow(xx[ncpep],Problem.nv[pk_nppep])/(pow(xx[ncpep],Problem.nv[pk_nppep])+pow(pk_ppep*(1+xx[ncpyr]/Problem.nv[pk_kipyr]),Problem.nv[pk_nppep]))*(xx[ncadp]/(xx[ncadp] + Problem.nv[pk_kadp]))*(Problem.nv[pk_alfapbase]+(1-Problem.nv[pk_alfapbase])*pk_fp);
pk_vdp=Problem.nv[pk_v]*pk_alfafdp*pow(xx[ncpep],Problem.nv[pk_ndppep])/(pow(xx[ncpep],Problem.nv[pk_ndppep])+pow(pk_kdpep*(1+xx[ncpyr]/Problem.nv[pk_kipyr]),Problem.nv[pk_ndppep]))*(xx[ncadp]/(xx[ncadp] + Problem.nv[pk_kadp]))*(Problem.nv[pk_alfadpbase]+(1-Problem.nv[pk_alfadpbase])*pk_fdp);
flx[pkl]=pk_vdp*(1-Problem.nv[pk_p])+Problem.nv[pk_p]*pk_vp;


//LDH
flx[fldh]=  forddbibirev (xx[ncnad], xx[nlac] , xx[ncpyr] , xx[ncnadh] , Problem.nv[ldh_v] , Problem.nv[ldh_knad]  , Problem.nv[ldh_kinad] , Problem.nv[ldh_klac] , Problem.nv[ldh_kilac] , Problem.nv[ldh_kpyr] , Problem.nv[ldh_kipyr] , Problem.nv[ldh_knadh] , Problem.nv[ldh_kinadh] );
flx[rldh]= rorddbibirev (xx[ncnad], xx[nlac] , xx[ncpyr] , xx[ncnadh] , Problem.nv[ldh_v] , Problem.nv[ldh_knad]  , Problem.nv[ldh_kinad] , Problem.nv[ldh_klac] , Problem.nv[ldh_kilac] , Problem.nv[ldh_kpyr] , Problem.nv[ldh_kipyr] , Problem.nv[ldh_knadh] , Problem.nv[ldh_kinadh], Problem.nv[ldh_keq] );

//Lactate uptake
flx[lacupt_f]=fMMrev(xx[nelac], xx[nlac], Problem.nv[lacupt_v], Problem.nv[lacupt_klac]*(1+xx[nepyr]/Problem.nv[pyruptake_kpyr]), Problem.nv[lacupt_klac]*(1+xx[ncpyr]/Problem.nv[pyruptake_kpyr]));
flx[lacupt_r]=rMMrev( xx[nelac], xx[nlac], Problem.nv[lacupt_v], Problem.nv[lacupt_klac]*(1+xx[nepyr]/Problem.nv[pyruptake_kpyr]), Problem.nv[lacupt_klac]*(1+xx[ncpyr]/Problem.nv[pyruptake_kpyr]),Problem.nv[lacupt_keq]);

flx[pyruptake_f]=fMMrev(xx[nepyr], xx[ncpyr], Problem.nv[lacupt_v], Problem.nv[pyruptake_kpyr]*(1+xx[nelac]/Problem.nv[lacupt_klac]), Problem.nv[pyruptake_kpyr]*(1+xx[nlac]/Problem.nv[lacupt_klac]));
flx[pyruptake_r]=rMMrev( xx[nepyr], xx[ncpyr], Problem.nv[lacupt_v], Problem.nv[pyruptake_kpyr]*(1+xx[nelac]/Problem.nv[lacupt_klac]), Problem.nv[pyruptake_kpyr]*(1+xx[nlac]/Problem.nv[lacupt_klac]),Problem.nv[lacupt_keq]);


//Pyruvate Mitochondrial transporter 
flx[mpyrtrf]=fMMrev(xx[ncpyr], xx[nmpyr], Problem.nv[mpyrtr_v], Problem.nv[mpyrtr_kpyr]*(1+xx[ncmal]/Problem.nv[mpyrtr_kimal]), Problem.nv[mpyrtr_kpyr]*(1+xx[nmmal]/Problem.nv[mpyrtr_kimal]));
flx[mpyrtrr]=rMMrev(xx[ncpyr], xx[nmpyr], Problem.nv[mpyrtr_v], Problem.nv[mpyrtr_kpyr]*(1+xx[ncmal]/Problem.nv[mpyrtr_kimal]), Problem.nv[mpyrtr_kpyr]*(1+xx[nmmal]/Problem.nv[mpyrtr_kimal]),Problem.nv[fmpyrtr_keq]);


//Pyruvate dehydrogenase (liver) 
flx[pdhl]=(Problem.nv[pdh_alfadp]*xx[nmcoa]*xx[nmnad]*xx[nmpyr]*(1 - Problem.nv[pdh_p])*Problem.nv[pdh_v])/    ((xx[nmcoa] + Problem.nv[pdh_kcoa]*(1 + xx[nmacoa]/Problem.nv[pdh_kiacoa]))*(xx[nmnad] + Problem.nv[pdh_knad]*(1 + xx[nmnadh]/Problem.nv[pdh_kinadh]))*      (Problem.nv[pdh_kpyr] + xx[nmpyr])) + (Problem.nv[pdh_alfap]*xx[nmcoa]*xx[nmnad]*xx[nmpyr]*Problem.nv[pdh_p]*Problem.nv[pdh_v])/    ((xx[nmcoa] + Problem.nv[pdh_kcoa]*(1 + xx[nmacoa]/Problem.nv[pdh_kiacoa]))*(xx[nmnad] + Problem.nv[pdh_knad]*(1 + xx[nmnadh]/Problem.nv[pdh_kinadh]))* (Problem.nv[pdh_kpyr] + xx[nmpyr]));

//Citrate Synthase 
flx[cs$]=forbibirandom ( xx[nmacoa], xx[nmoaa] , 0, xx[nmcit] , Problem.nv[cs_v] , Problem.nv[cs_kiacoa] , Problem.nv[cs_koaa], Problem.nv[cs_kioaa] , 1 , 1 , Problem.nv[cs_kicit]  ) ; //New


//revreac(cs$);

//Aconitase 
flx[faco]= fMMrev(xx[nmcit], xx[nmicit] , Problem.nv[aco_v], Problem.nv[aco_kcit], Problem.nv[aco_kicit]) ;
flx[raco]= rMMrev(xx[nmcit], xx[nmicit] , Problem.nv[aco_v], Problem.nv[aco_kcit], Problem.nv[aco_kicit], Problem.nv[aco_keq]) ;


// Isocitrate dehydrogenase 
flx[idh_f]=((xx[nmicit]*xx[nmnad])*Problem.nv[idh_v])/ (Problem.nv[idh_kicit]*Problem.nv[idh_knad]*(-1 + (1 + xx[nmicit]/Problem.nv[idh_kicit])*(1 + xx[nmnad]/Problem.nv[idh_knad]) +        (1 + mco2/Problem.nv[idh_kco2])*(1 + xx[nmkg]/Problem.nv[idh_kkg])*(1 + xx[nmnadh]/Problem.nv[idh_knadh]))) ;
flx[idh_r]=(((mco2*xx[nmkg]*xx[nmnadh])/Problem.nv[idh_keq])*Problem.nv[idh_v])/    (Problem.nv[idh_kicit]*Problem.nv[idh_knad]*(-1 + (1 + xx[nmicit]/Problem.nv[idh_kicit])*(1 + xx[nmnad]/Problem.nv[idh_knad]) +        (1 + mco2/Problem.nv[idh_kco2])*(1 + xx[nmkg]/Problem.nv[idh_kkg])*(1 + xx[nmnadh]/Problem.nv[idh_knadh]))) ;


//Ketgolutare dehydrogenase 
flx[kdh_f]= (Problem.nv[kdh_v]/(Problem.nv[kdh_kkg]*Problem.nv[kdh_knad]*Problem.nv[kdh_kcoa]) * (xx[nmkg]*xx[nmnad]*xx[nmcoa] ))/((1 + xx[nmkg]/Problem.nv[kdh_kkg])*(1 + xx[nmnad]/Problem.nv[kdh_knad])*(1 +   xx[nmcoa]/Problem.nv[kdh_kcoa]) + (1 + xx[nsucoa]/Problem.nv[kdh_ksucoa])*(1 + xx[nmnadh]/Problem.nv[kdh_knadh])*(1 +  mco2/Problem.nv[kdh_kco2]) - 1);
flx[kdh_r]=  (Problem.nv[kdh_v]/(Problem.nv[kdh_kkg]*Problem.nv[kdh_knad]*Problem.nv[kdh_kcoa]) * ( xx[nsucoa]*xx[nmnadh]*mco2/(Problem.nv[kdh_keq])))/((1 + xx[nmkg]/Problem.nv[kdh_kkg])*(1 + xx[nmnad]/Problem.nv[kdh_knad])*(1 +   xx[nmcoa]/Problem.nv[kdh_kcoa]) + (1 + xx[nsucoa]/Problem.nv[kdh_ksucoa])*(1 + xx[nmnadh]/Problem.nv[kdh_knadh])*(1 +  mco2/Problem.nv[kdh_kco2]) - 1); 


//Succinyl CoA synthase  
flx[scs_f]= Problem.nv[scs_v]/(Problem.nv[scs_ksucoa]*Problem.nv[scs_kgdp]*Problem.nv[scs_kpi])*(xx[nsucoa]*xx[nmgdp]*xx[nmpi] )/(-1 + (1 + xx[nsucoa]/Problem.nv[scs_ksucoa])*(1 + xx[nmgdp]/Problem.nv[scs_kgdp])*(1 + xx[nmpi]/Problem.nv[scs_kpi]) + (1 + xx[nsuc]/Problem.nv[scs_ksuc])*(1 + xx[nmgtp]/Problem.nv[scs_kgtp])*(1 + xx[nmcoa]/Problem.nv[scs_kcoa])) ;
flx[scs_r]= Problem.nv[scs_v]/(Problem.nv[scs_ksucoa]*Problem.nv[scs_kgdp]*Problem.nv[scs_kpi])*( xx[nsuc]*xx[nmgtp]* xx[nmcoa]/(Problem.nv[scs_keq]))/(-1 + (1 + xx[nsucoa]/Problem.nv[scs_ksucoa])*(1 + xx[nmgdp]/Problem.nv[scs_kgdp])*(1 + xx[nmpi]/Problem.nv[scs_kpi]) + (1 + xx[nsuc]/Problem.nv[scs_ksuc])*(1 + xx[nmgtp]/Problem.nv[scs_kgtp])*(1 + xx[nmcoa]/Problem.nv[scs_kcoa])) ;

//Succinate dehdyrogenase  
flx[sdh_f]=forbibirandom ( xx[ncoq] , xx[nsuc] , xx[nmfum] , xx[ncoqh] , Problem.nv[sdh_v] ,Problem.nv[sdh_kicoq] , Problem.nv[sdh_ksuc], Problem.nv[sdh_kisuc] , Problem.nv[sdh_kfum] , Problem.nv[sdh_kifum] , Problem.nv[sdh_kicoqh]  ) ;
flx[sdh_r]=revbibirandom ( xx[ncoq] , xx[nsuc] , xx[nmfum] , xx[ncoqh] , Problem.nv[sdh_v] ,Problem.nv[sdh_kicoq] , Problem.nv[sdh_ksuc], Problem.nv[sdh_kisuc] , Problem.nv[sdh_kfum] , Problem.nv[sdh_kifum] , Problem.nv[sdh_kicoqh] , Problem.nv[sdh_keq] ) ;
//cout<<"flx[sdh_f]"<<flx[sdh_f]<<"flx[sdh_r]"<<flx[sdh_r];

//Fumarate hydratase 
flx[fh_f]=fMMrev(xx[nmfum], xx[nmmal], Problem.nv[fh_v], Problem.nv[fh_kfum], Problem.nv[fh_kmal]);
flx[fh_r]=rMMrev(xx[nmfum], xx[nmmal], Problem.nv[fh_v], Problem.nv[fh_kfum], Problem.nv[fh_kmal], Problem.nv[fh_keq]);

//Male dehydrogenase (Mitochondrial) 
flx[mmdh_f]=forddbibirev ( xx[nmnad] , xx[nmmal] , xx[nmoaa] , xx[nmnadh] , Problem.nv[mmdh_v] , Problem.nv[mmdh_knad] ,Problem.nv[mmdh_kinad] , Problem.nv[mmdh_kmal] , Problem.nv[mmdh_kimal] , Problem.nv[mmdh_koaa] , Problem.nv[mmdh_kioaa], Problem.nv[mmdh_knadh] , Problem.nv[mmdh_kinadh]  );
flx[mmdh_r]=rorddbibirev ( xx[nmnad] , xx[nmmal] , xx[nmoaa] , xx[nmnadh] , Problem.nv[mmdh_v] , Problem.nv[mmdh_knad] ,Problem.nv[mmdh_kinad] , Problem.nv[mmdh_kmal] , Problem.nv[mmdh_kimal] , Problem.nv[mmdh_koaa] , Problem.nv[mmdh_kioaa], Problem.nv[mmdh_knadh] , Problem.nv[mmdh_kinadh], Problem.nv[mmdh_keq]  );


//Malate dehdyrogenase (cytosolic) 
flx[cmdh_f]=forddbibirev ( xx[ncnad] , xx[ncmal] , xx[ncoaa] , xx[ncnadh] , Problem.nv[cmdh_v] , Problem.nv[cmdh_knad] ,Problem.nv[cmdh_kinad] , Problem.nv[cmdh_kmal] , Problem.nv[cmdh_kimal] , Problem.nv[cmdh_koaa] , Problem.nv[cmdh_kioaa], Problem.nv[cmdh_knadh] , Problem.nv[cmdh_kinadh]  );
flx[cmdh_r]=rorddbibirev ( xx[ncnad] , xx[ncmal] , xx[ncoaa] , xx[ncnadh] , Problem.nv[cmdh_v] , Problem.nv[cmdh_knad] ,Problem.nv[cmdh_kinad] , Problem.nv[cmdh_kmal] , Problem.nv[cmdh_kimal] , Problem.nv[cmdh_koaa] , Problem.nv[cmdh_kioaa], Problem.nv[cmdh_knadh] , Problem.nv[cmdh_kinadh], Problem.nv[cmdh_keq]  );


//Aspartate aminotransferase (cytosolic) 
flx[aatc_f] = fpingpong ( xx[ncasp] , xx[nckg] , xx[ncoaa]  ,xx[ncglu], Problem.nv[aatc_v] , Problem.nv[aatc_kasp] , Problem.nv[aatc_kiasp] ,Problem.nv[aatc_kkg] , Problem.nv[aatc_koaa] , Problem.nv[aatc_kioaa] , Problem.nv[aatc_kglu] ,Problem.nv[aatc_kiglu] );  //cAsp+ckg->cOAA+cglu;
flx[aatc_r]=rpingpong ( xx[ncasp] , xx[nckg] , xx[ncoaa]  ,xx[ncglu], Problem.nv[aatc_v] , Problem.nv[aatc_kasp] , Problem.nv[aatc_kiasp] ,Problem.nv[aatc_kkg] , Problem.nv[aatc_koaa] , Problem.nv[aatc_kioaa] , Problem.nv[aatc_kglu] , Problem.nv[aatc_kiglu] , Problem.nv[aatc_keq] ); //cOAA+cglu -> cAsp+ckg;
  

//Aspartate aminotransferase (Mitochondrial) 
flx[aatm_f] = fpingpong ( xx[nmasp] , xx[nmkg] , xx[nmoaa]  ,xx[nmglu], Problem.nv[aatm_v] , Problem.nv[aatm_kasp] , Problem.nv[aatm_kiasp] ,Problem.nv[aatm_kkg] , Problem.nv[aatm_koaa] , Problem.nv[aatm_kioaa] , Problem.nv[aatm_kglu] ,Problem.nv[aatm_kiglu] );  //mAsp+mkg->mOAA+mglu;
flx[aatm_r]= rpingpong ( xx[nmasp] , xx[nmkg] , xx[nmoaa]  ,xx[nmglu], Problem.nv[aatm_v] , Problem.nv[aatm_kasp] , Problem.nv[aatm_kiasp] ,Problem.nv[aatm_kkg] , Problem.nv[aatm_koaa] , Problem.nv[aatm_kioaa] , Problem.nv[aatm_kglu] , Problem.nv[aatm_kiglu] , Problem.nv[aatm_keq] );

//Aspartate glutamate transporter (Mitochondrial) 
flx[aspglumtrans_f]= forbibirandom ( xx[nmasp] , xx[ncglu] , xx[nmglu], xx[ncasp] , Problem.nv[aspglumtrans_v] ,Problem.nv[aspglumtrans_kimasp] ,Problem.nv[aspglumtrans_kcglu], Problem.nv[aspglumtrans_kicglu] ,Problem.nv[aspglumtrans_kmglu] , Problem.nv[aspglumtrans_kimglu] ,  Problem.nv[aspglumtrans_kicasp]  ) ;  // masp+cglu -> mglu+ casp , assumed kB=kiB & kP=kiP   
flx[aspglumtrans_r] = revbibirandom ( xx[nmasp] , xx[ncglu] , xx[nmglu], xx[ncasp] , Problem.nv[aspglumtrans_v] ,Problem.nv[aspglumtrans_kimasp] ,Problem.nv[aspglumtrans_kcglu], Problem.nv[aspglumtrans_kicglu] ,Problem.nv[aspglumtrans_kmglu] , Problem.nv[aspglumtrans_kimglu] ,  Problem.nv[aspglumtrans_kicasp], Problem.nv[aspglumtrans_keq]  ) ; 


//Malate ketoglutarate transporter (Mitochondrial) 
flx[malkgmtrans_f]=forbibirandom ( xx[nmkg], xx[ncmal] , xx[nmmal], xx[nckg] , Problem.nv[malkgmtrans_v]  ,Problem.nv[malkgmtrans_kimkg] , Problem.nv[malkgmtrans_kcmal], Problem.nv[malkgmtrans_kicmal] , Problem.nv[malkgmtrans_kmmal] , Problem.nv[malkgmtrans_kimmal] , Problem.nv[malkgmtrans_kickg]  ) ; 
flx[malkgmtrans_r]=revbibirandom ( xx[nmkg], xx[ncmal] , xx[nmmal], xx[nckg] , Problem.nv[malkgmtrans_v]  ,Problem.nv[malkgmtrans_kimkg] , Problem.nv[malkgmtrans_kcmal], Problem.nv[malkgmtrans_kicmal] , Problem.nv[malkgmtrans_kmmal] , Problem.nv[malkgmtrans_kimmal] , Problem.nv[malkgmtrans_kickg] , Problem.nv[malkgmtrans_keq] ) ; 
 // cKG + mMal->cMal+mKG  , Kib=kb , Kiq=kiq


//Pyruvate Carboxylase 
flx[pc_f]=(Problem.nv[pc_v]*((1 + Problem.nv[pc_beta]*xx[nmacoa]/(Problem.nv[pc_kacoa]))/(1 + xx[nmacoa]/(Problem.nv[pc_kacoa]))))/(Problem.nv[pc_katp]*Problem.nv[pc_kpyr]*Problem.nv[pc_kco2])*(xx[nmatp]*xx[nmpyr]*mco2)/(-1 + (1 + xx[nmatp]/Problem.nv[pc_katp])*(1 + mco2/Problem.nv[pc_kco2])*(1 + xx[nmpyr]/Problem.nv[pc_kpyr]) + ((1 + xx[nmadp]/Problem.nv[pc_kadp])*(1 + xx[nmpi]/Problem.nv[pc_kpi])*(1 + xx[nmoaa]/Problem.nv[pc_koaa])));
flx[pc_r]=(Problem.nv[pc_v]*((1 + Problem.nv[pc_beta]*xx[nmacoa]/(Problem.nv[pc_kacoa]))/(1 + xx[nmacoa]/(Problem.nv[pc_kacoa]))))/(Problem.nv[pc_katp]*Problem.nv[pc_kpyr]*Problem.nv[pc_kco2])*(xx[nmoaa]*xx[nmadp]*     xx[nmpi]/Problem.nv[pc_keq])/(-1 + (1 + xx[nmatp]/Problem.nv[pc_katp])*(1 + mco2/Problem.nv[pc_kco2])*(1 + xx[nmpyr]/Problem.nv[pc_kpyr]) + ((1 + xx[nmadp]/Problem.nv[pc_kadp])*(1 + xx[nmpi]/Problem.nv[pc_kpi])*(1 + xx[nmoaa]/Problem.nv[pc_koaa])));

//Dicarboxylate Carrier 
flx[dic_f]=forbibirandom ( xx[nmmal], xx[ncpi] , xx[nmpi] , xx[ncmal] , Problem.nv[dic_V] ,Problem.nv[dic_kimmal] ,Problem.nv[dic_kcpi], Problem.nv[dic_kicpi], Problem.nv[dic_kmpi] , Problem.nv[dic_kimpi] , Problem.nv[dic_kicmal]   ); //  cpi+mmal->mmal+cpi; 
flx[dic_r]=revbibirandom ( xx[nmmal], xx[ncpi] , xx[nmpi] , xx[ncmal] , Problem.nv[dic_V] ,Problem.nv[dic_kimmal] ,Problem.nv[dic_kcpi], Problem.nv[dic_kicpi], Problem.nv[dic_kmpi] , Problem.nv[dic_kimpi] , Problem.nv[dic_kicmal] , Problem.nv[dic_keq]  ); //  mmal+cpi -> cpi+mmal; 

//PEP carboxykinase 

flx[cpepck_f]=Problem.nv[cpepck_v]*xx[ncgtp]*xx[ncoaa]/(Problem.nv[cpepck_kgtp]*Problem.nv[cpepck_koaa]*(-1+(1+xx[ncoaa]/Problem.nv[cpepck_koaa])*(1+xx[ncgtp]/Problem.nv[cpepck_kgtp])+(1+xx[ncgdp]/Problem.nv[cpepck_kgdp])*(1+xx[ncpep]/Problem.nv[cpepck_kpep])*(1+cco2/Problem.nv[cpepck_kco2])));

flx[cpepck_r]=Problem.nv[cpepck_v]*xx[ncgdp]*xx[ncpep]*cco2/(Problem.nv[cpepck_keq]*Problem.nv[cpepck_kgtp]*Problem.nv[cpepck_koaa]*(-1+(1+xx[ncoaa]/Problem.nv[cpepck_koaa])*(1+xx[ncgtp]/Problem.nv[cpepck_kgtp])+(1+xx[ncgdp]/Problem.nv[cpepck_kgdp])*(1+xx[ncpep]/Problem.nv[cpepck_kpep])*(1+cco2/Problem.nv[cpepck_kco2])));


//Phosphoglucose mutase 
flx[pglm_f]=fMMrev(xx[nglc1p], xx[nglc6p_b] , Problem.nv[pglm_v], Problem.nv[pglm_kglc1p], Problem.nv[pglm_kglc6p]);
flx[pglm_r]=rMMrev(xx[nglc1p], xx[nglc6p_b] , Problem.nv[pglm_v], Problem.nv[pglm_kglc1p], Problem.nv[pglm_kglc6p], Problem.nv[pglm_keq]);
 
//UTP Glucose 1 fofstate Urdyl transferase 
flx[ugt_f]=forddbibirev ( xx[nutp] ,xx[nglc1p] ,xx[nppi] , xx[nudpglc] , Problem.nv[ugt_v] , Problem.nv[ugt_kutp] ,Problem.nv[ugt_kiutp] , Problem.nv[ugt_kglc1p] , Problem.nv[ugt_kiglc1p] , Problem.nv[ugt_kppi] , Problem.nv[ugt_kippi], Problem.nv[ugt_kudpglc] , Problem.nv[ugt_kiudpglc] );
flx[ugt_r]=rorddbibirev ( xx[nutp] ,xx[nglc1p] ,xx[nppi] , xx[nudpglc] , Problem.nv[ugt_v] , Problem.nv[ugt_kutp] ,Problem.nv[ugt_kiutp] , Problem.nv[ugt_kglc1p] , Problem.nv[ugt_kiglc1p] , Problem.nv[ugt_kppi] , Problem.nv[ugt_kippi], Problem.nv[ugt_kudpglc] , Problem.nv[ugt_kiudpglc], Problem.nv[ugt_keq] );

//Glycogen synthase 
flx[gs]=(((1 - Problem.nv[gs_p])*xx[nudpglc]*Problem.nv[gs_v])/ ((Problem.nv[gs_k1dp] /(xx[nglc6p_b] + Problem.nv[gs_k2dp]) + xx[nudpglc]))) + (Problem.nv[gs_p]*xx[nudpglc]* Problem.nv[gs_v])/((Problem.nv[gs_k1p]/(xx[nglc6p_b] + Problem.nv[gs_k2p]) + xx[nudpglc]));


//Glycogen phosphorylase 


gp_vmaxdp=Problem.nv[gp_v]*(Problem.nv[gp_kampdpbase]+( Problem.nv[gp_kampdpmax]-Problem.nv[gp_kampdpbase])*(xx[namp]/(xx[namp]+Problem.nv[gp_kampdpa])));
gp_vmaxp=Problem.nv[gp_v]*pow(10,(-xx[ncglc]*log(2)/Problem.nv[gp_kglcpi]));
gp_vdp=gp_vmaxdp*xx[nglyglc]*xx[ncpi]/((xx[nglyglc]+Problem.nv[gp_kglycdp])*(xx[ncpi]+Problem.nv[gp_kpdp]));
gp_vp=gp_vmaxp*xx[nglyglc]*xx[ncpi]/((xx[nglyglc]+Problem.nv[gp_kglycp])*(xx[ncpi]+Problem.nv[gp_kpp]));
flx[gp_f]=gp_vdp*(1-Problem.nv[gp_p])+gp_vp*(Problem.nv[gp_p]);

//G6PDH

flx[g6pdh]=forddbibirev (  xx[nnadp] ,  xx[nglc6p] ,  xx[npgn] ,  xx[nnadph] ,  Problem.nv[g6pdh_v] ,  Problem.nv[g6pdh_knadp] , Problem.nv[g6pdh_kinadp] ,  Problem.nv[g6pdh_kg6p] , Problem.nv[g6pdh_kig6p],  Problem.nv[g6pdh_kpgn] ,  Problem.nv[g6pdh_kipgn],  Problem.nv[g6pdh_knadph] ,  Problem.nv[g6pdh_kinadph] ); 


//PGNDH
flx[pgndh_f]=forddbibirev (  xx[nnadp] ,  xx[npgn] ,  xx[nrul5p] ,  xx[nnadph] ,  Problem.nv[pgndh_v] ,  Problem.nv[pgndh_knadp] , Problem.nv[pgndh_kinadp] ,  Problem.nv[pgndh_kpgn] ,  Problem.nv[pgndh_kipgn] ,  Problem.nv[pgndhkrul5p] ,  Problem.nv[pgndhkirul5p], Problem.nv[pgndhknadph] , Problem.nv[pgndh_kinadph]  );

//Ribulose Phosphate isomerase
flx[rpi_f]=(( + xx[nrul5p])*Problem.nv[rpi_v])/
   (Problem.nv[rpi_krul5p]*(1 + xx[npgn]/Problem.nv[rpi_kipgn]) + (Problem.nv[rpi_krul5p]*xx[nrib5p])/Problem.nv[rpi_krib5p] + xx[nrul5p]);
flx[rpi_r]=(((xx[nrib5p]/Problem.nv[rpi_keq]) )*Problem.nv[rpi_v])/
   (Problem.nv[rpi_krul5p]*(1 + xx[npgn]/Problem.nv[rpi_kipgn]) + (Problem.nv[rpi_krul5p]*xx[nrib5p])/Problem.nv[rpi_krib5p] + xx[nrul5p]);

//Ribulose 5 phosphate epimerase
flx[rul5pepi_f]=fMMrev(xx[nrul5p], xx[nxyl5p], Problem.nv[rul5pepi_v], Problem.nv[rul5pepi_krul5p], Problem.nv[rul5pepi_kxyl5p]);
flx[rul5pepi_r]=rMMrev(xx[nrul5p], xx[nxyl5p], Problem.nv[rul5pepi_v], Problem.nv[rul5pepi_krul5p], Problem.nv[rul5pepi_kxyl5p] , Problem.nv[rul5pepi_keq] );

//TK
Problem.tk.st2fl(&flx[tk1], xx[ngrap] , xx[nrib5p], xx[nfru6p], xx[nxyl5p],xx[nsed7p],xx[ne4p]);

//TA
Problem.ta.st2fl(&flx[transaldo1], xx[ngrap], xx[nfru6p], xx[ne4p] , xx[nsed7p]);     


//ATP transporter
flx[atpmtrans_f]=fpingpong ( xx[nmatp] , xx[ncadp] , xx[ncatp] , xx[nmadp] , Problem.nv[atpmtrans_v] , Problem.nv[atpmtrans_kmatp] , Problem.nv[atpmtrans_kimatp] , Problem.nv[atpmtrans_kcadp] , Problem.nv[atpmtrans_kcatp] ,Problem.nv[atpmtrans_kicatp] , Problem.nv[atpmtrans_kmadp],  Problem.nv[atpmtrans_kimadp]);
flx[atpmtrans_r]=rpingpong (xx[nmatp] , xx[ncadp], xx[ncatp] , xx[nmadp] , Problem.nv[atpmtrans_v] , Problem.nv[atpmtrans_kmatp] , Problem.nv[atpmtrans_kimatp] , Problem.nv[atpmtrans_kcadp] , Problem.nv[atpmtrans_kcatp] , Problem.nv[atpmtrans_kicatp] , Problem.nv[atpmtrans_kmadp],  Problem.nv[atpmtrans_kimadp] , Problem.nv[atpmtrans_keq] );

//Nadhdg
flx[nadhdh]=Problem.nv[nadhdh_k]*xx[nmnadh]*xx[ncoq]*pow(xx[nmpi],1)*pow(xx[nmadp],1); //nadhdh_k includes volume

//CoQHoxidase

flx[coqhoxi]=Problem.nv[coqhoxi_k]*xx[ncoqh]*pow(xx[nmpi],2)*pow(xx[nmadp],2);


//Reaction stequiometry for mPI and amb nmADP and ATP added manually  

//Nucleoside dikinase 1
flx[cndk1_f]=fpingpong ( xx[ncatp] , xx[ncgdp] , xx[ncadp] , xx[ncgtp], Problem.nv[cndk_v]/((1+xx[nudp]/Problem.nv[cndk_kudp])) , Problem.nv[cndk_katp] , Problem.nv[cndk_kiatp] , Problem.nv[cndk_kgdp] , Problem.nv[cndk_kadp] ,  Problem.nv[cndk_kiadp],Problem.nv[cndk_kgtp] ,Problem.nv[cndk_kigtp]);
flx[cndk1_r]=rpingpong ( xx[ncatp] , xx[ncgdp] , xx[ncadp] , xx[ncgtp], Problem.nv[cndk_v]/((1+xx[nudp]/Problem.nv[cndk_kudp])) , Problem.nv[cndk_katp] , Problem.nv[cndk_kiatp] , Problem.nv[cndk_kgdp],Problem.nv[cndk_kadp] ,  Problem.nv[cndk_kiadp] , Problem.nv[cndk_kgtp] ,Problem.nv[cndk_kigtp] , Problem.nv[cndk_keq]);


//Nucleoside dikinase 2

flx[cndk2_f]=fpingpong ( xx[ncatp] , xx[nudp] , xx[ncadp] , xx[nutp], Problem.nv[cndk_v]/((1+xx[ncgdp]/Problem.nv[cndk_kgdp])) , Problem.nv[cndk_katp] , Problem.nv[cndk_kiatp] , Problem.nv[cndk_kudp] , Problem.nv[cndk_kadp] ,  Problem.nv[cndk_kiadp],Problem.nv[cndk_kutp] ,Problem.nv[cndk_kiutp]);
flx[cndk2_r]=rpingpong ( xx[ncatp] , xx[nudp] , xx[ncadp] , xx[nutp], Problem.nv[cndk_v]/((1+xx[ncgdp]/Problem.nv[cndk_kgdp])) , Problem.nv[cndk_katp] , Problem.nv[cndk_kiatp] , Problem.nv[cndk_kudp],Problem.nv[cndk_kadp] ,  Problem.nv[cndk_kiadp] , Problem.nv[cndk_kutp] ,Problem.nv[cndk_kiutp] , Problem.nv[cndk_keq]);


//Mitochondrial Nucleotide dikinase 

flx[mndk_f]=fpingpong ( xx[nmatp] , xx[nmgdp] , xx[nmadp] , xx[nmgtp] , Problem.nv[mndk_v] , Problem.nv[mndk_katp] , Problem.nv[mndk_kiatp] , Problem.nv[mndk_kgdp] , Problem.nv[mndk_kadp] , Problem.nv[mndk_kiadp] , Problem.nv[mndk_kgtp] ,  Problem.nv[mndk_kigtp]  );
flx[mndk_r]= rpingpong ( xx[nmatp] , xx[nmgdp] , xx[nmadp] , xx[nmgtp] , Problem.nv[mndk_v] , Problem.nv[mndk_katp] , Problem.nv[mndk_kiatp] , Problem.nv[mndk_kgdp] , Problem.nv[mndk_kadp] , Problem.nv[mndk_kiadp] , Problem.nv[mndk_kgtp] ,  Problem.nv[mndk_kigtp], Problem.nv[mndk_keq] );


//ADK

flx[adk_f]=forbibirandom ( xx[namp], xx[ncatp] , xx[ncadp], xx[ncadp] , Problem.nv[adk_v] ,Problem.nv[adk_kiamp] , Problem.nv[adk_katp], Problem.nv[adk_kiatp], Problem.nv[adk_kadp] , Problem.nv[adk_kadp] , Problem.nv[adk_kadp] ); 
flx[adk_r]=revbibirandom ( xx[namp], xx[ncatp] , xx[ncadp], xx[ncadp] , Problem.nv[adk_v] ,Problem.nv[adk_kiamp] , Problem.nv[adk_katp], Problem.nv[adk_kiatp], Problem.nv[adk_kadp] , Problem.nv[adk_kadp] , Problem.nv[adk_kadp], Problem.nv[adk_keq] );


//ATPase
flx[atpase]=xx[ncatp]*Problem.nv[atpase_k]/(xx[ncatp]+Problem.nv[atpasse_katp]);


//Fructose

flx[fruupt_f]=fMMrev( xx[nefru] , xx[ncfru] , Problem.nv[fruupt_v] , Problem.nv[fruupt_kfru] , Problem.nv[fruupt_kfru] );  //New 
flx[fruupt_r] = rMMrev(xx[nefru], xx[ncfru] , Problem.nv[fruupt_v] , Problem.nv[fruupt_kfru] , Problem.nv[fruupt_kfru], Problem.nv[fruupt_keq] ) ; //New

//FruHK
flx[fruhk]=forbibirandom ( xx[ncatp], xx[ncfru] , 0, 0 , Problem.nv[fruhk_v] , Problem.nv[fruk_kiatp], Problem.nv[fruk_kfru], Problem.nv[fruk_kifru],1,1,1); 

//TriK

flx[trik]=forbibirandom ( xx[ncatp], xx[ngra] , 0, 0 , Problem.nv[trik_v] , Problem.nv[trik_kiatp], Problem.nv[trik_kgra], Problem.nv[trik_kigra],1,1,1); 


//citmtr
flx[citmtr_f]=forbibirandom ( xx[nmcit] , xx[ncmal] , xx[nmmal] , xx[nccit] , Problem.nv[citmtr_v] ,Problem.nv[citmtr_kimcit] , Problem.nv[citmtr_kcmal], Problem.nv[citmtr_kicmal] , Problem.nv[citmtr_kmmal] , Problem.nv[citmtr_kimmal] , Problem.nv[citmtr_kiccit]) ;
flx[citmtr_r]=revbibirandom ( xx[nmcit] , xx[ncmal] , xx[nmmal] , xx[nccit] , Problem.nv[citmtr_v] ,Problem.nv[citmtr_kimcit] , Problem.nv[citmtr_kcmal], Problem.nv[citmtr_kicmal] , Problem.nv[citmtr_kmmal] , Problem.nv[citmtr_kimmal] , Problem.nv[citmtr_kiccit] , Problem.nv[citmtr_keq] ) ;


//citly

flx[citly_f]=Problem.nv[citly_v]/(Problem.nv[citly_kcit]*Problem.nv[citly_katp]*Problem.nv[citly_kcoa])*(xx[nccit]*xx[ncatp]*xx[nccoa])/(-1+(1+xx[nccit]/Problem.nv[citly_kcit])*(1+xx[ncatp]/Problem.nv[citly_katp])*(1 +xx[nccoa]/Problem.nv[citly_kcoa])+(1 + xx[ncacoa]/Problem.nv[citly_kacoa])*(1+xx[ncoaa]/Problem.nv[citly_koaa])*(1+xx[ncadp]/Problem.nv[citly_kadp])*(1+xx[ncpi]/Problem.nv[citly_kpi]));
flx[citly_r]=Problem.nv[citly_v]/(Problem.nv[citly_kcit]*Problem.nv[citly_katp]*Problem.nv[citly_kcoa])*(xx[ncacoa]*xx[ncoaa]*xx[ncadp]*xx[ncpi]/Problem.nv[citly_keq])/(-1+(1+xx[nccit]/Problem.nv[citly_kcit])*(1+xx[ncatp]/Problem.nv[citly_katp])*(1 +xx[nccoa]/Problem.nv[citly_kcoa])+(1 + xx[ncacoa]/Problem.nv[citly_kacoa])*(1+xx[ncoaa]/Problem.nv[citly_koaa])*(1+xx[ncadp]/Problem.nv[citly_kadp])*(1+xx[ncpi]/Problem.nv[citly_kpi]));  


//Malic
flx[malic_f]=Problem.nv[malic_v]/(Problem.nv[malic_kmal]*Problem.nv[malic_knadp])*(xx[ncmal]*xx[nnadp])/(-1+(1 + xx[ncmal]/Problem.nv[malic_kmal])*(1 + xx[nnadp]/Problem.nv[malic_knadp])+(1+xx[nnadph]/Problem.nv[malic_knadph])*(1 + cco2/Problem.nv[malic_kco2])*(1 + xx[ncpyr]/Problem.nv[malic_kpyr]));
flx[malic_r]=Problem.nv[malic_v]/(Problem.nv[malic_kmal]*Problem.nv[malic_knadp])*(xx[nnadph]*cco2*xx[ncpyr]/Problem.nv[malic_keq])/(-1+(1 + xx[ncmal]/Problem.nv[malic_kmal])*(1 + xx[nnadp]/Problem.nv[malic_knadp])+(1+xx[nnadph]/Problem.nv[malic_knadph])*(1 + cco2/Problem.nv[malic_kco2])*(1 + xx[ncpyr]/Problem.nv[malic_kpyr]));

 
//Acetyl Coa Carboxylase 
flx[acoacar]=(Problem.nv[acoacar_v]*xx[ncatp]/(xx[ncatp] + Problem.nv[acoacar_katp])*(xx[ncacoa]/(xx[ncacoa] + Problem.nv[acoacar_kacoa]))*cco2/(cco2 + Problem.nv[acoacar_kco2])* xx[nccit]/(xx[nccit] + Problem.nv[acoacar_kcit]))/(1 + xx[ncpalm]/(Problem.nv[acoacar_kpalm]));


//Pitransporter
flx[pimtr]=fMMrev( xx[ncpi] , xx[nmpi] , Problem.nv[pimtr_v] , Problem.nv[pimtr_kcpi] , Problem.nv[pimtr_kmpi]  )-rMMrev(  xx[ncpi] , xx[nmpi] , Problem.nv[pimtr_v] ,  Problem.nv[pimtr_kcpi] ,  Problem.nv[pimtr_kmpi] , Problem.nv[pimtr_keq]  );

//Ppi
flx[ppase]=fMMrev( xx[nppi] , 0 , Problem.nv[ppase_v] , Problem.nv[ppase_kppi] , 1  );


//Pi uptake
flx[piuptake]=fMMrev( xinit1[ncpi] ,xx[ncpi] , Problem.nv[piuptake_vmaxaparent] , Problem.nv[piuptake_kpi] , Problem.nv[piuptake_kpi]  )-rMMrev( xinit1[ncpi] ,xx[ncpi] , Problem.nv[piuptake_vmaxaparent] , Problem.nv[piuptake_kpi] , Problem.nv[piuptake_kpi] , Problem.nv[piuptake_keq]  );

//Beta oxidation

flx[box]=Problem.nv[box_v]*(xx[ncpalm]/(xx[ncpalm]+Problem.nv[box_kpalm]))*pow((xx[nmcoa]/(xx[nmcoa]+Problem.nv[box_kcoa])),8)*pow((xx[ncoq]/(xx[ncoq]+Problem.nv[box_kcoq])),7)*pow(xx[nmnad]/(xx[nmnad]+Problem.nv[box_knad]),7)*xx[ncatp]/(xx[ncatp]+Problem.nv[box_katp])/(1+xx[nmalcoa]/Problem.nv[box_kmalcoa]);


//Fatty acid synthesis 

flx[fasyn]=Problem.nv[fasyn_v]*pow(xx[nmalcoa]/(xx[nmalcoa] + Problem.nv[fasyn_kmalcoA]),7)*(xx[ncacoa]/(xx[ncacoa] +Problem.nv[fasyn_kcacoa]))*pow(xx[nnadph]/(xx[nnadph] + Problem.nv[fasyn_knadph]),14);

//Glutamate uptake

flx[gluupt_f]=fMMrev(  xx[neglut], xx[ncglu], Problem.nv[gluupt_v], Problem.nv[gluupt_kglu], Problem.nv[gluupt_kglu]);
flx[gluupt_r]=rMMrev(  xx[neglut], xx[ncglu], Problem.nv[gluupt_v], Problem.nv[gluupt_kglu], Problem.nv[gluupt_kglu],Problem.nv
[gluupt_keq]);

//Transamiminasse 
flx[transa_f]=fMMrev(  xx[nckg], xx[ncglu], Problem.nv[transa_v]/(1+xx[ncasp]/Problem.nv[transa_kiasp]), Problem.nv[transa_kg], Problem.nv[transa_kglu]);
flx[transa_r]=rMMrev(  xx[nckg], xx[ncglu], Problem.nv[transa_v]/(1+xx[ncasp]/Problem.nv[transa_kiasp]), Problem.nv[transa_kg], Problem.nv[transa_kglu],Problem.nv[transa_keq]);


//Glycerol Shuttle
flx[glyc3pcdh_f]=  forddbibirev (xx[ncnad], xx[nglyc3p] , xx[ndhap] , xx[ncnadh] , Problem.nv[glyc3pcdh_v] , Problem.nv[glyc3pcdh_knad]  , Problem.nv[glyc3pcdh_kinad] , Problem.nv[glyc3pcdh_kglyc3p] , Problem.nv[glyc3pcdh_kiglyc3p] , Problem.nv[glyc3pcdh_kdhap] , Problem.nv[glyc3pcdh_kidhap] , Problem.nv[glyc3pcdh_knadh] , Problem.nv[glyc3pcdh_kinadh] );
flx[glyc3pcdh_r]= rorddbibirev (xx[ncnad], xx[nglyc3p] , xx[ndhap] , xx[ncnadh] , Problem.nv[glyc3pcdh_v] , Problem.nv[glyc3pcdh_knad]  , Problem.nv[glyc3pcdh_kinad] , Problem.nv[glyc3pcdh_kglyc3p] , Problem.nv[glyc3pcdh_kiglyc3p] , Problem.nv[glyc3pcdh_kdhap] , Problem.nv[glyc3pcdh_kidhap] , Problem.nv[glyc3pcdh_knadh] , Problem.nv[glyc3pcdh_kinadh], Problem.nv[glyc3pcdh_keq] );

flx[glyc3pmdh]=fpingpong (  xx[nglyc3p] , xx[ncoq] , 0,  0, Problem.nv[glyc3pmdh_v] , Problem.nv[glyc3pmdh_kglyc3p] , Problem.nv[glyc3pmdh_kiglyc3p] ,Problem.nv[glyc3pmdh_kcoq] , 1, 1 , 1, 1 );


for(int i=0;i<nflx;i++) {fluxes[i] = flx[i]*dt;};


buildydx (pdydt, fluxes,0);

//Manually build the stocihiometry for some of the reactions 

pdydt[nmcoa]+=-8*fluxes[box];
pdydt[nmacoa]+=8*fluxes[box];
pdydt[ncoq]+=-7*fluxes[box];
pdydt[ncoqh]+=7*fluxes[box];
pdydt[nmnad]+=-7*fluxes[box];
pdydt[nmnadh]+=7*fluxes[box];
pdydt[ncatp]+=-fluxes[box];
pdydt[namp]+=fluxes[box];
pdydt[nppi]+=fluxes[box];
pdydt[nmalcoa]+=-7*fluxes[fasyn];
pdydt[ncacoa]+=-fluxes[fasyn];
pdydt[nnadph]+=-14*fluxes[fasyn];
pdydt[nnadp]+=14*fluxes[fasyn];
pdydt[nccoa]+=8*fluxes[fasyn];
pdydt[nmadp]+=-2*fluxes[coqhoxi];
pdydt[nmatp]+=2*fluxes[coqhoxi];
pdydt[nmpi]+=-2*fluxes[coqhoxi];

if(kineticflag==0){

//Calculate flux per mMol of substrate (Flx/[substrate])

fluxes[glcuptakef]/=xx[negluc];
fluxes[glcuptaker]/=xx[ncglc];
fluxes[gk1]/=xx[ncglc];
fluxes[gk2]/=xx[ncglc];
fluxes[gpif]/=xx[nglc6p];
fluxes[gpir]/=xx[nfru6p];
fluxes[g6phb1]/=xx[nglc6p];
fluxes[pfkl1]/=xx[nfru6p];
fluxes[fbasel1]/=xx[nfru16bp];
fluxes[aldo0] /= xx[nfru16bp];	//fbp-> trioses
fluxes[aldo1] /= xx[ndhap]*xx[ngrap];	//trioses->fbp
fluxes[aldo6]/=(xx[nfru16bp]); //ALERTA
fluxes[aldo2]/=xx[nfru1p];
fluxes[aldo3]/=(xx[ngra]*xx[ndhap]);
fluxes[aldo7]/=xx[nfru1p];
fluxes[aldo4]/=xx[nfru16bp]*xx[ngra];
fluxes[aldo5]/=xx[nfru1p]*xx[ngrap];

fluxes[timf]/=xx[ndhap];
fluxes[timr]/=xx[ngrap];
fluxes[gapdhf]/=xx[ngrap];
fluxes[gapdhr]/=xx[nbpg13];  
fluxes[pgkf]/=xx[nbpg13];
fluxes[pgkr]/=xx[npg3];
fluxes[pgmf]/=xx[npg3];
fluxes[pgmr]/=xx[npg2];
fluxes[enof]/=xx[npg2];
fluxes[enor]/=xx[ncpep];
fluxes[pkl]/=xx[ncpep];
fluxes[mpyrtrf]/=xx[ncpyr]; 
fluxes[mpyrtrr]/=xx[nmpyr];
fluxes[pc_f]/=xx[nmpyr];
fluxes[pc_r]/=xx[nmoaa];
fluxes[cpepck_f]/=xx[ncoaa];
fluxes[cpepck_r]/=xx[ncpep];
fluxes[pdhl]/=xx[nmpyr];
fluxes[cs$]/=(xx[nmacoa]*xx[nmoaa]);
fluxes[faco]/=xx[nmcit];
fluxes[raco]/=xx[nmicit];
fluxes[idh_f]/=xx[nmicit];
fluxes[idh_r]/=xx[nmkg];
fluxes[kdh_f]/=xx[nmkg];
fluxes[kdh_r]/=xx[nsucoa];
fluxes[scs_f]/=xx[nsucoa];
fluxes[scs_r]/=xx[nsuc];
fluxes[sdh_f]/=xx[nsuc];
fluxes[sdh_r]/=(xx[nmfum]);
fluxes[fh_f]/=(xx[nmfum]);
fluxes[fh_r]/=(xx[nmmal]);
fluxes[mmdh_f]/=(xx[nmmal]);
fluxes[mmdh_r]/=(xx[nmoaa]);
fluxes[cmdh_f]/=(xx[ncmal]); 
fluxes[cmdh_r]/=(xx[ncoaa]);

fluxes[g6phb2]/=xx[nglc6p_b];
fluxes[gpif2]/=xx[nglc6p_b];
fluxes[gpir2]/=xx[nfru6p_b]; 
fluxes[pglm_f]/=xx[nglc1p];
fluxes[pglm_r]/=xx[nglc6p_b];
fluxes[ugt_f]/=xx[nglc1p];
fluxes[ugt_r]/=xx[nudpglc];
fluxes[gs]/=xx[nudpglc];
if (xx[nglyglc]>0){fluxes[gp_f]/=xx[nglyglc];} else {fluxes[gp_f]=0;}
fluxes[pfkl2]/=xx[nfru6p_b]; 
fluxes[fbasel2]/=xx[nfru16bp];
fluxes[g6pdh]/=xx[nglc6p];
fluxes[pgndh_f]/=xx[npgn];
fluxes[rpi_f]/=xx[nrul5p];
fluxes[rpi_r]/=xx[nrib5p];
fluxes[rul5pepi_f]/=xx[nrul5p];
fluxes[rul5pepi_r]/=xx[nxyl5p];


if(xx[nelac]>0) {fluxes[lacupt_f]/=xx[nelac];} else {fluxes[lacupt_f]=0;} 
fluxes[lacupt_r] /=xx[nlac];

if(xx[nepyr]>0) {fluxes[pyruptake_f]/=xx[nepyr];} else {fluxes[pyruptake_f]=0;} 
fluxes[pyruptake_r] /=xx[ncpyr];


fluxes[fldh] /=xx[nlac] ;
fluxes[rldh] /=xx[ncpyr] ;

fluxes[citly_f]/=xx[nccit];
fluxes[citly_r]/=(xx[ncoaa]*xx[ncacoa]);
fluxes[malic_f]/=(xx[ncmal]);
fluxes[malic_r]/=xx[ncpyr];
fluxes[acoacar]/=xx[ncacoa];
fluxes[fasyn]/=xx[ncacoa];
fluxes[trik]/=xx[ngra];
fluxes[fruupt_f]/=xx[nefru];
fluxes[fruupt_r]/=xx[ncfru];
fluxes[pfk2_1]/=xx[nfru6p];
fluxes[pfk2_2]/=xx[nfru6p_b];
fluxes[pfb2_1]/=xx[nfru26bp];
fluxes[pfb2_2]/=xx[nfru26bp_b];
fluxes[fruhk]/=xx[ncfru];
if(xx[neglut]>0){fluxes[gluupt_f]/=xx[neglut];} else {fluxes[gluupt_f]=0;}
fluxes[gluupt_r]/=xx[ncglu];
fluxes[glyc3pcdh_f]/=xx[nglyc3p];	
fluxes[glyc3pcdh_r]/=xx[ndhap];
fluxes[glyc3pmdh]/=xx[nglyc3p];
	
        f6.sett();   
        g3.tcon=xx[ngrap];//g3.sett();
        s7.sett();
        e4.tcon=xx[ne4p];// e4.sett();
        r5.sett();
        xyl5p$.sett();
              //double gluc=gl.sumt();  


//Label propagation functions


gl.input(cglc$,fluxes[glcuptakef],fluxes[glcuptaker]);
cglc$.input(glc6p$,fluxes[gk1],fluxes[g6phb1]);
glc6p$.input(f6,fluxes[gpif],fluxes[gpir]);//Causes massive slow down
f6.input(fbp,fluxes[pfkl1],fluxes[fbasel1]);

aldosplit(fbp.iso ,fbp.diso , g3.iso  , g3.diso , dhap$.iso , dhap$.diso , fluxes[aldo0], fluxes[aldo1]); 
spInvsl(fbp.iso ,fbp.diso , g3.iso , g3.diso , fluxes[aldo6], g3.sumt());
aldosplit(fr1p.iso ,fr1p.diso , gra$.iso  , gra$.diso , dhap$.iso , dhap$.diso , fluxes[aldo2], fluxes[aldo3]); 
spInvsl(fr1p.iso ,fr1p.diso , gra$.iso , gra$.diso , fluxes[aldo7], gra$.sumt());
aldofbpfr1p(fbp.iso ,fbp.diso, fr1p.iso ,fr1p.diso , g3.iso , g3.diso, gra$.iso  , gra$.diso, fluxes[aldo4],fluxes[aldo5]);

//cout<<fbp.iso[0]/fbp.sumt()<<" ";

dhap$.input(g3,fluxes[timf],fluxes[timr]);
g3.input(bpg13$,fluxes[gapdhf],fluxes[gapdhr]);
bpg13$.input(pg3$,fluxes[pgkf],fluxes[pgkr]);
pg3$.input(pg2$,fluxes[pgmf],fluxes[pgmr]);
pg2$.input(pep,fluxes[enof],fluxes[enor]);
pep.input(pyr, fluxes[pkl],0); 
pyr.input(pyrm,fluxes[mpyrtrf],fluxes[mpyrtrr]); 
pyrm.carb(oa,fluxes[pc_f]);
oa.decarb(pyrm,fluxes[pc_r]);		
oa1.decarb(pep,fluxes[cpepck_f]);
pep.carb(oa1,fluxes[cpepck_r]);

clac$.input(pyr,fluxes[fldh],fluxes[rldh]);
lac.input(clac$,fluxes[lacupt_f],fluxes[lacupt_r]);
expyr.input(pyr,fluxes[pyruptake_f],fluxes[pyruptake_r]);
pyrm.cutfirst(coa,fluxes[pdhl]);
csyn(coa.iso,coa.diso,oa.iso,oa.diso,cit.diso,fluxes[cs$]);
cit.input(icit$,fluxes[faco],fluxes[raco]);
icit$.icdh(akg,fluxes[idh_f]);
akg.icdhr(icit$,fluxes[idh_r]); 
akg.decarb(sucoa$,fluxes[kdh_f]); 
sucoa$.carb(akg,fluxes[kdh_r]);
sucoa$.inputsym(suc$, fluxes[scs_f]);
sucoa$.input(suc$, 0,fluxes[scs_r]);
suc$.inputsym(fum,fluxes[sdh_f]);
fum.inputsym(suc$,fluxes[sdh_r]);
fum.input(mmal$,fluxes[fh_f],0);
mmal$.inputsym(fum,fluxes[fh_r]);
mmal$.input(oa,fluxes[mmdh_f],fluxes[mmdh_r]);
cglu$.input(glu,fluxes[gluupt_r],fluxes[gluupt_f]);

akg.input(akg1, fluxes[malkgmtrans_f]/xx[nmkg], fluxes[malkgmtrans_r]/xx[nckg]);
mal.input(mmal$, fluxes[malkgmtrans_f]/xx[ncmal], fluxes[malkgmtrans_r]/xx[nmmal]);
masp.input(casp$,fluxes[aspglumtrans_f]/xx[nmasp],fluxes[aspglumtrans_r]/xx[ncasp]);
cglu$.input(mglu,fluxes[aspglumtrans_f]/xx[ncglu],fluxes[aspglumtrans_r]/xx[nmglu]);


masp.input(oa,fluxes[aatm_f]/xx[nmasp],fluxes[aatm_r]/xx[nmoaa]);
akg.input(mglu,fluxes[aatm_f]/xx[nmkg],fluxes[aatm_r]/xx[nmglu]);
//Attc 
casp$.input(oa1,fluxes[aatc_f]/xx[ncasp],fluxes[aatc_r]/xx[ncoaa]);
akg1.input(cglu$,fluxes[aatc_f]/xx[nckg],fluxes[aatc_r]/xx[ncglu]);
//Transaminase 
akg1.input(cglu$,fluxes[transa_f]/xx[nckg],fluxes[transa_r]/xx[ncglu]);

mal.input(mmal$,(fluxes[dic_r]+fluxes[citmtr_f])/xx[ncmal],(fluxes[dic_f]+fluxes[citmtr_r])/xx[nmmal]);

mal.input(oa1,fluxes[cmdh_f],fluxes[cmdh_r]);

//PP
glc6p$.input(pg,fluxes[g6pdh],0);
pg.cutfirst(rul5p$,fluxes[pgndh_f]);
rul5p$.input(r5,fluxes[rpi_f],fluxes[rpi_r]);
rul5p$.input(xyl5p$,fluxes[rul5pepi_f],fluxes[rul5pepi_r]);

xyl5p$.tkk<5>(g3,r5,s7,fluxes[tk1]);
s7.tkk<3>(r5,g3,xyl5p$,fluxes[tk1+1]);
f6.tkk<3>(e4,g3,xyl5p$,fluxes[tk1+2]);
xyl5p$.tkk<4>(g3,e4,f6,fluxes[tk1+3]);
f6.tkk<5>(e4,r5,s7,fluxes[tk1+4]);
s7.tkk<4>(r5,e4,f6,fluxes[tk1+5]);
	xyl5p$.invistk(g3,fluxes[tk1+6]); 
	f6.invistk(e4,fluxes[tk1+7]);
	s7.invistk(r5,fluxes[tk1+8]);
f6.tka<4>(g3,e4,s7,fluxes[transaldo1]);
s7.tka<3>(e4,g3,f6,fluxes[transaldo1+1]);
f6.invista(g3,fluxes[transaldo1+2]);
s7.invista(e4,fluxes[transaldo1+3]);
//
cglc$.input(glc6p_b$,fluxes[gk2],fluxes[g6phb2]);
glc6p_b$.input(f6b,fluxes[gpif2],fluxes[gpir2]);
glc6p_b$.input(glc1p$,fluxes[pglm_r],fluxes[pglm_f]);
glc1p$.input(udpglc$, fluxes[ugt_f],fluxes[ugt_r]);
udpglc$.input(gly, fluxes[gs],0);


gly.input(glc1p$,fluxes[gp_f],0);
f6b.input(fbp,fluxes[pfkl2],fluxes[fbasel2]);


//Lipid metabolism
cit.input(cit1,fluxes[citmtr_f]/xx[nmcit],fluxes[citmtr_r]/xx[nccit]);
cit1.citliase(oa1,cacoa$,fluxes[citly_f]);

csyn(cacoa$.iso, cacoa$.diso, oa1.iso, oa1.diso, cit1.diso ,fluxes[citly_r]);
cacoa$.output(fluxes[fasyn]+fluxes[acoacar],0);
coa.diso[0] += 8*fluxes[box]; //Alerta
//g3.diso[0]+=fluxes[glyck]; //Alerta
mal.decarb(pyr,fluxes[malic_f]);
pyr.carb(mal,fluxes[malic_r]);

fr.input(cfr,fluxes[fruupt_f], fluxes[fruupt_r]);
cfr.input(fr1p, fluxes[fruhk],0);


gra$.input(g3,fluxes[trik],0);

f6.input(f26a,fluxes[pfk2_1],fluxes[pfb2_1]);
f6b.input(f26b,fluxes[pfk2_2],fluxes[pfb2_2]);


              
glyc3p$.input(dhap$,fluxes[glyc3pcdh_f]+fluxes[glyc3pmdh],fluxes[glyc3pcdh_r]);


//Vm=Vi;

gly.compartments();
pep.compartments();
coa.compartments();
mal.compartments();
glu.compartments();
gl.compartments();
lac.compartments();
g3.compartments();
e4.compartments();
oa.compartments();
oa1.compartments();
fum.compartments();
pyr.compartments();
pyrm.compartments();
cit.compartments();
cit1.compartments();
akg.compartments();
akg1.compartments();
s7.compartments();
f6.compartments();
r5.compartments();
fbp.compartments();
f6b.compartments();
suc$.compartments();
mmal$.compartments();
cacoa$.compartments();
fr.compartments();
fr1p.compartments();
gra$.compartments();
clac$.compartments();
sucoa$.compartments();
pg.compartments();
pg3$.compartments();
pg2$.compartments();
bpg13$.compartments();
dhap$.compartments();
glc6p$.compartments();
glc6p_b$.compartments();
udpglc$.compartments();
glc1p$.compartments();
icit$.compartments();
cfr.compartments();
cglc$.compartments();
f26a.compartments();
f26b.compartments();
cglu$.compartments();
mglu.compartments();
casp$.compartments();
masp.compartments();
rul5p$.compartments();
xyl5p$.compartments();
glyc3p$.compartments();
expyr.compartments();

}
for (int i=0;i<numx;i++)
{
double factor;
if(comp[i]==1) {factor=1/Vi;} else if(comp[i]==2){factor=1/Vm;} else if(comp[i]==3){factor=cellmil;} else {while(1<2) std::cout<<"comperror"<<std::endl;}
pdydt[i]*=factor;
}                

if (debug==0)
{


for (int i=0;i<nflx;i++) cout<<i<<") "<<setw(9)<<left<<Problem.namef[i]<< " "<<flx[i]<<endl;
for (int i=0;i<numx;i++) cout<<i<<") "<<setw(9)<<left<<Problem.namex[i]<<" "<<xx[i]<<endl;
for (int i=0;i<numx;i++) cout<<"ode "<<i<<") "<<setw(9)<<left<<Problem.namex[i]<<" "<<pdydt[i]<<endl;
while(1<2){}
}


firsttime=1;
}

void Ldistr::labelconcheck()
{
cout<<ncglc <<" "<<(xx[ncglc] - cglc$.sumt())<<endl;; 
cout<<nglc6p <<" "<<(xx[ nglc6p] - glc6p$.sumt())<<endl;; 
cout<<nglc6p_b <<" "<<(xx[nglc6p_b ] - glc6p_b$.sumt())<<endl;; 
cout<< nfru6p<<" "<<(xx[ nfru6p ] - f6.sumt())<<endl;; 
cout<< nfru6p_b <<" "<<(xx[ nfru6p_b  ] - f6b.sumt())<<endl;; 
cout<<nfru26bp <<" "<<(xx[ nfru26bp] - f26a.sumt())<<endl;; 
cout<<nfru26bp_b <<" "<<(xx[nfru26bp_b] - f26b.sumt())<<endl;; 
cout<< nfru16bp<<" "<<(xx[  nfru16bp] - fbp.sumt())<<endl;; 
cout<< ndhap <<" "<<(xx[ ndhap] -  dhap$.sumt())<<endl;; 
cout<<  ngrap<<" "<<(xx[ ngrap ] - g3.sumt())<<endl;; 
cout<< nbpg13<<" "<<(xx[ nbpg13] - bpg13$.sumt())<<endl;; 
cout<< npg3<<" "<<(xx[ npg3 ] - pg3$.sumt())<<endl;; 
cout<< npg2 <<" "<<(xx[ npg2 ] - pg2$.sumt())<<endl;; 
cout<< ncpyr<<" "<<(xx[ ncpyr ] - pyr.sumt())<<endl;; 
cout<<nlac  <<" "<<(xx[nlac ] - clac$.sumt())<<endl;; 
cout<< nmpyr<<" "<<(xx[ nmpyr] - pyrm.sumt())<<endl;; 
cout<< nmacoa<<" "<<(xx[nmacoa] - coa.sumt())<<endl;; 
cout<< nmoaa<<" "<<(xx[ nmoaa] - oa.sumt())<<endl;; 
cout<< nmcit<<" "<<(xx[  nmcit ] - cit.sumt())<<endl;; 
cout<<nmicit <<" "<<(xx[ nmicit ] - icit$.sumt())<<endl;; 
cout<< nmkg<<" "<<(xx[ nmkg  ] - akg.sumt())<<endl;; 
cout<< nsucoa<<" "<<(xx[ nsucoa ] - sucoa$.sumt())<<endl;; 
cout<<nsuc <<" "<<(xx[ nsuc ] - suc$.sumt())<<endl;; 
cout<<nmfum <<" "<<(xx[ nmfum  ] - fum.sumt())<<endl;; 
cout<<nmmal <<" "<<(xx[ nmmal ] -  mmal$.sumt())<<endl;; 
cout<<ncmal <<" "<<(xx[ ncmal ] - mal.sumt())<<endl;; 
cout<< ncoaa<<" "<<(xx[ ncoaa ] - oa1.sumt())<<endl;; 
cout<< nckg<<" "<<(xx[ nckg] - akg1.sumt())<<endl;; 
cout<<ncasp <<" "<<(xx[ ncasp] - casp$.sumt())<<endl;; 
cout<< ncglu<<" "<<(xx[ ncglu] - cglu$.sumt())<<endl;; 
cout<<nmglu<<" "<<(xx[ nmglu ] - mglu.sumt())<<endl;; 
cout<<nmasp <<" "<<(xx[nmasp ] - masp.sumt())<<endl;; 
cout<< nglc1p<<" "<<(xx[ nglc1p ] - glc1p$.sumt())<<endl;;
cout<<nudpglc <<" "<<(xx[ nudpglc] - udpglc$.sumt())<<endl;;
cout<<nglyglc <<" "<<(xx[ nglyglc ] - gly.sumt())<<endl;
cout<<npgn <<" "<<(xx[ npgn  ] - pg.sumt())<<endl;;
cout<<nrul5p <<" "<<(xx[ nrul5p] - rul5p$.sumt())<<endl;;
cout<<nrib5p <<" "<<(xx[ nrib5p] - r5.sumt())<<endl;;
cout<<nxyl5p <<" "<<(xx[ nxyl5p] - xyl5p$.sumt())<<endl;;
cout<<nsed7p <<" "<<(xx[nsed7p] - s7.sumt())<<endl;;
cout<<ne4p <<" "<<(xx[ ne4p] - e4.sumt())<<endl;;
cout<<ncpep <<" "<<(xx[ ncpep] - pep.sumt())<<endl;;
cout<<nccit <<" "<<(xx[ nccit ] - cit1.sumt())<<endl;; 
cout<<nglyc3p <<" "<<(xx[ nglyc3p] - glyc3p$.sumt())<<endl;;
cout<<ncfru <<" "<<(xx[ ncfru] - cfr.sumt())<<endl;;
cout<<nfru1p <<" "<<(xx[ nfru1p] - fr1p.sumt())<<endl;;
cout<<ngra <<" "<<(xx[ ngra] - gra$.sumt())<<endl;; 
cout<<nelac <<" "<<(xx[nelac] - lac.sumt())<<endl; 
cout<<negluc <<" "<<(xx[ negluc] - gl.sumt())<<endl; 
cout<<nefru <<" "<<(xx[nefru] - fr.sumt())<<endl; 
cout<<neglut <<" "<<(xx[neglut] - glu.sumt())<<endl; 
cout<<nepyr <<" "<<(xx[nepyr] - expyr.sumt())<<endl;; 
//cin>>a;
}
