# Supplementary material for: HepatoDyn: A Dynamic Model of Hepatocyte Metabolism That Integrates 13C Isotopomer Data
Source: PLoS Comput Biol. 2016 Apr 28;12(4):e1004899. doi: 10.1371/journal.pcbi.1004899 (PMC4849781; doi:10.1371/journal.pcbi.1004899)
Supplement: S1 Software — The software HepatoDyn (that integrates both the kinetic model and the label propagation model) and its source code. Further information about the software is provided in the readme file packaged with the software. (ZIP) [file pcbi.1004899.s019.zip › Hepatodyn/Windows/source code/Makefile]

all: hepatodyn.exe

hepatodyn.exe: main.o lab.o distrkinetic.o tk.o readexp.o enzfn.o ssc.o kineticfunc.o   coord.o odepack.o solverodepack.o
	g++  main.o lab.o distrkinetic.o tk.o readexp.o enzfn.o ssc.o kineticfunc.o   coord.o odepack.o  solverodepack.o -static -lgfortran -Iinclude -static-libgcc  -O3 -o hepatodyn.exe


main.o: main.cpp
	  g++ -static -c main.cpp

lab.o : lab.cpp
	  g++  -static -c lab.cpp

distrkinetic.o : distrkinetic.cpp 
	  g++ -static -c distrkinetic.cpp 
tk.o : tk.cpp 
	  g++ -static -c tk.cpp 
readexp.o : readexp.cpp 
	  g++ -static -c readexp.cpp 
enzfn.o : enzfn.cpp 
	  g++ -static -c enzfn.cpp
ssc.o : ssc.cpp 
	  g++ -static -c ssc.cpp

kineticfunc.o : kineticfunc.cpp
	  g++ -static -c kineticfunc.cpp

coord.o: coord.cpp 
	  g++ -static -c coord.cpp 
odepack.o: odepack.f 
	gfortran -static -c -O3 $*.f

solverodepack.o: solverodepack.cpp
	  g++ -static -c solverodepack.cpp
clean:
	del *.o 
