# Supplementary material for: HepatoDyn: A Dynamic Model of Hepatocyte Metabolism That Integrates 13C Isotopomer Data
Source: PLoS Comput Biol. 2016 Apr 28;12(4):e1004899. doi: 10.1371/journal.pcbi.1004899 (PMC4849781; doi:10.1371/journal.pcbi.1004899)
Supplement: S1 Software — The software HepatoDyn (that integrates both the kinetic model and the label propagation model) and its source code. Further information about the software is provided in the readme file packaged with the software. (ZIP) [file pcbi.1004899.s019.zip › Hepatodyn/Windows/output/statpar0.txt]

1 Files
Parameter_Variation
Namepar Min Max  Bestfit

aatc_v(mal_asp_shutlle_block) 32.0705 32.0705 32.0705
aatc_keq 0.151515 0.151515 0.151515
aatc_kasp 0.35 0.35 0.35
aatc_kiasp 1.6 1.6 1.6
aatc_kkg 1.25 1.25 1.25
aatc_koaa 2.05 2.05 2.05
aatc_kioaa 2.05 2.05 2.05
aatc_kglu 0.38 0.38 0.38
aatc_kiglu 2.4 2.4 2.4
aatm_v 32.0705 32.0705 32.0705
aatm_keq 0.151515 0.151515 0.151515
aatm_kasp 0.75 0.75 0.75
aatm_kiasp 1.9 1.9 1.9
aatm_kkg 1.75 1.75 1.75
aatm_koaa 1.85 1.85 1.85
aatm_kioaa 1.85 1.85 1.85
aatm_kglu 0.48 0.48 0.48
aatm_kiglu 1.8 1.8 1.8
aco_v 2 2 2
aco_kcit 0.48 0.48 0.48
aco_kicit 0.12 0.12 0.12
aco_keq 0.556 0.556 0.556
acoacar_v_fatty(fatty_a_syn_block) 0.000339024 0.000339024 0.000339024
acoacar_katp 0.015 0.015 0.015
acoacar_kacoa 0.025 0.025 0.025
acoacar_kco2 2.5 2.5 2.5
acoacar_kcit 0.8 0.8 0.8
acoacar_kpalm 0.4 0.4 0.4
adk_v 2 2 2
adk_keq 0.95 0.95 0.95
adk_kiamp 0.18 0.18 0.18
adk_katp 0.23 0.23 0.23
adk_kiatp 0.23 0.23 0.23
adk_kadp 0.15 0.15 0.15
adk_kiadp 0.15 0.15 0.15
aldo_e0 1.24633 1.24633 1.24633
aldo_k 10 10 10
aspglumtrans_v 3.20705 3.20705 3.20705
aspglumtrans_kimasp 2.8 2.8 2.8
aspglumtrans_kcglu 0.25 0.25 0.25
aspglumtrans_kicglu 0.25 0.25 0.25
aspglumtrans_kmglu 3 3 3
aspglumtrans_kimglu 3 3 3
aspglumtrans_kicasp 0.12 0.12 0.12
aspglumtrans_keq 1 1 1
atpase_v 0.0163377 0.0163377 0.0163377
atpase_katp 0.5 0.5 0.5
atpmtrans_v(energy_metabolism_block) 3.38775 3.38775 3.38775
atpmtrans_keq 10 10 10
atpmtrans_kmatp 0.75 0.75 0.75
atpmtrans_kimatp 0.75 0.75 0.75
atpmtrans_kcadp 0.75 0.75 0.75
atpmtrans_kcatp 0.75 0.75 0.75
atpmtrans_kicatp 0.75 0.75 0.75
atpmtrans_kmadp 0.75 0.75 0.75
atpmtrans_kimadp 0.75 0.75 0.75
box_v 0.00127091 0.00127091 0.00127091
box_kpalm 0.05 0.05 0.05
box_kcoa 0.001 0.001 0.001
box_kcoq 0.0005 0.0005 0.0005
box_knad 0.075 0.075 0.075
box_katp 0.1 0.1 0.1
box_kmalcoa 0.05 0.05 0.05
citly_v 0.000678048 0.000678048 0.000678048
citly_kcit 0.11 0.11 0.11
citly_katp 0.16 0.16 0.16
citly_kcoa 0.004 0.004 0.004
citly_keq 1000 1000 1000
citly_kacoa 0.001 0.001 0.001
citly_koaa 0.01 0.01 0.01
citly_kadp 0.16 0.16 0.16
citly_kpi 1 1 1
citmtr_v 0.0013561 0.0013561 0.0013561
citmtr_kimcit 0.027 0.027 0.027
citmtr_kcmal 0.25 0.25 0.25
citmtr_kicmal 0.25 0.25 0.25
citmtr_kmmal 0.06 0.06 0.06
citmtr_kimmal 0.06 0.06 0.06
citmtr_kiccit 0.032 0.032 0.032
citmtr_keq 0.1 0.1 0.1
cmdh_v 32.0705 32.0705 32.0705
cmdh_keq 2.8e-005 2.8e-005 2.8e-005
cmdh_kmal 8 8 8
cmdh_kimal 8 8 8
cmdh_knad 0.14 0.14 0.14
cmdh_kinad 0.14 0.14 0.14
cmdh_koaa 0.0083 0.0083 0.0083
cmdh_kioaa 0.0083 0.0083 0.0083
cmdh_knadh 0.0205 0.0205 0.0205
cmdh_kinadh 0.0205 0.0205 0.0205
cndk_v 2 2 2
cndk_katp 1.33 1.33 1.33
cndk_kiatp 1.33 1.33 1.33
cndk_kgdp 0.031 0.031 0.031
cndk_kgtp 0.15 0.15 0.15
cndk_kigtp 0.15 0.15 0.15
cndk_kadp 0.042 0.042 0.042
cndk_kiadp 0.042 0.042 0.042
cndk_kudp 0.19 0.19 0.19
cndk_kutp 16 16 16
cndk_kiutp 16 16 16
cndk_keq 1 1 1
coqhoxi_k 338.775 338.775 338.775
cs_v 0.0673129 0.0673129 0.0673129
cs_kiacoa 0.005 0.005 0.005
cs_koaa 0.0059 0.0059 0.0059
cs_kioaa 0.0059 0.0059 0.0059
cs_kicit 2 2 2
dic_V 0.183482 0.183482 0.183482
dic_keq 1 1 1
dic_kimmal 0.92 0.92 0.92
dic_kcpi 1.41 1.41 1.41
dic_kicpi 1.41 1.41 1.41
dic_kmpi 0.93 0.93 0.93
dic_kimpi 0.93 0.93 0.93
dic_kicmal 0.49 0.49 0.49
eno_v 2 2 2
eno_kpg2 0.14 0.14 0.14
eno_kpep 0.31 0.31 0.31
eno_keq 4 4 4
fasyn_v 6.78048e-005 6.78048e-005 6.78048e-005
fasyn_kmalcoA 0.0019 0.0019 0.0019
fasyn_kcacoa 0.0039 0.0039 0.0039
fasyn_knadph 0.01 0.01 0.01
fbpasela_v 0.51721 0.51721 0.51721
fbpaselb_v 0.00515187 0.00515187 0.00515187
fbpasel_kfru16bp 0.0055 0.0055 0.0055
fbpasel_kamp 0.24 0.24 0.24
fbpasel_namp 1 1 1
fbpasel_kifru26bp 0.001 0.001 0.001
pfb2_factor 0.4 0.4 0.4
pfb2_kdpfru26bp 0.01 0.01 0.01
pfb2_kidpfru6p 0.0035 0.0035 0.0035
pfb2_kpfru26bp 0.005 0.005 0.005
pfb2_kipfru6p 0.05 0.05 0.05
pfb2_p 0.7 0.7 0.7
fh_v 3.14928 3.14928 3.14928
fh_keq 12 12 12
fh_kfum 0.005 0.005 0.005
fh_kmal 0.025 0.025 0.025
fruhk_v(fru_phosphorylation_block) 0.0949323 0.0949323 0.0949323
fruk_kFru 0.8 0.8 0.8
fruk_kiatp 0.15 0.15 0.15
fruk_kifru 0.8 0.8 0.8
fruupt_v 0.839287 0.839287 0.839287
fruupt_kfru 67 67 67
fruupt_keq 1 1 1
g6pasea_v 0.0578237 0.0578237 0.0578237
g6paseb_v 0.0383112 0.0383112 0.0383112
g6pase_kg6p 2 2 2
g6pdh_v_(PentoseP_block) 0.0386091 0.0386091 0.0386091
g6pdh_knadp 0.0048 0.0048 0.0048
g6pdh_kinadp 0.009 0.009 0.009
g6pdh_kg6p 0.036 0.036 0.036
g6pdh_kig6p 0.036 0.036 0.036
g6pdh_knadph 0.0011 0.0011 0.0011
g6pdh_kinadph 0.0011 0.0011 0.0011
g6pdh_kpgn 0.01 0.01 0.01
g6pdh_kipgn 0.01 0.01 0.01
gapdh_v 2 2 2
gapdh_keq 0.00015 0.00015 0.00015
gapdh_kgrap 0.07 0.07 0.07
gapdh_knad 0.05 0.05 0.05
gapdh_knadh 0.01 0.01 0.01
gapdh_kpi 3.9 3.9 3.9
gapdh_kbpg13 0.14 0.14 0.14
gka_v 0.0130731 0.0130731 0.0130731
gkb_v 0.00890633 0.00890633 0.00890633
gk_nGlc 1.58 1.58 1.58
gk_katp 0.26 0.26 0.26
gk_kglc 9 9 9
gk_kgkrpFru6p 0.01 0.01 0.01
gk_kgkrpGlc 15 15 15
gK_ngkrp 2 2 2
gk_bgkrp 0.7 0.7 0.7
gk_kfru1p 0.001 0.001 0.001
glctr_V 2 2 2
glctr_kcglc 17 17 17
glctr_keq 1 1 1
gluupt_v(glutamate_production_block) 0.0015875 0.0015875 0.0015875
gluupt_kglu 2 2 2
gluupt_keq 10 10 10
glyc3pdh_v(glycerol_shuttle_block) 5.21846e-006 5.21846e-006 5.21846e-006
glyc3pdh_knad 0.13 0.13 0.13
glyc3pdh_kinad 0.13 0.13 0.13
glyc3pdh_kglyc3p 0.22 0.22 0.22
glyc3pdh_kiglyc3p 0.22 0.22 0.22
glyc3pdh_kdhap 0.16 0.16 0.16
glyc3pdh_kidhap 0.16 0.16 0.16
glyc3pdh_knadh 0.08 0.08 0.08
glyc3pdh_kinadh 0.08 0.08 0.08
glyc3pdh_keq 5.6e-005 5.6e-005 5.6e-005
glyc3pmdh_v 0.000521846 0.000521846 0.000521846
glyc3pmdh_kglyc3p 6.2 6.2 6.2
glyc3pmdh_kiglyc3p 6.2 6.2 6.2
glyc3pmdh_kcoq 0.05 0.05 0.05
gp_v 0.000436605 0.000436605 0.000436605
gp_kglycdp 0.048 0.048 0.048
gp_kglycp 0.027 0.027 0.027
gp_kpdp 300 300 300
gp_kpp 5 5 5
gp_kampdpa 1 1 1
gp_kampdpbase 0.03 0.03 0.03
gp_kampdpmax 0.3 0.3 0.3
gp_kGlcPi 5 5 5
gp_p 0.7 0.7 0.7
gpia_v 2 2 2
gpib_v 2 2 2
gpi_kg6p 0.445 0.445 0.445
gpi_kf6p 0.0635 0.0635 0.0635
gpi_keq 0.4 0.4 0.4
gs_v(glycogen_synthesis_block) 0.0489616 0.0489616 0.0489616
gs_k1dp 0.224 0.224 0.224
gs_k2dp 0.1504 0.1504 0.1504
gs_k1p 3.003 3.003 3.003
gs_k2p 0.09029 0.09029 0.09029
gs_p 0.7 0.7 0.7
idh_v 0.00976079 0.00976079 0.00976079
idh_keq 1200 1200 1200
idh_kicit 0.69 0.69 0.69
idh_knad 0.08 0.08 0.08
idh_kkg 0.69 0.69 0.69
idh_kco2 2 2 2
idh_knadh 0.08 0.08 0.08
kdh_v(krebs_cyle_blcok) 0.314928 0.314928 0.314928
kdh_keq 60000 60000 60000
kdh_kkg 0.3 0.3 0.3
kdh_knad 0.22 0.22 0.22
kdh_kcoa 0.01 0.01 0.01
kdh_ksucoa 0.03 0.03 0.03
kdh_knadh 0.07 0.07 0.07
kdh_kco2 2 2 2
lacupt_v(lactate_production_block) 0.163236 0.163236 0.163236
lacupt_klac 2.4 2.4 2.4
lacupt_keq 1 1 1
pyrtr_kpyr 0.6 0.6 0.6
ldh_v 0.326472 0.326472 0.326472
ldh_knad 1.1 1.1 1.1
ldh_kinad 1.1 1.1 1.1
ldh_klac 11.9 11.9 11.9
ldh_kilac 11.9 11.9 11.9
ldh_kpyr 0.398 0.398 0.398
ldh_kipyr 0.398 0.398 0.398
ldh_knadh 0.061 0.061 0.061
ldh_kinadh 0.061 0.061 0.061
ldh_keq 0.00011 0.00011 0.00011
malic_v 0.000678048 0.000678048 0.000678048
malic_keq 6 6 6
malic_knadp 0.0092 0.0092 0.0092
malic_kmal 0.12 0.12 0.12
malic_knadph 0.0053 0.0053 0.0053
malic_kco2 27 27 27
malic_kpyr 5.9 5.9 5.9
malkgmtrans_v 3.20705 3.20705 3.20705
malkgmtrans_keq 1 1 1
malkgmtrans_kimkg 0.17 0.17 0.17
malkgmtrans_kcmal 1.36 1.36 1.36
malkgmtrans_kicmal 1.36 1.36 1.36
malkgmtrans_kmmal 0.71 0.71 0.71
malkgmtrans_kimmal 0.71 0.71 0.71
malkgmtrans_kickg 0.31 0.31 0.31
mmdh_v 3.14928 3.14928 3.14928
mmdh_keq 2.8e-005 2.8e-005 2.8e-005
mmdh_kmal 3.53 3.53 3.53
mmdh_kimal 3.53 3.53 3.53
mmdh_knad 0.35 0.35 0.35
mmdh_kinad 0.35 0.35 0.35
mmdh_koaa 0.0348 0.0348 0.0348
mmdh_kioaa 0.0348 0.0348 0.0348
mmdh_knadh 0.0145 0.0145 0.0145
mmdh_kinadh 0.0145 0.0145 0.0145
mndk_v 2 2 2
mndk_keq 1 1 1
mndk_katp 1.33 1.33 1.33
mndk_kiatp 1.33 1.33 1.33
mndk_kgdp 0.031 0.031 0.031
mndk_kgtp 0.15 0.15 0.15
mndk_kigtp 0.15 0.15 0.15
mndk_kadp 0.042 0.042 0.042
mndk_kiadp 0.042 0.042 0.042
mpyrtr_v 2 2 2
fmpyrtr_keq 1 1 1
mpyrtr_kpyr 0.24 0.24 0.24
mpyrtr_kimal 10 10 10
nadhdh_k 338.775 338.775 338.775
pc_v 0.183482 0.183482 0.183482
pc_keq 180 180 180
pc_beta 50 50 50
pc_kpyr 0.22 0.22 0.22
pc_katp 0.22 0.22 0.22
pc_kco2 3.2 3.2 3.2
pc_kadp 0.22 0.22 0.22
pc_koaa 0.002 0.002 0.002
pc_kpi 3.2 3.2 3.2
pc_kacoa 0.022 0.022 0.022
pdh_v 0.00237461 0.00237461 0.00237461
pdh_kcoa 0.013 0.013 0.013
pdh_knad 0.05 0.05 0.05
pdh_kpyr 0.025 0.025 0.025
pdh_kinadh 0.036 0.036 0.036
pdh_kiacoa 0.035 0.035 0.035
pdh_alfadp 5 5 5
pdh_alfap 1 1 1
pdh_p 0.7 0.7 0.7
pepck_V(Gluconeogenesis_block) 0.183482 0.183482 0.183482
pepck_keq 300 300 300
pepck_koaa 0.052 0.052 0.052
pepck_kioaa 0.052 0.052 0.052
pepck_kgtp 0.068 0.068 0.068
pepck_kpep 0.294 0.294 0.294
pepck_kgdp 0.039 0.039 0.039
pepck_kco2 1.194 1.194 1.194
pfkla_v 0.0126262 0.0126262 0.0126262
pfklb_v 1.13511e-005 1.13511e-005 1.13511e-005
pfkl_katp 0.111 0.111 0.111
pfkl_kfru6p 0.077 0.077 0.077
pfkl_kifru6p 0.077 0.077 0.077
pfkl_kfru26bp 0.001 0.001 0.001
pfk2_v 0.0001 0.0001 0.0001
pfk2_2_v 0.0001 0.0001 0.0001
pfk2_ndp 1.3 1.3 1.3
pfk2_np 2.1 2.1 2.1
pfk2_kdpatp 0.28 0.28 0.28
pfk2_kpatp 0.65 0.65 0.65
pfk2_kdpfru6p 0.016 0.016 0.016
pfk2_kpfru6p 0.05 0.05 0.05
pfk2_kicit 0.2 0.2 0.2
pfk2_kipep 0.2 0.2 0.2
pfk2_p 0.7 0.7 0.7
pgk_v 6.15447 6.15447 6.15447
pgk_keq 3200 3200 3200
pgk_kadp 0.11 0.11 0.11
pgk_kibpg13 0.0005 0.0005 0.0005
pgk_kiadp 0.11 0.11 0.11
pgk_katp 0.12 0.12 0.12
pgk_kiatp 0.12 0.12 0.12
pgk_kipg3 0.05 0.05 0.05
pglm_v 0.15264 0.15264 0.15264
pglm_keq 19 19 19
pglm_kglc1p 0.045 0.045 0.045
pglm_kglc6p 0.67 0.67 0.67
pgm_v 2 2 2
pgm_kpg3 0.1 0.1 0.1
pgm_kpg2 0.2 0.2 0.2
pgm_keq 0.125 0.125 0.125
pgndh_v 0.0386091 0.0386091 0.0386091
pgndh_knadp 0.0135 0.0135 0.0135
pgndh_kinadp 0.0048 0.0048 0.0048
pgndh_kpgn 0.0292 0.0292 0.0292
pgndh_kipgn 2.176 2.176 2.176
pgndh_knadph 0.00022 0.00022 0.00022
pgndh_kinadph 0.0051 0.0051 0.0051
pgndhkrul5p 0.02 0.02 0.02
pgndhkirul5p 0.002 0.002 0.002
pimtr_v 3.38775 3.38775 3.38775
pimtr_keq 1 1 1
pimtr_kcpi 1.8 1.8 1.8
pimtr_kmpi 9.4 9.4 9.4
pitr_v 2.70882e-006 2.70882e-006 2.70882e-006
pitr_keq 1 1 1
pitr_kpi 1 1 1
pk_v 0.0601085 0.0601085 0.0601085
pk_p 0.7 0.7 0.7
pk_kadp 0.3 0.3 0.3
pk_ndppep 3.5 3.5 3.5
pk_nppep 3.5 3.5 3.5
pk_alfadpbase 0.08 0.08 0.08
pk_alfapbase 0.04 0.04 0.04
pk_kdpfru16bp 0.00016 0.00016 0.00016
pk_kpfru16bp 0.00035 0.00035 0.00035
pk_nfru16bp 1.8 1.8 1.8
pk_kminpep 0.08 0.08 0.08
pk_kdppep 0.58 0.58 0.58
pk_kppep 1.1 1.1 1.1
pk_alfaend 1 1 1
pk_alfadp 1 1 1
pk_alfap 1.1 1.1 1.1
pk_kipyr 1 1 1
ppase_v 0.244808 0.244808 0.244808
ppase_kppi 0.005 0.005 0.005
rpi_v 2 2 2
rpi_keq 1.2 1.2 1.2
rpi_krul5p 0.78 0.78 0.78
rpi_krib5p 2.2 2.2 2.2
rpi_kipgn 6 6 6
rul5pepi_v 2 2 2
rul5pepi_keq 1.82 1.82 1.82
rul5pepi_krul5p 0.19 0.19 0.19
rul5pepi_kxyl5p 0.5 0.5 0.5
scs_v 0.629856 0.629856 0.629856
scs_keq 1.33333 1.33333 1.33333
scs_ksucoa 0.086 0.086 0.086
scs_kgdp 0.007 0.007 0.007
scs_kpi 2.26 2.26 2.26
scs_ksuc 0.49 0.49 0.49
scs_kcoa 0.036 0.036 0.036
scs_kgtp 0.036 0.036 0.036
sdh_v 0.629856 0.629856 0.629856
sdh_keq 1 1 1
sdh_kicoq 0.01 0.01 0.01
sdh_ksuc 0.03 0.03 0.03
sdh_kisuc 0.03 0.03 0.03
sdh_kfum 0.025 0.025 0.025
sdh_kifum 0.025 0.025 0.025
sdh_kicoqh 0.2 0.2 0.2
ta_e0 3.86091 3.86091 3.86091
ta_KdEa 0.250859 0.250859 0.250859
ta_KdFa 61.1332 61.1332 61.1332
ta_KdGa 0.00010418 0.00010418 0.00010418
ta_Kcfg 0.544787 0.544787 0.544787
tim_v 2 2 2
tim_kdhap 0.59 0.59 0.59
tim_kgrap 0.4 0.4 0.4
tim_keq 0.045 0.045 0.045
tk_e0 3.86091 3.86091 3.86091
tk_Kdx5 0.00842519 0.00842519 0.00842519
tk_Kdg3 46.9023 46.9023 46.9023
tk_Kdr5 1.57458 1.57458 1.57458
tk_Kdf6 0.0876484 0.0876484 0.0876484
tk_Kcef 276.715 276.715 276.715
tk_Kcfe 18.6428 18.6428 18.6428
transa_v 0.015875 0.015875 0.015875
transa_kg 1.25 1.25 1.25
transa_kglu 5 5 5
transa_keq 1 1 1
transa_kiasp 2 2 2
trik_v 0.189865 0.189865 0.189865
trik_kiatp 0.2 0.2 0.2
trik_kgra 0.012 0.012 0.012
trik_kigra 0.012 0.012 0.012
ugt_v 0.0979232 0.0979232 0.0979232
ugt_keq 0.31 0.31 0.31
ugt_kutp 0.563 0.563 0.563
ugt_kiutp 0.563 0.563 0.563
ugt_kglc1p 0.172 0.172 0.172
ugt_kiglc1p 0.172 0.172 0.172
ugt_kppi 0.166 0.166 0.166
ugt_kippi 0.166 0.166 0.166
ugt_kudpglc 0.05 0.05 0.05
ugt_kiudpglc 0.05 0.05 0.05
1 files selected
