# Supplementary material for: HepatoDyn: A Dynamic Model of Hepatocyte Metabolism That Integrates 13C Isotopomer Data
Source: PLoS Comput Biol. 2016 Apr 28;12(4):e1004899. doi: 10.1371/journal.pcbi.1004899 (PMC4849781; doi:10.1371/journal.pcbi.1004899)
Supplement: S1 Software — The software HepatoDyn (that integrates both the kinetic model and the label propagation model) and its source code. Further information about the software is provided in the readme file packaged with the software. (ZIP) [file pcbi.1004899.s019.zip › Hepatodyn/Windows/output/par0.txt]

aatc_v(mal_asp_shutlle_block) 32.0705    0
aatc_keq 0.151515    0
aatc_kasp 0.35    0
aatc_kiasp 1.6    0
aatc_kkg 1.25    0
aatc_koaa 2.05    0
aatc_kioaa 2.05    0
aatc_kglu 0.38    0
aatc_kiglu 2.4    0
aatm_v 32.0705    0
aatm_keq 0.151515    0
aatm_kasp 0.75    0
aatm_kiasp 1.9    0
aatm_kkg 1.75    0
aatm_koaa 1.85    0
aatm_kioaa 1.85    0
aatm_kglu 0.48    0
aatm_kiglu 1.8    0
aco_v 2    0
aco_kcit 0.48    0
aco_kicit 0.12    0
aco_keq 0.556    0
acoacar_v_fatty(fatty_a_syn_block) 0.000339024    0
acoacar_katp 0.015    0
acoacar_kacoa 0.025    0
acoacar_kco2 2.5    0
acoacar_kcit 0.8    0
acoacar_kpalm 0.4    0
adk_v 2    0
adk_keq 0.95    0
adk_kiamp 0.18    0
adk_katp 0.23    0
adk_kiatp 0.23    0
adk_kadp 0.15    0
adk_kiadp 0.15    0
aldo_e0 1.24633    0
aldo_k 10    0
aspglumtrans_v 3.20705    0
aspglumtrans_kimasp 2.8    0
aspglumtrans_kcglu 0.25    0
aspglumtrans_kicglu 0.25    0
aspglumtrans_kmglu 3    0
aspglumtrans_kimglu 3    0
aspglumtrans_kicasp 0.12    0
aspglumtrans_keq 1    0
atpase_v 0.0163377    0
atpase_katp 0.5    0
atpmtrans_v(energy_metabolism_block) 3.38775    0
atpmtrans_keq 10    0
atpmtrans_kmatp 0.75    0
atpmtrans_kimatp 0.75    0
atpmtrans_kcadp 0.75    0
atpmtrans_kcatp 0.75    0
atpmtrans_kicatp 0.75    0
atpmtrans_kmadp 0.75    0
atpmtrans_kimadp 0.75    0
box_v 0.00127091    0
box_kpalm 0.05    0
box_kcoa 0.001    0
box_kcoq 0.0005    0
box_knad 0.075    0
box_katp 0.1    0
box_kmalcoa 0.05    0
citly_v 0.000678048    0
citly_kcit 0.11    0
citly_katp 0.16    0
citly_kcoa 0.004    0
citly_keq 1000    0
citly_kacoa 0.001    0
citly_koaa 0.01    0
citly_kadp 0.16    0
citly_kpi 1    0
citmtr_v 0.0013561    0
citmtr_kimcit 0.027    0
citmtr_kcmal 0.25    0
citmtr_kicmal 0.25    0
citmtr_kmmal 0.06    0
citmtr_kimmal 0.06    0
citmtr_kiccit 0.032    0
citmtr_keq 0.1    0
cmdh_v 32.0705    0
cmdh_keq 2.8e-005    0
cmdh_kmal 8    0
cmdh_kimal 8    0
cmdh_knad 0.14    0
cmdh_kinad 0.14    0
cmdh_koaa 0.0083    0
cmdh_kioaa 0.0083    0
cmdh_knadh 0.0205    0
cmdh_kinadh 0.0205    0
cndk_v 2    0
cndk_katp 1.33    0
cndk_kiatp 1.33    0
cndk_kgdp 0.031    0
cndk_kgtp 0.15    0
cndk_kigtp 0.15    0
cndk_kadp 0.042    0
cndk_kiadp 0.042    0
cndk_kudp 0.19    0
cndk_kutp 16    0
cndk_kiutp 16    0
cndk_keq 1    0
coqhoxi_k 338.775    0
cs_v 0.0673129    0
cs_kiacoa 0.005    0
cs_koaa 0.0059    0
cs_kioaa 0.0059    0
cs_kicit 2    0
dic_V 0.183482    0
dic_keq 1    0
dic_kimmal 0.92    0
dic_kcpi 1.41    0
dic_kicpi 1.41    0
dic_kmpi 0.93    0
dic_kimpi 0.93    0
dic_kicmal 0.49    0
eno_v 2    0
eno_kpg2 0.14    0
eno_kpep 0.31    0
eno_keq 4    0
fasyn_v 6.78048e-005    0
fasyn_kmalcoA 0.0019    0
fasyn_kcacoa 0.0039    0
fasyn_knadph 0.01    0
fbpasela_v 0.51721    0
fbpaselb_v 0.00515187    0
fbpasel_kfru16bp 0.0055    0
fbpasel_kamp 0.24    0
fbpasel_namp 1    0
fbpasel_kifru26bp 0.001    0
pfb2_factor 0.4    0
pfb2_kdpfru26bp 0.01    0
pfb2_kidpfru6p 0.0035    0
pfb2_kpfru26bp 0.005    0
pfb2_kipfru6p 0.05    0
pfb2_p 0.7    0
fh_v 3.14928    0
fh_keq 12    0
fh_kfum 0.005    0
fh_kmal 0.025    0
fruhk_v(fru_phosphorylation_block) 0.0949323    0
fruk_kFru 0.8    0
fruk_kiatp 0.15    0
fruk_kifru 0.8    0
fruupt_v 0.839287    0
fruupt_kfru 67    0
fruupt_keq 1    0
g6pasea_v 0.0578237    0
g6paseb_v 0.0383112    0
g6pase_kg6p 2    0
g6pdh_v_(PentoseP_block) 0.0386091    0
g6pdh_knadp 0.0048    0
g6pdh_kinadp 0.009    0
g6pdh_kg6p 0.036    0
g6pdh_kig6p 0.036    0
g6pdh_knadph 0.0011    0
g6pdh_kinadph 0.0011    0
g6pdh_kpgn 0.01    0
g6pdh_kipgn 0.01    0
gapdh_v 2    0
gapdh_keq 0.00015    0
gapdh_kgrap 0.07    0
gapdh_knad 0.05    0
gapdh_knadh 0.01    0
gapdh_kpi 3.9    0
gapdh_kbpg13 0.14    0
gka_v 0.0130731    0
gkb_v 0.00890633    0
gk_nGlc 1.58    0
gk_katp 0.26    0
gk_kglc 9    0
gk_kgkrpFru6p 0.01    0
gk_kgkrpGlc 15    0
gK_ngkrp 2    0
gk_bgkrp 0.7    0
gk_kfru1p 0.001    0
glctr_V 2    0
glctr_kcglc 17    0
glctr_keq 1    0
gluupt_v(glutamate_production_block) 0.0015875    0
gluupt_kglu 2    0
gluupt_keq 10    0
glyc3pdh_v(glycerol_shuttle_block) 5.21846e-006    0
glyc3pdh_knad 0.13    0
glyc3pdh_kinad 0.13    0
glyc3pdh_kglyc3p 0.22    0
glyc3pdh_kiglyc3p 0.22    0
glyc3pdh_kdhap 0.16    0
glyc3pdh_kidhap 0.16    0
glyc3pdh_knadh 0.08    0
glyc3pdh_kinadh 0.08    0
glyc3pdh_keq 5.6e-005    0
glyc3pmdh_v 0.000521846    0
glyc3pmdh_kglyc3p 6.2    0
glyc3pmdh_kiglyc3p 6.2    0
glyc3pmdh_kcoq 0.05    0
gp_v 0.000436605    0
gp_kglycdp 0.048    0
gp_kglycp 0.027    0
gp_kpdp 300    0
gp_kpp 5    0
gp_kampdpa 1    0
gp_kampdpbase 0.03    0
gp_kampdpmax 0.3    0
gp_kGlcPi 5    0
gp_p 0.7    0
gpia_v 2    0
gpib_v 2    0
gpi_kg6p 0.445    0
gpi_kf6p 0.0635    0
gpi_keq 0.4    0
gs_v(glycogen_synthesis_block) 0.0489616    0
gs_k1dp 0.224    0
gs_k2dp 0.1504    0
gs_k1p 3.003    0
gs_k2p 0.09029    0
gs_p 0.7    0
idh_v 0.00976079    0
idh_keq 1200    0
idh_kicit 0.69    0
idh_knad 0.08    0
idh_kkg 0.69    0
idh_kco2 2    0
idh_knadh 0.08    0
kdh_v(krebs_cyle_blcok) 0.314928    0
kdh_keq 60000    0
kdh_kkg 0.3    0
kdh_knad 0.22    0
kdh_kcoa 0.01    0
kdh_ksucoa 0.03    0
kdh_knadh 0.07    0
kdh_kco2 2    0
lacupt_v(lactate_production_block) 0.163236    0
lacupt_klac 2.4    0
lacupt_keq 1    0
pyrtr_kpyr 0.6    0
ldh_v 0.326472    0
ldh_knad 1.1    0
ldh_kinad 1.1    0
ldh_klac 11.9    0
ldh_kilac 11.9    0
ldh_kpyr 0.398    0
ldh_kipyr 0.398    0
ldh_knadh 0.061    0
ldh_kinadh 0.061    0
ldh_keq 0.00011    0
malic_v 0.000678048    0
malic_keq 6    0
malic_knadp 0.0092    0
malic_kmal 0.12    0
malic_knadph 0.0053    0
malic_kco2 27    0
malic_kpyr 5.9    0
malkgmtrans_v 3.20705    0
malkgmtrans_keq 1    0
malkgmtrans_kimkg 0.17    0
malkgmtrans_kcmal 1.36    0
malkgmtrans_kicmal 1.36    0
malkgmtrans_kmmal 0.71    0
malkgmtrans_kimmal 0.71    0
malkgmtrans_kickg 0.31    0
mmdh_v 3.14928    0
mmdh_keq 2.8e-005    0
mmdh_kmal 3.53    0
mmdh_kimal 3.53    0
mmdh_knad 0.35    0
mmdh_kinad 0.35    0
mmdh_koaa 0.0348    0
mmdh_kioaa 0.0348    0
mmdh_knadh 0.0145    0
mmdh_kinadh 0.0145    0
mndk_v 2    0
mndk_keq 1    0
mndk_katp 1.33    0
mndk_kiatp 1.33    0
mndk_kgdp 0.031    0
mndk_kgtp 0.15    0
mndk_kigtp 0.15    0
mndk_kadp 0.042    0
mndk_kiadp 0.042    0
mpyrtr_v 2    0
fmpyrtr_keq 1    0
mpyrtr_kpyr 0.24    0
mpyrtr_kimal 10    0
nadhdh_k 338.775    0
pc_v 0.183482    0
pc_keq 180    0
pc_beta 50    0
pc_kpyr 0.22    0
pc_katp 0.22    0
pc_kco2 3.2    0
pc_kadp 0.22    0
pc_koaa 0.002    0
pc_kpi 3.2    0
pc_kacoa 0.022    0
pdh_v 0.00237461    0
pdh_kcoa 0.013    0
pdh_knad 0.05    0
pdh_kpyr 0.025    0
pdh_kinadh 0.036    0
pdh_kiacoa 0.035    0
pdh_alfadp 5    0
pdh_alfap 1    0
pdh_p 0.7    0
pepck_V(Gluconeogenesis_block) 0.183482    0
pepck_keq 300    0
pepck_koaa 0.052    0
pepck_kioaa 0.052    0
pepck_kgtp 0.068    0
pepck_kpep 0.294    0
pepck_kgdp 0.039    0
pepck_kco2 1.194    0
pfkla_v 0.0126262    0
pfklb_v 1.13511e-005    0
pfkl_katp 0.111    0
pfkl_kfru6p 0.077    0
pfkl_kifru6p 0.077    0
pfkl_kfru26bp 0.001    0
pfk2_v 0.0001    0
pfk2_2_v 0.0001    0
pfk2_ndp 1.3    0
pfk2_np 2.1    0
pfk2_kdpatp 0.28    0
pfk2_kpatp 0.65    0
pfk2_kdpfru6p 0.016    0
pfk2_kpfru6p 0.05    0
pfk2_kicit 0.2    0
pfk2_kipep 0.2    0
pfk2_p 0.7    0
pgk_v 6.15447    0
pgk_keq 3200    0
pgk_kadp 0.11    0
pgk_kibpg13 0.0005    0
pgk_kiadp 0.11    0
pgk_katp 0.12    0
pgk_kiatp 0.12    0
pgk_kipg3 0.05    0
pglm_v 0.15264    0
pglm_keq 19    0
pglm_kglc1p 0.045    0
pglm_kglc6p 0.67    0
pgm_v 2    0
pgm_kpg3 0.1    0
pgm_kpg2 0.2    0
pgm_keq 0.125    0
pgndh_v 0.0386091    0
pgndh_knadp 0.0135    0
pgndh_kinadp 0.0048    0
pgndh_kpgn 0.0292    0
pgndh_kipgn 2.176    0
pgndh_knadph 0.00022    0
pgndh_kinadph 0.0051    0
pgndhkrul5p 0.02    0
pgndhkirul5p 0.002    0
pimtr_v 3.38775    0
pimtr_keq 1    0
pimtr_kcpi 1.8    0
pimtr_kmpi 9.4    0
pitr_v 2.70882e-006    0
pitr_keq 1    0
pitr_kpi 1    0
pk_v 0.0601085    0
pk_p 0.7    0
pk_kadp 0.3    0
pk_ndppep 3.5    0
pk_nppep 3.5    0
pk_alfadpbase 0.08    0
pk_alfapbase 0.04    0
pk_kdpfru16bp 0.00016    0
pk_kpfru16bp 0.00035    0
pk_nfru16bp 1.8    0
pk_kminpep 0.08    0
pk_kdppep 0.58    0
pk_kppep 1.1    0
pk_alfaend 1    0
pk_alfadp 1    0
pk_alfap 1.1    0
pk_kipyr 1    0
ppase_v 0.244808    0
ppase_kppi 0.005    0
rpi_v 2    0
rpi_keq 1.2    0
rpi_krul5p 0.78    0
rpi_krib5p 2.2    0
rpi_kipgn 6    0
rul5pepi_v 2    0
rul5pepi_keq 1.82    0
rul5pepi_krul5p 0.19    0
rul5pepi_kxyl5p 0.5    0
scs_v 0.629856    0
scs_keq 1.33333    0
scs_ksucoa 0.086    0
scs_kgdp 0.007    0
scs_kpi 2.26    0
scs_ksuc 0.49    0
scs_kcoa 0.036    0
scs_kgtp 0.036    0
sdh_v 0.629856    0
sdh_keq 1    0
sdh_kicoq 0.01    0
sdh_ksuc 0.03    0
sdh_kisuc 0.03    0
sdh_kfum 0.025    0
sdh_kifum 0.025    0
sdh_kicoqh 0.2    0
ta_e0 3.86091    0
ta_KdEa 0.250859    0
ta_KdFa 61.1332    0
ta_KdGa 0.00010418    0
ta_Kcfg 0.544787    0
tim_v 2    0
tim_kdhap 0.59    0
tim_kgrap 0.4    0
tim_keq 0.045    0
tk_e0 3.86091    0
tk_Kdx5 0.00842519    0
tk_Kdg3 46.9023    0
tk_Kdr5 1.57458    0
tk_Kdf6 0.0876484    0
tk_Kcef 276.715    0
tk_Kcfe 18.6428    0
transa_v 0.015875    0
transa_kg 1.25    0
transa_kglu 5    0
transa_keq 1    0
transa_kiasp 2    0
trik_v 0.189865    0
trik_kiatp 0.2    0
trik_kgra 0.012    0
trik_kigra 0.012    0
ugt_v 0.0979232    0
ugt_keq 0.31    0
ugt_kutp 0.563    0
ugt_kiutp 0.563    0
ugt_kglc1p 0.172    0
ugt_kiglc1p 0.172    0
ugt_kppi 0.166    0
ugt_kippi 0.166    0
ugt_kudpglc 0.05    0
ugt_kiudpglc 0.05    0
