# Supplementary material for: HepatoDyn: A Dynamic Model of Hepatocyte Metabolism That Integrates 13C Isotopomer Data
Source: PLoS Comput Biol. 2016 Apr 28;12(4):e1004899. doi: 10.1371/journal.pcbi.1004899 (PMC4849781; doi:10.1371/journal.pcbi.1004899)
Supplement: S1 Software — The software HepatoDyn (that integrates both the kinetic model and the label propagation model) and its source code. Further information about the software is provided in the readme file packaged with the software. (ZIP) [file pcbi.1004899.s019.zip › Hepatodyn/Windows/output/fittedpar]

1) aldo_e0
2) box_v
3) fbpasela_v
4) fbpaselb_v
5) fruupt_v
6) g6pasea_v
7) g6paseb_v
8) gka_v
9) gkb_v
10) gp_v
11) gs_v
12) pdh_v
13) pfkla_v
14) pfklb_v
15) pitransport_v
16) pk_v
17) aatc_v
18) acoacar_v
19) atpmtrans_v
20) cs_v
21) g6pdh_v
22) gluupt_v
23) pepck_V
24) glyc3pdh_v
25) lacupt_v
26) fruhk_v
27) atpase_v
28) kdh_v
29) idh_v
